# Supplementary material for: CircRNAs Related to Breast Muscle Development and Their Interaction Regulatory Network in Gushi Chicken
Source: Genes (Basel). 2022 Oct 29;13(11):1974. doi: 10.3390/genes13111974 (PMC9689937; doi:10.3390/genes13111974)
Supplement: Supplementary file 1 [file genes-13-01974-s001.zip]

Archive with 12 entries (12 files):
- Supplementary Figure S1.tif
- Supplementary Figure S2.tif
- Supplementary Figure S3.tif
- Supplementary Figure S4.tif
- Supplementary Figure S5.tif
- Table S1.pdf
- Table S2.pdf
- Table S3.xlsx
- Table S4.xlsx
- Table S5.xlsx
- Table S6.xlsx
- Table S7.xlsx
