# Supplementary material for: CircRNAs Related to Breast Muscle Development and Their Interaction Regulatory Network in Gushi Chicken
Source: Genes (Basel). 2022 Oct 29;13(11):1974. doi: 10.3390/genes13111974 (PMC9689937; doi:10.3390/genes13111974)
Supplement: Supplementary file 1 [file genes-13-01974-s001.zip › Table S3.xlsx]

## Sheet: Sheet1
Table S3. The list of circRNAs identified in the study.
circ_ID	chr	start	end	strand	full_length	splice_length	sourc_gene	feature	samples	junction_read	gene_name
gga_circ_0006078	chr3	109570443	109570709	-	266	266	ENSGALG00000016719	exon:109570444-109570709	gsxj6_1,gsxj6_2,gsxj6_3,gsxj14_1,gsxj14_2,gsxj14_3,gsxj22_1,gsxj22_2,gsxj22_3,gsxj30_1,gsxj30_2,gsxj30_3	59,109,71,81,68,42,159,98,130,61,89,93	TNFRSF21
gga_circ_0009719	chr7	24863693	24878536	+	14843	440	n/a	intergenic_region:24863694-24863848,intergenic_region:24868844-24868951,intergenic_region:24877042-24877129,intergenic_region:24878448-24878536	gsxj6_1,gsxj6_2,gsxj6_3,gsxj14_1,gsxj14_2,gsxj14_3,gsxj22_1,gsxj22_2,gsxj22_3,gsxj30_1,gsxj30_2,gsxj30_3	86,85,41,60,36,40,30,47,36,13,36,30	--
gga_circ_0006074	chr3	109515100	109516951	-	1851	377	ENSGALG00000016718	exon:109515101-109515334,exon:109516809-109516951	gsxj6_1,gsxj6_2,gsxj6_3,gsxj14_1,gsxj14_2,gsxj14_3,gsxj22_1,gsxj22_2,gsxj22_3,gsxj30_1,gsxj30_2,gsxj30_3	24,8,16,22,19,9,22,6,6,8,11,16	ADGRF5
gga_circ_0006076	chr3	109523720	109525317	-	1597	270	ENSGALG00000016718	exon:109523721-109523847,exon:109525175-109525317	gsxj6_2,gsxj14_2,gsxj22_1,gsxj22_2,gsxj22_3,gsxj30_2	3,9,6,4,8,7	ADGRF5
gga_circ_0006077	chr3	109564039	109570709	-	6670	320	ENSGALG00000016719	exon:109564040-109564093,exon:109570444-109570709	gsxj6_1,gsxj6_2,gsxj14_2,gsxj22_1,gsxj22_2,gsxj22_3,gsxj30_1,gsxj30_3	7,7,4,5,5,3,5,10	TNFRSF21
gga_circ_0006070	chr3	109503836	109516951	-	13115	288	ENSGALG00000016718	exon:109503837-109503921,exon:109506249-109506308,exon:109516809-109516951	gsxj6_1,gsxj6_2,gsxj6_3,gsxj14_1,gsxj14_2,gsxj14_3,gsxj22_1,gsxj22_2,gsxj22_3,gsxj30_1,gsxj30_2,gsxj30_3	6,7,7,18,20,10,12,3,7,8,2,8	ADGRF5
gga_circ_0006072	chr3	109513262	109516951	-	3689	570	ENSGALG00000016718	exon:109513263-109513476,exon:109515901-109516113,exon:109516809-109516951	gsxj6_1,gsxj6_2,gsxj6_3,gsxj14_1,gsxj14_2,gsxj14_3,gsxj22_1,gsxj22_2,gsxj22_3,gsxj30_1,gsxj30_2,gsxj30_3	17,8,7,16,18,7,17,19,10,9,5,18	ADGRF5
gga_circ_0002355	chr1	12399419	12422070	-	22651	195	ENSGALG00000008322	exon:12399420-12399505,exon:12421962-12422070	gsxj6_2,gsxj14_1,gsxj14_2,gsxj22_1,gsxj22_2,gsxj22_3	3,2,2,4,2,3	PTPN12
gga_circ_0000194	JH375771.1	1554	1895	+	341	242	n/a	intergenic_region:1555-1653,intergenic_region:1753-1895	gsxj6_2,gsxj6_3,gsxj22_1,gsxj22_2,gsxj22_3,gsxj30_1,gsxj30_2,gsxj30_3	2,3,4,6,8,4,4,4	--
gga_circ_0009718	chr7	24863693	24873515	+	9822	483	n/a	intergenic_region:24863694-24863848,intergenic_region:24868844-24868951,intergenic_region:24869694-24869736,intergenic_region:24869833-24869911,intergenic_region:24873177-24873221,intergenic_region:24873463-24873515	gsxj6_1,gsxj6_2,gsxj6_3,gsxj14_1,gsxj14_2,gsxj14_3,gsxj22_1,gsxj22_2,gsxj22_3,gsxj30_1,gsxj30_2,gsxj30_3	38,28,28,28,9,28,14,28,26,13,30,21	--
gga_circ_0001383	chr15	18486	19950	-	1464	406	ENSGALG00000001240	exon:18487-18560,exon:19217-19301,exon:19400-19538,exon:19843-19950	gsxj6_1,gsxj6_2,gsxj6_3,gsxj14_1,gsxj14_2,gsxj22_1,gsxj22_2,gsxj30_1,gsxj30_3	3,5,6,8,3,22,3,6,2	SLC25A1
gga_circ_0001381	chr15	1626313	1631082	-	4769	293	ENSGALG00000002205	intron:1626314-1626465,intron:1629708-1629794,intron:1631029-1631082	gsxj6_1,gsxj6_2,gsxj6_3,gsxj14_1,gsxj14_3,gsxj22_1,gsxj22_3,gsxj30_1	8,3,5,3,6,7,2,12	FBRSL1
gga_circ_0009392	chr7	14739814	14741162	+	1348	321	ENSGALG00000026366	exon:14739815-14739892,exon:14740551-14740628,exon:14740827-14740907,exon:14741079-14741162	gsxj6_1,gsxj6_2,gsxj6_3,gsxj14_1,gsxj14_2,gsxj14_3,gsxj22_1,gsxj22_2,gsxj22_3,gsxj30_2,gsxj30_3	20,2,5,13,16,5,16,5,3,5,3	MYPN
gga_circ_0000897	chr12	564370	565398	+	1028	223	ENSGALG00000001494	exon:564371-564484,exon:565290-565398	gsxj6_1,gsxj6_2,gsxj6_3,gsxj14_1,gsxj14_2,gsxj14_3,gsxj22_1,gsxj22_2,gsxj22_3,gsxj30_1,gsxj30_2,gsxj30_3	10,5,11,4,8,5,11,8,21,7,4,4	NISCH
gga_circ_0000890	chr12	5280654	5286175	-	5521	283	ENSGALG00000005042	exon:5285893-5286175	gsxj6_1,gsxj6_2,gsxj6_3,gsxj14_1,gsxj14_2,gsxj22_1,gsxj22_2,gsxj22_3,gsxj30_1,gsxj30_2,gsxj30_3	26,18,19,28,28,14,25,17,11,8,13	IQSEC1
gga_circ_0001389	chr15	2668722	2673337	-	4615	350	ENSGALG00000002403	exon:2668723-2668824,exon:2671393-2671466,exon:2673164-2673337	gsxj6_1,gsxj6_2,gsxj6_3,gsxj14_1,gsxj14_2,gsxj14_3,gsxj22_1,gsxj22_2,gsxj22_3,gsxj30_1,gsxj30_2,gsxj30_3	7,12,9,9,3,2,9,11,2,3,5,9	ULK1
gga_circ_0004716	chr2	116330098	116389248	-	59150	276	ENSGALG00000015607	exon:116330099-116330294,exon:116389169-116389248	gsxj6_1,gsxj6_2,gsxj6_3,gsxj14_1,gsxj14_2,gsxj14_3,gsxj22_1,gsxj22_2,gsxj22_3,gsxj30_1,gsxj30_2,gsxj30_3	25,19,28,10,15,20,24,12,18,36,21,21	NCOA2
gga_circ_0004711	chr2	116285588	116286780	-	1192	102	ENSGALG00000015607	exon:116286679-116286780	gsxj6_1,gsxj6_2,gsxj6_3,gsxj14_1,gsxj14_2,gsxj14_3,gsxj22_1,gsxj22_2,gsxj22_3,gsxj30_2,gsxj30_3	20,6,2,7,7,2,5,6,7,7,3	NCOA2
gga_circ_0002352	chr1	123409418	123418544	-	9126	378	ENSGALG00000016598	exon:123409419-123409503,exon:123409929-123410028,exon:123410217-123410326,exon:123418462-123418544	gsxj6_1,gsxj6_2,gsxj6_3,gsxj14_1,gsxj14_2,gsxj14_3,gsxj22_1,gsxj22_2,gsxj22_3,gsxj30_1,gsxj30_2,gsxj30_3	9,11,12,29,5,9,11,3,13,2,9,6	MSL3
gga_circ_0002494	chr1	136381566	136406072	+	24506	317	ENSGALG00000016817	exon:136381567-136381684,exon:136393351-136393454,exon:136405978-136406072	gsxj6_2,gsxj6_3,gsxj14_1,gsxj14_2,gsxj14_3,gsxj22_1,gsxj22_2,gsxj22_3,gsxj30_1,gsxj30_2,gsxj30_3	2,6,6,5,3,5,8,3,4,2,5	RASA3
gga_circ_0009717	chr7	24863693	24869911	+	6218	230	n/a	intergenic_region:24868844-24868951,intergenic_region:24869694-24869736,intergenic_region:24869833-24869911	gsxj6_1,gsxj6_2,gsxj6_3,gsxj14_2,gsxj14_3,gsxj22_1,gsxj30_3	4,5,4,3,6,3,2	--
gga_circ_0009375	chr7	14738143	14739311	+	1168	297	ENSGALG00000026366	exon:14738144-14738227,exon:14738531-14738593,exon:14738813-14738884,exon:14739234-14739311	gsxj6_1,gsxj14_1,gsxj14_2,gsxj14_3,gsxj22_1,gsxj22_2,gsxj22_3,gsxj30_1,gsxj30_2,gsxj30_3	2,25,5,2,23,9,7,2,8,3	MYPN
gga_circ_0003942	chr20	13791297	13794157	-	2860	283	n/a	intergenic_region:13791298-13791371,intergenic_region:13791757-13791907,intergenic_region:13794100-13794157	gsxj6_1,gsxj6_2,gsxj6_3,gsxj14_1,gsxj14_2,gsxj14_3,gsxj22_1,gsxj22_2,gsxj22_3,gsxj30_1,gsxj30_2,gsxj30_3	6,8,4,12,6,4,18,14,7,4,10,7	--
gga_circ_0006385	chr3	31770737	31778408	-	7671	308	ENSGALG00000010597	intron:31770738-31770871,intron:31778235-31778408	gsxj6_1,gsxj6_2,gsxj6_3,gsxj14_1,gsxj14_2,gsxj22_1,gsxj22_2,gsxj22_3,gsxj30_1,gsxj30_2,gsxj30_3	4,5,7,3,7,5,12,6,5,2,2	CRIM1
gga_circ_0006383	chr3	31752828	31760973	-	8145	280	ENSGALG00000010597	intron:31752829-31752906,intron:31757850-31757971,intron:31760894-31760973	gsxj6_1,gsxj6_2,gsxj6_3,gsxj14_1,gsxj14_2,gsxj14_3,gsxj22_1,gsxj22_2,gsxj22_3,gsxj30_1,gsxj30_2,gsxj30_3	9,8,15,5,8,6,11,15,13,3,11,5	CRIM1
gga_circ_0006380	chr3	31736142	31778408	-	42266	441	ENSGALG00000010597	intron:31736143-31736251,intron:31752829-31752906,intron:31760894-31760973,intron:31778235-31778408	gsxj6_1,gsxj6_2,gsxj6_3,gsxj14_1,gsxj14_2,gsxj14_3,gsxj22_1,gsxj22_2,gsxj22_3,gsxj30_1,gsxj30_2,gsxj30_3	17,16,13,5,7,4,9,12,13,4,15,8	CRIM1
gga_circ_0007905	chr4	85004662	85008098	-	3436	118	ENSGALG00000015765	exon:85004663-85004780	gsxj6_1,gsxj14_1,gsxj14_2,gsxj14_3,gsxj22_2,gsxj30_2,gsxj30_3	3,2,4,2,3,2,3	POLR1A
gga_circ_0005558	chr2	56548235	56564648	-	16413	84	ENSGALG00000012653	exon:56564565-56564648	gsxj6_1,gsxj6_2,gsxj6_3,gsxj14_1,gsxj14_3,gsxj22_2,gsxj22_3,gsxj30_2	5,3,5,6,2,2,5,2	CTDP1
gga_circ_0004409	chr26	5104948	5107131	+	2185	444	ENSGALG00000003498	exon:5104947-5105103,exon:5106180-5106278,exon:5106515-5106577,exon:5107007-5107131	gsxj6_1,gsxj6_2,gsxj6_3,gsxj14_1,gsxj14_2,gsxj14_3,gsxj22_1,gsxj22_2,gsxj22_3,gsxj30_1,gsxj30_2,gsxj30_3	5.41686e+35	TAF8
gga_circ_0001168	chr14	13005331	13005938	+	607	307	ENSGALG00000002683	exon:13005332-13005467,exon:13005768-13005938	gsxj6_1,gsxj6_2,gsxj6_3,gsxj14_2,gsxj14_3,gsxj22_1,gsxj22_2,gsxj22_3,gsxj30_1,gsxj30_2,gsxj30_3	11,10,6,6,4,11,9,4,5,7,6	DECR2
gga_circ_0000965	chr12	9887587	9893955	+	6368	183	ENSGALG00000006097	exon:9893773-9893955	gsxj6_2,gsxj6_3,gsxj14_1,gsxj14_2,gsxj14_3,gsxj22_1,gsxj22_3,gsxj30_1,gsxj30_3	8,16,7,10,13,10,12,19,7	PLXNA1
gga_circ_0000967	chr12	9941512	9941942	+	430	288	ENSGALG00000006097	exon:9941513-9941609,exon:9941752-9941942	gsxj6_1,gsxj6_2,gsxj6_3,gsxj14_1,gsxj14_2,gsxj14_3,gsxj22_1,gsxj22_2,gsxj22_3,gsxj30_1	5,7,8,4,2,7,3,3,10,8	PLXNA1
gga_circ_0004402	chr26	4265843	4273193	+	7350	155	ENSGALG00000002778	exon:4265844-4265998	gsxj6_1,gsxj6_2,gsxj6_3,gsxj14_1,gsxj14_2,gsxj14_3,gsxj22_1,gsxj22_2,gsxj22_3,gsxj30_1,gsxj30_2,gsxj30_3	32,8,12,23,12,5,18,10,22,3,7,10	C26H6ORF106
gga_circ_0001161	chr14	12562673	12563386	-	713	713	ENSGALG00000007762	exon:12562674-12563386	gsxj6_1,gsxj6_2,gsxj6_3,gsxj14_1,gsxj14_2,gsxj14_3,gsxj22_1,gsxj22_2,gsxj22_3,gsxj30_1,gsxj30_2,gsxj30_3	173,211,135,138,122,69,134,153,154,49,107,94	CREBBP
gga_circ_0001160	chr14	12547421	12563386	-	15965	177	ENSGALG00000007762	exon:12547422-12547598	gsxj6_1,gsxj6_2,gsxj6_3,gsxj22_3	4,2,4,3	CREBBP
gga_circ_0009657	chr7	17614476	17632828	+	18352	189	ENSGALG00000009569	exon:17632640-17632828	gsxj6_1,gsxj6_3,gsxj14_1,gsxj14_2,gsxj22_1,gsxj22_2,gsxj22_3,gsxj30_3	7,4,8,7,6,4,5,3	TLK1
gga_circ_0002704	chr1	161032377	161052642	-	20265	528	ENSGALG00000014545	exon:161032378-161032473,exon:161033301-161033398,exon:161038364-161038505,exon:161052451-161052642	gsxj6_2,gsxj6_3,gsxj14_1,gsxj14_2,gsxj14_3,gsxj22_1,gsxj22_2,gsxj22_3	2,3,7,2,2,10,4,9	-
gga_circ_0009304	chr7	14721907	14765448	+	43541	525	ENSGALG00000026366	exon:14721908-14722189,exon:14764218-14764295,exon:14764945-14765025,exon:14765365-14765448	gsxj6_1,gsxj6_2,gsxj6_3,gsxj14_1,gsxj14_2,gsxj14_3,gsxj22_1,gsxj22_2,gsxj22_3,gsxj30_1,gsxj30_2,gsxj30_3	13,18,24,18,20,12,14,26,20,10,13,7	MYPN
gga_circ_0002703	chr1	160964181	160986583	-	22402	58	n/a	intergenic_region:160964182-160964239	gsxj14_2,gsxj14_3,gsxj22_1,gsxj22_3,gsxj30_1,gsxj30_2,gsxj30_3	14,7,22,18,12,17,23	--
gga_circ_0003833	chr1	83951458	83963077	+	11619	476	ENSGALG00000015258	exon:83951459-83951686,exon:83958376-83958448,exon:83961576-83961709,exon:83963037-83963077	gsxj6_1,gsxj6_2,gsxj6_3,gsxj14_1,gsxj14_2,gsxj22_1,gsxj22_3,gsxj30_1,gsxj30_2,gsxj30_3	2,5,3,3,2,2,3,4,4,10	DCBLD2
gga_circ_0003832	chr1	83951458	83958448	+	6990	263	ENSGALG00000015258	exon:83955712-83955849,exon:83957087-83957138,exon:83958376-83958448	gsxj6_1,gsxj6_2,gsxj6_3,gsxj14_1,gsxj14_2,gsxj14_3,gsxj22_1,gsxj22_2,gsxj22_3,gsxj30_1,gsxj30_2,gsxj30_3	11,13,9,16,9,6,8,6,8,4,16,10	DCBLD2
gga_circ_0006492	chr3	39337952	39338413	-	461	312	ENSGALG00000011086	exon:39337953-39338082,exon:39338232-39338413	gsxj6_2,gsxj6_3,gsxj22_2,gsxj30_1,gsxj30_2,gsxj30_3	10,3,2,6,17,13	ACTA1
gga_circ_0000638	chr11	1794211	1794506	-	295	223	ENSGALG00000002745	exon:1794212-1794342,exon:1794415-1794506	gsxj6_1,gsxj6_2,gsxj6_3,gsxj14_1,gsxj14_2,gsxj22_1,gsxj22_2,gsxj22_3,gsxj30_2	2,11,5,10,3,2,3,8,4	GLG1
gga_circ_0000639	chr11	1794211	1795290	-	1079	307	ENSGALG00000002745	exon:1794212-1794342,exon:1794415-1794506,exon:1795207-1795290	gsxj6_1,gsxj6_2,gsxj14_1,gsxj14_2,gsxj14_3,gsxj22_3	2,3,2,4,3,4	GLG1
gga_circ_0001613	chr17	5774745	5792228	-	17483	489	ENSGALG00000004088	exon:5774746-5774850,exon:5775656-5775718,exon:5784965-5785112,exon:5787686-5787742,exon:5792113-5792228	gsxj6_1,gsxj6_2,gsxj6_3,gsxj14_1,gsxj14_2,gsxj14_3,gsxj22_1,gsxj22_2,gsxj22_3,gsxj30_1,gsxj30_2,gsxj30_3	13,23,10,20,13,12,12,22,20,19,23,20	FNBP1
gga_circ_0001614	chr17	5784964	5792228	-	7264	321	ENSGALG00000004088	exon:5784965-5785112,exon:5787686-5787742,exon:5792113-5792228	gsxj6_1,gsxj6_2,gsxj6_3,gsxj14_1,gsxj14_2,gsxj14_3,gsxj22_1,gsxj22_2,gsxj22_3,gsxj30_1,gsxj30_2,gsxj30_3	75,49,46,129,90,34,36,80,90,28,70,42	FNBP1
gga_circ_0002129	chr1	100377774	100378108	-	334	334	n/a	intergenic_region:100377775-100378108	gsxj6_2,gsxj14_3,gsxj22_1,gsxj22_3,gsxj30_1,gsxj30_2,gsxj30_3	7,2,4,4,10,9,3	--
gga_circ_0000631	chr11	17548292	17550676	+	2384	310	ENSGALG00000005872	intron:17548293-17548471,intron:17550546-17550676	gsxj6_1,gsxj6_2,gsxj6_3,gsxj14_2,gsxj14_3,gsxj22_1,gsxj22_3,gsxj30_3	2,4,6,5,4,3,4,3	BANP
gga_circ_0000632	chr11	17550545	17556030	+	5485	239	ENSGALG00000005872	exon:17550546-17550676,exon:17554117-17554179,exon:17555986-17556030	gsxj6_1,gsxj6_2,gsxj6_3,gsxj14_2,gsxj14_3,gsxj22_1,gsxj22_2,gsxj22_3,gsxj30_1,gsxj30_2,gsxj30_3	7,8,9,7,2,13,7,13,3,9,5	BANP
gga_circ_0003456	chr1	60428999	60429363	+	364	279	ENSGALG00000012987	exon:60429000-60429125,exon:60429211-60429363	gsxj6_1,gsxj6_2,gsxj6_3,gsxj14_1,gsxj14_2,gsxj22_1,gsxj22_3,gsxj30_2,gsxj30_3	2,7,6,3,2,4,3,2,3	CCDC77
gga_circ_0000635	chr11	17912643	17912996	-	353	266	ENSGALG00000006340	exon:17912644-17912816,exon:17912904-17912996	gsxj6_1,gsxj6_2,gsxj6_3,gsxj14_1,gsxj14_2,gsxj14_3,gsxj22_1,gsxj22_3,gsxj30_1,gsxj30_2	8,6,17,21,10,4,13,3,5,2	PIEZO1
gga_circ_0003542	chr1	67678657	67684614	+	5957	230	n/a	intergenic_region:67678658-67678788,intergenic_region:67684516-67684614	gsxj6_1,gsxj6_2,gsxj14_1,gsxj14_2,gsxj14_3,gsxj22_1,gsxj22_2,gsxj22_3,gsxj30_2	6,10,8,6,6,10,6,7,7	--
gga_circ_0009976	chr7	4625537	4646371	-	20834	330	ENSGALG00000003862	intron:4637850-4637927,intron:4640493-4640558,intron:4642610-4642690,intron:4643879-4643935,intron:4646324-4646371	gsxj6_1,gsxj6_2,gsxj6_3,gsxj14_1,gsxj14_2,gsxj22_1,gsxj22_2,gsxj22_3,gsxj30_2	5,17,5,2,4,13,2,5,2	LRRFIP1
gga_circ_0006257	chr3	23036493	23040724	+	4231	270	ENSGALG00000009915	exon:23036494-23036622,exon:23036741-23036822,exon:23040232-23040257,exon:23040692-23040724	gsxj6_1,gsxj6_2,gsxj6_3,gsxj14_1,gsxj14_2,gsxj14_3,gsxj22_1,gsxj22_2,gsxj22_3,gsxj30_1,gsxj30_2,gsxj30_3	8,4,5,14,6,3,5,8,5,3,5,10	EML4
gga_circ_0006250	chr3	22679553	22687350	+	7797	311	ENSGALG00000017393	exon:22679554-22679676,exon:22686232-22686311,exon:22687243-22687350	gsxj6_1,gsxj6_2,gsxj6_3,gsxj14_1,gsxj14_2,gsxj22_1,gsxj22_2,gsxj22_3,gsxj30_2	3,8,13,10,5,3,4,9,4	PKDCC
gga_circ_0009971	chr7	4614251	4616582	-	2331	346	ENSGALG00000003862	exon:4614252-4614356,exon:4614981-4615060,exon:4615532-4615649,exon:4616540-4616582	gsxj6_1,gsxj6_2,gsxj6_3,gsxj14_1,gsxj14_2,gsxj14_3,gsxj22_1,gsxj22_2,gsxj22_3,gsxj30_1,gsxj30_2	11,7,14,3,2,5,5,3,8,3,4	LRRFIP1
gga_circ_0009972	chr7	4614251	4616586	-	2335	350	ENSGALG00000003862	exon:4614252-4614356,exon:4614981-4615060,exon:4615532-4615649,exon:4616540-4616586	gsxj6_1,gsxj6_2,gsxj6_3,gsxj14_1,gsxj14_2,gsxj14_3,gsxj22_1,gsxj22_2,gsxj22_3,gsxj30_1,gsxj30_2,gsxj30_3	8.41731e+35	LRRFIP1
gga_circ_0005283	chr2	35275637	35289936	-	14299	103	ENSGALG00000011251	exon:35289834-35289936	gsxj22_1,gsxj22_2,gsxj22_3	4,2,4	TBC1D5
gga_circ_0007381	chr4	30012085	30031872	+	19787	295	ENSGALG00000009898	exon:30012086-30012380	gsxj6_1,gsxj6_2,gsxj6_3,gsxj14_1,gsxj14_2,gsxj14_3,gsxj22_1,gsxj22_2,gsxj22_3,gsxj30_2,gsxj30_3	7,3,3,5,8,3,6,15,7,11,2	GAB1
gga_circ_0006259	chr3	2329296	2338568	-	9272	291	ENSGALG00000004377	exon:2329297-2329403,exon:2330865-2331048	gsxj6_1,gsxj6_3,gsxj14_1,gsxj14_2,gsxj14_3,gsxj22_1,gsxj22_2,gsxj22_3,gsxj30_1,gsxj30_2,gsxj30_3	9,15,19,4,3,6,9,5,5,8,3	XPO1
gga_circ_0000708	chr11	6354151	6355857	+	1706	248	n/a	intergenic_region:6354152-6354283,intergenic_region:6355742-6355857	gsxj6_1,gsxj6_2,gsxj6_3,gsxj14_1,gsxj14_2,gsxj22_2,gsxj30_2	3,5,4,2,3,4,2	--
gga_circ_0007031	chr3	82523988	82532955	+	8967	329	ENSGALG00000016174	exon:82523989-82524086,exon:82524796-82524863,exon:82529063-82529151,exon:82532882-82532955	gsxj6_1,gsxj6_2,gsxj6_3,gsxj14_1,gsxj14_2,gsxj22_1,gsxj22_2,gsxj30_1,gsxj30_2,gsxj30_3	7,5,5,4,6,8,10,3,8,6	LMBRD1
gga_circ_0007030	chr3	82149207	82154180	-	4973	207	n/a	intergenic_region:82149208-82149328,intergenic_region:82154095-82154180	gsxj6_1,gsxj6_2,gsxj6_3,gsxj14_1,gsxj14_2,gsxj14_3,gsxj22_1,gsxj22_2,gsxj22_3,gsxj30_1,gsxj30_2,gsxj30_3	12,13,4,20,3,7,12,10,13,3,14,6	--
gga_circ_0003298	chr1	47538142	47540982	+	2840	581	ENSGALG00000011643	exon:47538143-47538287,exon:47538735-47538822,exon:47539876-47540019,exon:47540687-47540737,exon:47540830-47540982	gsxj6_2,gsxj6_3,gsxj14_3,gsxj22_1,gsxj22_3,gsxj30_1,gsxj30_2,gsxj30_3	9,6,3,5,8,5,3,4	UTP20
gga_circ_0000702	chr11	6211696	6231081	+	19385	261	ENSGALG00000003891	exon:6211697-6211756,exon:6230881-6231081	gsxj6_1,gsxj6_2,gsxj6_3,gsxj14_1,gsxj14_2,gsxj22_1,gsxj22_2,gsxj22_3,gsxj30_2	3,4,5,2,3,3,2,6,2	ZNF423
gga_circ_0002230	chr1	110622099	110625315	-	3216	469	ENSGALG00000016224	exon:110622100-110622153,exon:110623112-110623269,exon:110623685-110623781,exon:110625156-110625315	gsxj6_1,gsxj6_2,gsxj6_3,gsxj14_1,gsxj14_2,gsxj14_3,gsxj22_1,gsxj22_2,gsxj22_3,gsxj30_1,gsxj30_2,gsxj30_3	285,226,227,361,205,90,308,319,255,150,331,216	MAOA
gga_circ_0002234	chr1	111182709	111204650	+	21941	219	ENSGALG00000016226	exon:111182710-111182822,exon:111204545-111204650	gsxj6_2,gsxj14_2,gsxj22_1,gsxj22_2,gsxj22_3,gsxj30_2	2,4,6,3,11,3	CASK
gga_circ_0002235	chr1	111182709	111215120	+	32411	370	ENSGALG00000016226	exon:111182710-111182822,exon:111204545-111204650,exon:111213191-111213268,exon:111215048-111215120	gsxj6_1,gsxj6_2,gsxj6_3,gsxj14_1,gsxj14_2,gsxj14_3,gsxj22_1,gsxj22_2,gsxj22_3,gsxj30_1,gsxj30_2,gsxj30_3	29,30,39,54,39,17,67,71,50,18,48,50	CASK
gga_circ_0000898	chr12	564370	565406	+	1036	231	ENSGALG00000001494	intron:564371-564484,intron:565290-565406	gsxj6_1,gsxj6_2,gsxj6_3,gsxj14_1,gsxj14_2,gsxj14_3,gsxj22_1,gsxj22_2,gsxj22_3,gsxj30_1	2,5,2,9,4,4,3,8,8,3	NISCH
gga_circ_0003475	chr1	61596082	61603301	+	7219	277	ENSGALG00000013022	intron:61596083-61596186,intron:61603129-61603301	gsxj6_2,gsxj14_1,gsxj22_1,gsxj22_2,gsxj22_3,gsxj30_1,gsxj30_2,gsxj30_3	5,6,10,2,4,2,7,4	CACNA1C
gga_circ_0007297	chr4	1952371	1954781	+	2410	408	ENSGALG00000004908	exon:1952372-1952555,exon:1952904-1953002,exon:1954657-1954781	gsxj6_1,gsxj6_2,gsxj6_3,gsxj14_1,gsxj14_2,gsxj14_3,gsxj22_1,gsxj22_2,gsxj22_3,gsxj30_1,gsxj30_2,gsxj30_3	17,33,18,36,19,15,16,28,32,17,18,12	-
gga_circ_0007430	chr4	32458257	32461143	-	2886	284	ENSGALG00000010061	exon:32458258-32458394,exon:32460997-32461143	gsxj6_1,gsxj6_2,gsxj6_3,gsxj14_1,gsxj14_2,gsxj14_3,gsxj22_1,gsxj22_2,gsxj22_3,gsxj30_1,gsxj30_2,gsxj30_3	41,38,48,13,14,8,24,45,40,25,2,22	LRBA
gga_circ_0003721	chr1	76434645	76435304	+	659	298	n/a	intergenic_region:76434646-76434745,intergenic_region:76435023-76435129,intergenic_region:76435214-76435304	gsxj6_1,gsxj6_2,gsxj6_3,gsxj14_3,gsxj22_1,gsxj22_2,gsxj22_3,gsxj30_2,gsxj30_3	4,7,3,2,5,4,9,5,4	--
gga_circ_0000411	chr10	19800833	19806655	+	5822	592	n/a	intergenic_region:19800834-19800911,intergenic_region:19801704-19801780,intergenic_region:19803639-19803706,intergenic_region:19804670-19804783,intergenic_region:19805916-19806006,intergenic_region:19806492-19806655	gsxj6_2,gsxj6_3,gsxj14_1,gsxj14_2,gsxj14_3,gsxj22_1,gsxj22_3,gsxj30_2,gsxj30_3	3,5,4,5,4,3,6,4,5	--
gga_circ_0000413	chr10	1999748	2001901	-	2153	276	ENSGALG00000001376	intron:1999749-1999879,intron:2000649-2000721,intron:2001830-2001901	gsxj6_2,gsxj6_3,gsxj22_3,gsxj30_1,gsxj30_2,gsxj30_3	6,2,3,3,2,4	ARID3B
gga_circ_0001940	chr19	1205016	1207233	-	2217	373	ENSGALG00000001130	exon:1205017-1205214,exon:1207059-1207233	gsxj6_1,gsxj6_2,gsxj6_3,gsxj14_2,gsxj14_3,gsxj22_1,gsxj22_2,gsxj22_3	4,9,7,6,4,5,3,3	WBSCR17
gga_circ_0001943	chr19	1856193	1856403	-	210	210	ENSGALG00000028350	exon:1856194-1856403	gsxj6_1,gsxj14_1,gsxj14_2,gsxj14_3,gsxj22_1,gsxj22_2,gsxj22_3,gsxj30_2,gsxj30_3	2,7,6,2,9,4,12,6,9	--
gga_circ_0008437	chr5	48320139	48325290	+	5151	347	ENSGALG00000011209	exon:48320140-48320308,exon:48325113-48325290	gsxj6_1,gsxj6_2,gsxj6_3,gsxj14_1,gsxj14_2,gsxj14_3,gsxj22_1,gsxj22_2,gsxj22_3	3,4,2,4,3,2,4,4,3	EVL
gga_circ_0008434	chr5	48194389	48206869	+	12480	297	ENSGALG00000011191	exon:48194390-48194522,exon:48203009-48203143,exon:48206841-48206869	gsxj6_1,gsxj6_2,gsxj6_3,gsxj14_1,gsxj14_2,gsxj14_3,gsxj22_1,gsxj22_2,gsxj30_1,gsxj30_2,gsxj30_3	7,16,12,16,9,5,11,9,5,6,5	EML1
gga_circ_0008435	chr5	48194389	48208243	+	13854	324	ENSGALG00000011191	intron:48194390-48194522,intron:48203009-48203143,intron:48206841-48206869,intron:48208217-48208243	gsxj6_1,gsxj6_2,gsxj6_3,gsxj14_1,gsxj14_2,gsxj14_3,gsxj22_2,gsxj22_3,gsxj30_2,gsxj30_3	6,13,9,5,3,6,7,7,2,8	EML1
gga_circ_0008432	chr5	48191356	48203143	+	11787	331	ENSGALG00000011191	exon:48191357-48191419,exon:48194390-48194522,exon:48203009-48203143	gsxj6_1,gsxj6_2,gsxj6_3,gsxj14_1,gsxj14_2,gsxj14_3,gsxj22_1,gsxj22_2,gsxj22_3,gsxj30_1,gsxj30_2,gsxj30_3	4,8,29,21,13,10,11,9,14,6,6,6	EML1
gga_circ_0003058	chr1	194723982	194736764	-	12782	316	ENSGALG00000017320	intron:194723983-194724092,intron:194735582-194735675,intron:194736653-194736764	gsxj6_1,gsxj6_2,gsxj6_3,gsxj14_1,gsxj14_2,gsxj14_3,gsxj22_1,gsxj22_2,gsxj22_3,gsxj30_1,gsxj30_2,gsxj30_3	21,17,25,40,30,17,32,31,36,5,17,22	RAB6A
gga_circ_0003050	chr1	194291627	194292506	+	879	99	ENSGALG00000011214	exon:194292408-194292506	gsxj6_1,gsxj6_2,gsxj6_3,gsxj14_1,gsxj14_2,gsxj14_3,gsxj22_1,gsxj22_2,gsxj22_3,gsxj30_1,gsxj30_2	19,9,12,23,29,6,5,13,7,7,7	SERPINH1
gga_circ_0003053	chr1	194370909	194372439	-	1530	318	ENSGALG00000017329	exon:194370910-194371038,exon:194371794-194371848,exon:194372306-194372439	gsxj6_1,gsxj6_2,gsxj6_3,gsxj14_1,gsxj14_2,gsxj14_3,gsxj22_1,gsxj22_2,gsxj22_3,gsxj30_1,gsxj30_2,gsxj30_3	19,2,12,8,9,6,19,21,13,4,16,17	FCHSD2
gga_circ_0003612	chr1	71293012	71331793	+	38781	491	n/a	intergenic_region:71293013-71293178,intergenic_region:71328427-71328538,intergenic_region:71331581-71331793	gsxj6_1,gsxj6_2,gsxj6_3,gsxj14_1,gsxj14_2,gsxj22_1,gsxj22_2,gsxj22_3	2,6,12,3,7,6,2,5	--
gga_circ_0003611	chr1	71293012	71328538	+	35526	639	n/a	intergenic_region:71293013-71293178,intergenic_region:71314176-71314267,intergenic_region:71318849-71319011,intergenic_region:71327478-71327583,intergenic_region:71328427-71328538	gsxj6_1,gsxj6_2,gsxj6_3,gsxj14_1,gsxj14_2,gsxj14_3,gsxj22_1,gsxj22_2,gsxj22_3,gsxj30_1,gsxj30_2,gsxj30_3	99,70,150,113,37,55,52,69,74,21,46,59	--
gga_circ_0003615	chr1	71293012	71353680	+	60668	575	n/a	intergenic_region:71293013-71293178,intergenic_region:71314176-71314267,intergenic_region:71327478-71327583,intergenic_region:71328427-71328538,intergenic_region:71353582-71353680	gsxj6_1,gsxj6_2,gsxj6_3,gsxj14_1,gsxj22_1,gsxj22_2,gsxj22_3,gsxj30_1,gsxj30_2,gsxj30_3	49,35,54,67,23,44,35,20,21,54	--
gga_circ_0007729	chr4	62523898	62546850	+	22952	285	n/a	intergenic_region:62543824-62543955,intergenic_region:62545954-62546058,intergenic_region:62546803-62546850	gsxj6_1,gsxj6_2,gsxj6_3,gsxj14_1,gsxj14_2,gsxj14_3,gsxj22_1,gsxj22_2,gsxj22_3,gsxj30_1,gsxj30_2,gsxj30_3	18,18,8,21,3,13,9,10,8,11,7,3	--
gga_circ_0007728	chr4	62523898	62528542	+	4644	196	n/a	intergenic_region:62528347-62528542	gsxj6_1,gsxj6_2,gsxj6_3,gsxj14_1,gsxj14_2,gsxj14_3,gsxj22_1,gsxj22_2,gsxj22_3,gsxj30_1,gsxj30_2,gsxj30_3	31,49,34,50,9,17,13,17,21,17,12,8	--
gga_circ_0007722	chr4	62447488	62450258	-	2770	301	ENSGALG00000013602	exon:62447489-62447659,exon:62450129-62450258	gsxj6_1,gsxj6_2,gsxj6_3,gsxj14_1,gsxj14_2,gsxj14_3,gsxj22_1,gsxj22_2,gsxj22_3,gsxj30_1,gsxj30_2,gsxj30_3	6,4,6,3,4,4,3,7,4,2,7,3	PCM1
gga_circ_0007724	chr4	62449314	62450258	-	944	376	ENSGALG00000013602	exon:62449315-62449560,exon:62450129-62450258	gsxj22_1,gsxj22_2,gsxj22_3,gsxj30_2	3,3,2,3	PCM1
gga_circ_0007626	chr4	54345831	54354611	+	8780	389	ENSGALG00000011998	exon:54345832-54345980,exon:54352990-54353101,exon:54354484-54354611	gsxj6_1,gsxj6_3,gsxj14_1,gsxj14_2,gsxj14_3,gsxj22_1,gsxj22_2,gsxj30_1,gsxj30_2,gsxj30_3	2,2,6,2,6,8,8,5,10,7	SEC24D
gga_circ_0007622	chr4	54105158	54114590	+	9432	414	ENSGALG00000011982	exon:54105159-54105305,exon:54113072-54113159,exon:54114326-54114426,exon:54114513-54114590	gsxj6_1,gsxj6_2,gsxj6_3,gsxj14_1,gsxj14_2,gsxj14_3,gsxj22_1,gsxj22_2,gsxj22_3,gsxj30_2,gsxj30_3	2,6,7,4,7,2,5,5,7,6,5	PDE5A
gga_circ_0008892	chr6	20306786	20320384	+	13598	462	ENSGALG00000006865	exon:20306787-20306971,exon:20317458-20317549,exon:20318160-20318240,exon:20320281-20320384	gsxj6_1,gsxj6_2,gsxj6_3,gsxj14_1,gsxj14_2,gsxj14_3,gsxj22_1,gsxj22_2,gsxj22_3,gsxj30_1,gsxj30_2,gsxj30_3	35,39,33,56,50,25,35,54,55,9,26,20	IDE
gga_circ_0008893	chr6	20306786	20330035	+	23249	268	ENSGALG00000006865	exon:20306787-20306971,exon:20329953-20330035	gsxj6_1,gsxj6_2,gsxj14_2,gsxj22_1,gsxj22_2,gsxj22_3	3,3,8,2,2,2	IDE
gga_circ_0008543	chr5	56103728	56115598	-	11870	135	ENSGALG00000012154	intron:56114464-56114542,intron:56115543-56115598	gsxj6_1,gsxj14_1,gsxj14_2,gsxj14_3,gsxj22_1,gsxj22_2,gsxj22_3	6,2,6,2,2,9,3	FBXO34
gga_circ_0008541	chr5	56101021	56115598	-	14577	135	ENSGALG00000012154	exon:56114464-56114542,exon:56115543-56115598	gsxj22_1,gsxj22_2,gsxj22_3,gsxj30_1,gsxj30_3	2,3,5,2,2	FBXO34
gga_circ_0008898	chr6	20373412	20379930	-	6518	679	ENSGALG00000006884	exon:20373413-20373579,exon:20374023-20374206,exon:20376122-20376246,exon:20379728-20379930	gsxj6_1,gsxj6_2,gsxj6_3,gsxj14_1,gsxj14_2,gsxj14_3,gsxj22_1,gsxj22_2,gsxj22_3,gsxj30_1,gsxj30_2,gsxj30_3	13,14,14,20,11,10,12,18,12,8,14,7	2022-03-05
gga_circ_0008899	chr6	20376121	20379930	-	3809	393	ENSGALG00000006884	exon:20376122-20376252,exon:20376898-20376956,exon:20379728-20379930	gsxj6_1,gsxj6_2,gsxj6_3,gsxj14_1,gsxj14_2,gsxj22_1,gsxj22_2,gsxj22_3,gsxj30_1,gsxj30_2,gsxj30_3	9,4,10,8,8,21,8,6,3,8,10	2022-03-05
gga_circ_0004392	chr26	3675605	3684436	-	8831	109	ENSGALG00000001860	exon:3675606-3675714	gsxj6_1,gsxj6_2,gsxj14_1,gsxj14_2,gsxj14_3,gsxj22_1,gsxj22_2,gsxj22_3,gsxj30_1,gsxj30_2,gsxj30_3	15,4,11,9,3,7,4,8,14,8,6	RSBN1
gga_circ_0008380	chr5	38573306	38581246	-	7940	282	ENSGALG00000010482	exon:38573307-38573433,exon:38581092-38581246	gsxj22_2,gsxj22_3,gsxj30_1,gsxj30_2,gsxj30_3	6,4,3,3,4	SPTLC2
gga_circ_0008381	chr5	39953427	39992202	-	38775	152	ENSGALG00000010562	exon:39953428-39953505,exon:39963237-39963260,exon:39968574-39968623	gsxj6_1,gsxj6_2,gsxj6_3,gsxj14_1,gsxj22_1,gsxj22_3,gsxj30_1,gsxj30_2	8,3,3,10,5,3,3,5	CEP128
gga_circ_0008386	chr5	40020323	40027364	-	7041	409	ENSGALG00000010562	exon:40020324-40020440,exon:40024499-40024571,exon:40025300-40025391,exon:40027238-40027364	gsxj6_1,gsxj6_2,gsxj6_3,gsxj14_1,gsxj22_1,gsxj22_2,gsxj22_3,gsxj30_2	9,2,2,6,4,3,2,5	CEP128
gga_circ_0008947	chr6	23646081	23662760	+	16679	412	ENSGALG00000008318	exon:23646082-23646231,exon:23648008-23648080,exon:23662572-23662760	gsxj6_1,gsxj6_2,gsxj14_1,gsxj14_2,gsxj14_3,gsxj22_2,gsxj22_3,gsxj30_1	2,3,4,4,2,5,4,6	SLK
gga_circ_0008941	chr6	23405964	23414914	-	8950	180	n/a	intergenic_region:23405965-23406096,intergenic_region:23414867-23414914	gsxj6_1,gsxj6_2,gsxj6_3,gsxj14_2,gsxj22_2,gsxj22_3,gsxj30_1	6,3,6,3,4,7,3	--
gga_circ_0000565	chr10	9795420	9805190	-	9770	374	ENSGALG00000004960	exon:9795421-9795516,exon:9797068-9797163,exon:9804103-9804201,exon:9805108-9805190	gsxj6_1,gsxj6_2,gsxj6_3,gsxj14_2,gsxj14_3,gsxj22_1,gsxj22_2,gsxj22_3,gsxj30_2	4,17,4,4,3,3,5,7,7	FBN1
gga_circ_0000566	chr10	9849513	9857442	-	7929	180	ENSGALG00000005642	exon:9849514-9849693	gsxj6_1,gsxj6_2,gsxj6_3,gsxj30_3	3,6,13,3	CEP152
gga_circ_0000561	chr10	9556081	9566686	-	10605	52	ENSGALG00000004905	exon:9556082-9556133	gsxj6_1,gsxj6_2,gsxj14_1,gsxj14_2,gsxj22_1,gsxj22_2,gsxj22_3	2,3,8,6,3,5,3	MYEF2
gga_circ_0011072	chrZ	45878745	45906194	-	27449	461	ENSGALG00000000220	exon:45878746-45878859,exon:45881372-45881480,exon:45887984-45888068,exon:45906042-45906194	gsxj6_1,gsxj6_2,gsxj6_3,gsxj14_1,gsxj14_2,gsxj14_3,gsxj22_1,gsxj22_2,gsxj22_3,gsxj30_1,gsxj30_2,gsxj30_3	10,9,9,5,11,9,9,12,14,3,12,6	-
gga_circ_0011074	chrZ	45885925	45906194	-	20269	440	ENSGALG00000000220	exon:45885926-45886127,exon:45887984-45888068,exon:45906042-45906194	gsxj6_1,gsxj6_2,gsxj6_3,gsxj14_1,gsxj14_2,gsxj14_3,gsxj22_1,gsxj22_2,gsxj22_3,gsxj30_2,gsxj30_3	12,19,10,19,16,2,7,4,7,3,7	-
gga_circ_0007369	chr4	29460200	29478151	-	17951	222	n/a	intergenic_region:29477384-29477469,intergenic_region:29478016-29478151	gsxj6_1,gsxj6_2,gsxj6_3,gsxj14_2,gsxj14_3,gsxj30_2	14,12,7,4,3,2	--
gga_circ_0010786	chrW	363153	364522	-	1369	284	ENSGALG00000014184	exon:363154-363347,exon:364433-364522	gsxj6_1,gsxj6_3,gsxj14_1,gsxj14_2,gsxj14_3,gsxj22_1,gsxj22_2,gsxj22_3,gsxj30_1,gsxj30_2,gsxj30_3	5,15,18,13,7,13,10,12,7,15,12	-
gga_circ_0010780	chrW	335325	336274	+	949	245	n/a	intergenic_region:335326-335482,intergenic_region:336187-336274	gsxj6_1,gsxj6_2,gsxj6_3,gsxj14_1,gsxj14_2,gsxj14_3,gsxj22_1,gsxj22_2,gsxj22_3,gsxj30_1,gsxj30_2,gsxj30_3	18,8,6,16,17,8,40,14,14,6,19,23	--
gga_circ_0005837	chr2	89954558	89975989	-	21431	480	ENSGALG00000013605	exon:89954559-89954708,exon:89958367-89958454,exon:89973560-89973628,exon:89975817-89975989	gsxj6_1,gsxj6_2,gsxj6_3,gsxj14_1,gsxj14_3,gsxj22_1,gsxj22_2,gsxj22_3	5,3,2,4,5,3,15,5	LRRC16A
gga_circ_0010782	chrW	353643	359300	-	5657	625	ENSGALG00000014184	exon:353644-353788,exon:353938-354075,exon:357916-358128,exon:358694-358747,exon:359226-359300	gsxj6_1,gsxj6_2,gsxj6_3,gsxj14_1,gsxj14_2,gsxj14_3,gsxj22_1,gsxj22_2,gsxj22_3,gsxj30_1,gsxj30_2,gsxj30_3	24,12,22,29,15,7,17,17,16,11,7,9	-
gga_circ_0007976	chr4	90176582	90177147	-	565	314	ENSGALG00000016105	exon:90176583-90176725,exon:90176977-90177147	gsxj6_1,gsxj6_2,gsxj6_3,gsxj14_1,gsxj14_2,gsxj14_3,gsxj22_1,gsxj22_2,gsxj22_3,gsxj30_1,gsxj30_2,gsxj30_3	3,9,7,3,5,4,7,5,9,6,8,3	DYSF
gga_circ_0008764	chr6	14986327	14996575	-	10248	454	n/a	intergenic_region:14986328-14986450,intergenic_region:14988118-14988226,intergenic_region:14990141-14990291,intergenic_region:14996505-14996575	gsxj6_1,gsxj6_3,gsxj14_1,gsxj14_3,gsxj22_1,gsxj22_2,gsxj22_3,gsxj30_1,gsxj30_2,gsxj30_3	3,2,10,8,4,5,4,3,3,3	--
gga_circ_0008763	chr6	14986327	14990291	-	3964	274	ENSGALG00000005079	exon:14986328-14986450,exon:14990141-14990291	gsxj6_1,gsxj14_1,gsxj14_3,gsxj22_1,gsxj22_2,gsxj30_1,gsxj30_2,gsxj30_3	5,2,5,2,2,3,2,4	VCL
gga_circ_0008761	chr6	14984663	14990291	-	5628	161	ENSGALG00000005079	exon:14984664-14984824	gsxj6_1,gsxj14_1,gsxj14_2,gsxj14_3,gsxj30_2,gsxj30_3	2,4,6,3,4,5	VCL
gga_circ_0011097	chrZ	47406565	47419875	-	13310	383	ENSGALG00000000273	exon:47406566-47406665,exon:47409786-47409959,exon:47419767-47419875	gsxj6_1,gsxj6_2,gsxj6_3,gsxj14_1,gsxj14_2,gsxj14_3,gsxj22_1,gsxj22_2,gsxj30_2,gsxj30_3	12,7,11,13,8,2,9,12,5,3	FER
gga_circ_0011099	chrZ	47599958	47612116	+	12158	239	ENSGALG00000000276	exon:47599959-47600066,exon:47611986-47612116	gsxj6_2,gsxj6_3,gsxj14_1,gsxj14_2,gsxj14_3,gsxj22_1,gsxj22_2,gsxj30_2,gsxj30_3	2,5,6,2,3,2,4,4,4	FBXL17
gga_circ_0006043	chr3	106773693	106777890	+	4197	522	ENSGALG00000016649	exon:106773694-106773911,exon:106775486-106775647,exon:106777749-106777890	gsxj6_1,gsxj6_2,gsxj6_3,gsxj14_1,gsxj14_2,gsxj14_3,gsxj22_1,gsxj22_2,gsxj22_3,gsxj30_1,gsxj30_2,gsxj30_3	15,10,8,13,15,9,21,9,13,18,10,9	MTMR9
gga_circ_0005719	chr2	720199	728695	-	8496	242	ENSGALG00000005027	exon:726711-726821,exon:728565-728695	gsxj6_1,gsxj6_2,gsxj6_3,gsxj22_1,gsxj22_3	7,4,2,3,4	DHX30
gga_circ_0010414	chr8	4465406	4474468	-	9062	394	ENSGALG00000003081	exon:4465407-4465511,exon:4470918-4470992,exon:4472976-4473041,exon:4473719-4473810,exon:4474413-4474468	gsxj6_1,gsxj6_2,gsxj6_3,gsxj14_1,gsxj14_2,gsxj22_1,gsxj30_1,gsxj30_3	12,7,13,10,3,4,8,5	SUCO
gga_circ_0004243	chr23	4121167	4124186	-	3019	508	ENSGALG00000021631	exon:4121168-4121315,exon:4121457-4121544,exon:4122702-4122836,exon:4124050-4124186	gsxj6_1,gsxj6_2,gsxj6_3,gsxj14_1,gsxj14_2,gsxj14_3,gsxj22_1,gsxj22_2,gsxj22_3,gsxj30_1,gsxj30_2,gsxj30_3	31,50,58,28,19,26,24,11,27,14,9,21	AGO3
gga_circ_0010416	chr8	4474677	4481375	-	6698	504	ENSGALG00000003081	exon:4474678-4474698,exon:4476903-4477008,exon:4477500-4477607,exon:4479168-4479288,exon:4481228-4481375	gsxj6_1,gsxj6_2,gsxj6_3,gsxj14_1,gsxj14_2,gsxj14_3,gsxj22_1,gsxj22_2,gsxj22_3,gsxj30_1,gsxj30_2,gsxj30_3	23,45,44,28,29,18,21,13,20,36,7,18	SUCO
gga_circ_0010411	chr8	4266542	4266720	+	178	178	ENSGALG00000011777	exon:4266543-4266720	gsxj6_3,gsxj14_1,gsxj22_1,gsxj30_1,gsxj30_2,gsxj30_3	2,2,4,4,8,2	-
gga_circ_0004246	chr23	4164108	4172002	-	7894	166	n/a	intergenic_region:4171837-4172002	gsxj14_2,gsxj22_1,gsxj22_2,gsxj22_3	2,3,2,3	--
gga_circ_0007821	chr4	68788634	68796204	-	7570	83	ENSGALG00000014290	exon:68788635-68788717	gsxj6_1,gsxj6_2,gsxj14_1,gsxj14_2,gsxj14_3,gsxj22_1,gsxj22_2,gsxj22_3,gsxj30_1,gsxj30_2,gsxj30_3	24,32,48,45,19,99,59,44,36,46,38	UBE2K
gga_circ_0007530	chr4	43903702	43905186	-	1484	405	ENSGALG00000010847	exon:43903703-43903893,exon:43904973-43905186	gsxj6_1,gsxj6_2,gsxj6_3,gsxj14_1,gsxj14_2,gsxj14_3,gsxj22_1,gsxj22_2,gsxj22_3,gsxj30_1,gsxj30_2	11,8,23,22,17,10,16,5,12,5,16	VEGFC
gga_circ_0007825	chr4	68956972	68957843	+	871	333	ENSGALG00000014298	exon:68956973-68957110,exon:68957529-68957624,exon:68957745-68957843	gsxj6_2,gsxj14_1,gsxj14_2,gsxj14_3,gsxj22_1,gsxj22_2,gsxj22_3,gsxj30_1,gsxj30_2,gsxj30_3	9,14,9,4,2,19,10,5,3,8	RFC1
gga_circ_0008160	chr5	22838364	22858888	+	20524	270	ENSGALG00000008358	exon:22838365-22838451,exon:22845207-22845389	gsxj6_1,gsxj6_3,gsxj14_1,gsxj14_2,gsxj22_1,gsxj22_2,gsxj22_3,gsxj30_1,gsxj30_2,gsxj30_3	9,6,6,6,4,2,3,2,10,6	AMBRA1
gga_circ_0005441	chr2	48474695	48483500	-	8805	141	ENSGALG00000012188	exon:48483360-48483500	gsxj6_2,gsxj6_3,gsxj14_1,gsxj14_2,gsxj22_1,gsxj22_2,gsxj22_3	2,3,3,3,4,6,3	BBS9
gga_circ_0000156	JH375247.1	1266	3987	-	2721	236	n/a	intergenic_region:1267-1424,intergenic_region:3910-3987	gsxj6_1,gsxj6_2,gsxj6_3,gsxj14_1,gsxj14_2,gsxj14_3,gsxj22_1,gsxj22_2,gsxj22_3,gsxj30_1,gsxj30_2,gsxj30_3	9,10,14,16,6,8,13,7,8,14,14,11	--
gga_circ_0000153	JH375240.1	18003	26561	-	8558	136	ENSGALG00000027732	exon:18004-18139	gsxj6_1,gsxj6_2,gsxj6_3,gsxj14_2,gsxj22_1,gsxj22_3	2,3,5,12,8,2	SPATS2
gga_circ_0010239	chr8	2076350	2076897	-	547	225	n/a	intergenic_region:2076351-2076468,intergenic_region:2076791-2076897	gsxj6_1,gsxj6_2,gsxj6_3,gsxj14_1,gsxj14_2,gsxj14_3,gsxj22_1,gsxj22_3,gsxj30_2	5,5,8,2,7,3,4,4,5	--
gga_circ_0007403	chr4	30690603	30695920	-	5317	104	ENSGALG00000009982	exon:30690604-30690707	gsxj6_1,gsxj6_3,gsxj14_1,gsxj14_2,gsxj14_3,gsxj22_1,gsxj22_2,gsxj22_3	2,5,7,3,2,2,3,2	ZNF827
gga_circ_0010234	chr8	20503056	20503534	+	478	310	ENSGALG00000010360	exon:20503057-20503211,exon:20503380-20503534	gsxj6_2,gsxj6_3,gsxj14_1,gsxj22_1,gsxj22_2,gsxj22_3,gsxj30_2,gsxj30_3	2,8,10,3,2,3,6,4	NSUN4
gga_circ_0010232	chr8	20175616	20179659	+	4043	291	ENSGALG00000010313	exon:20175617-20175764,exon:20179517-20179659	gsxj6_1,gsxj6_2,gsxj6_3,gsxj14_1,gsxj14_2,gsxj14_3,gsxj22_1,gsxj22_2,gsxj22_3,gsxj30_1,gsxj30_2	6,3,5,15,8,3,25,15,17,6,2	MAST2
gga_circ_0011250	chrZ	8161198	8162223	+	1025	326	ENSGALG00000028140	exon:8161199-8161379,exon:8162079-8162223	gsxj6_1,gsxj6_2,gsxj6_3,gsxj14_1,gsxj14_2,gsxj14_3,gsxj22_1,gsxj22_2,gsxj22_3,gsxj30_1,gsxj30_2,gsxj30_3	4,38,27,13,42,10,28,10,26,15,7,14	CNTFR
gga_circ_0006933	chr3	75066382	75068439	+	2057	411	ENSGALG00000026971	exon:75066383-75066678,exon:75068325-75068439	gsxj6_1,gsxj6_2,gsxj6_3,gsxj14_1,gsxj14_2,gsxj14_3,gsxj22_1,gsxj22_2,gsxj22_3,gsxj30_1,gsxj30_2,gsxj30_3	12,12,9,53,6,14,7,19,17,5,11,21	RRAGD
gga_circ_0006934	chr3	75066382	75076250	+	9868	149	ENSGALG00000026971	exon:75076102-75076250	gsxj6_2,gsxj14_1,gsxj14_2,gsxj14_3,gsxj22_1,gsxj22_2	3,7,3,2,2,4	RRAGD
gga_circ_0006936	chr3	75208287	75210185	-	1898	291	ENSGALG00000015779	exon:75208288-75208423,exon:75210031-75210185	gsxj6_1,gsxj6_3,gsxj14_1,gsxj14_2,gsxj14_3,gsxj22_3	2,2,4,2,2,3	PM20D2
gga_circ_0000397	chr10	19316144	19325809	-	9665	555	ENSGALG00000008199;ENSGALG00000008208	intron:19316145-19316312,intron:19323237-19323381,intron:19324207-19324290,intron:19325304-19325406,intron:19325755-19325809	gsxj6_1,gsxj6_2,gsxj6_3,gsxj14_1,gsxj14_2,gsxj14_3,gsxj22_2,gsxj22_3,gsxj30_1,gsxj30_3	3,11,6,3,14,6,2,6,3,3	CTDSPL2;CASC4
gga_circ_0000396	chr10	19276957	19285684	-	8727	296	ENSGALG00000008199	exon:19276958-19277044,exon:19285476-19285684	gsxj6_1,gsxj6_2,gsxj14_1,gsxj14_2,gsxj22_1,gsxj22_2,gsxj22_3,gsxj30_2,gsxj30_3	5,4,6,2,4,3,5,2,4	CTDSPL2
gga_circ_0000395	chr10	19255961	19257198	-	1237	265	ENSGALG00000008187	exon:19255962-19256076,exon:19256803-19256894,exon:19257141-19257198	gsxj6_1,gsxj6_2,gsxj6_3,gsxj14_1,gsxj14_2,gsxj14_3,gsxj22_1,gsxj22_2,gsxj22_3,gsxj30_1,gsxj30_2,gsxj30_3	13,15,7,11,10,6,11,13,11,6,26,15	EIF3J
gga_circ_0002799	chr1	168463776	168478578	-	14802	316	ENSGALG00000017005	exon:168468601-168468765,exon:168478428-168478578	gsxj14_3,gsxj22_1,gsxj22_2,gsxj22_3,gsxj30_1,gsxj30_2	2,3,3,10,3,2	CAB39L
gga_circ_0000398	chr10	19321217	19325809	-	4592	248	ENSGALG00000008208	exon:19321888-19321989,exon:19324207-19324297,exon:19325755-19325809	gsxj6_1,gsxj6_2,gsxj6_3,gsxj14_1,gsxj14_2,gsxj14_3,gsxj22_1,gsxj22_3,gsxj30_2,gsxj30_3	6,7,6,4,6,4,3,6,3,2	CASC4
gga_circ_0004654	chr2	112527258	112546202	+	18944	360	ENSGALG00000015450	exon:112527259-112527330,exon:112541403-112541485,exon:112542865-112542957,exon:112546091-112546202	gsxj6_1,gsxj6_2,gsxj6_3,gsxj14_2,gsxj22_1,gsxj22_2,gsxj22_3,gsxj30_1,gsxj30_2,gsxj30_3	10,7,7,5,8,5,6,6,12,3	RAB2A
gga_circ_0005707	chr2	68377674	68387673	-	9999	90	ENSGALG00000012898	exon:68387584-68387673	gsxj6_2,gsxj6_3,gsxj14_1,gsxj14_2,gsxj14_3,gsxj22_1,gsxj22_2,gsxj22_3,gsxj30_1,gsxj30_3	2,3,3,5,2,4,2,6,3,2	KIAA1468
gga_circ_0005706	chr2	68373186	68387673	-	14487	96	ENSGALG00000012898	exon:68373187-68373282	gsxj6_1,gsxj6_2,gsxj6_3,gsxj14_1,gsxj14_2,gsxj14_3,gsxj22_1,gsxj22_2,gsxj22_3,gsxj30_2,gsxj30_3	6,7,3,5,9,3,9,7,5,7,2	KIAA1468
gga_circ_0005702	chr2	68247789	68253516	-	5727	261	ENSGALG00000012889	exon:68247790-68247861,exon:68250076-68250152,exon:68253405-68253516	gsxj6_1,gsxj6_2,gsxj6_3,gsxj14_1,gsxj14_2,gsxj14_3,gsxj22_1,gsxj22_2,gsxj22_3,gsxj30_2,gsxj30_3	8,8,10,10,27,11,7,12,15,6,8	ZCCHC2
gga_circ_0004658	chr2	112642993	112655089	+	12096	204	ENSGALG00000015472	exon:112653832-112653969,exon:112655024-112655089	gsxj6_1,gsxj6_2,gsxj6_3,gsxj14_1,gsxj14_2,gsxj14_3,gsxj22_2,gsxj22_3,gsxj30_1,gsxj30_2	2,3,2,3,7,3,3,6,3,4	CHD7
gga_circ_0009419	chr7	14741465	14743604	+	2139	252	ENSGALG00000026366	exon:14741466-14741564,exon:14742624-14742701,exon:14743530-14743604	gsxj6_1,gsxj6_2,gsxj6_3,gsxj14_1,gsxj14_2,gsxj14_3,gsxj22_1,gsxj22_2,gsxj22_3,gsxj30_1,gsxj30_2,gsxj30_3	11,5,7,8,18,11,30,5,7,3,4,6	MYPN
gga_circ_0009417	chr7	14741078	14765846	+	24768	420	ENSGALG00000026366	exon:14741079-14741162,exon:14763410-14763490,exon:14764945-14765025,exon:14765365-14765448,exon:14765757-14765846	gsxj6_1,gsxj6_2,gsxj6_3,gsxj14_1,gsxj14_2,gsxj14_3,gsxj22_1,gsxj30_1,gsxj30_2,gsxj30_3	9,5,7,10,2,13,9,7,16,7	MYPN
gga_circ_0009143	chr6	8901530	8902153	-	623	306	ENSGALG00000003526	exon:8901531-8901707,exon:8902025-8902153	gsxj6_1,gsxj6_2,gsxj6_3,gsxj14_1,gsxj14_2,gsxj14_3,gsxj22_1,gsxj22_2,gsxj22_3,gsxj30_1,gsxj30_2,gsxj30_3	69,45,59,83,33,31,42,42,39,32,43,43	TUBGCP2
gga_circ_0009142	chr6	8897025	8902153	-	5128	466	ENSGALG00000003526	exon:8897026-8897185,exon:8901531-8901707,exon:8902025-8902153	gsxj6_1,gsxj6_2,gsxj6_3,gsxj14_1,gsxj14_2,gsxj14_3,gsxj22_1,gsxj22_2,gsxj22_3,gsxj30_1,gsxj30_2,gsxj30_3	211,132,180,290,148,148,155,165,195,67,130,75	TUBGCP2
gga_circ_0009145	chr6	9094238	9104702	-	10464	425	ENSGALG00000003634	exon:9096447-9096588,exon:9101077-9101315,exon:9104659-9104702	gsxj6_1,gsxj6_2,gsxj6_3,gsxj14_1,gsxj14_2,gsxj14_3,gsxj22_1,gsxj22_2,gsxj22_3,gsxj30_1,gsxj30_2,gsxj30_3	13,11,8,8,17,5,11,9,11,12,11,6	PTEN
gga_circ_0009147	chr6	9094238	9112454	-	18216	155	ENSGALG00000003634	intron:9110245-9110289,intron:9112345-9112454	gsxj6_1,gsxj6_2,gsxj6_3,gsxj14_2,gsxj22_1,gsxj30_1	5,2,5,2,2,3	PTEN
gga_circ_0009146	chr6	9094238	9110289	-	16051	256	ENSGALG00000003634	exon:9094239-9094405,exon:9104659-9104702,exon:9110245-9110289	gsxj6_1,gsxj6_2,gsxj14_1,gsxj14_2,gsxj14_3,gsxj22_1,gsxj22_3	3,2,5,5,2,6,4	PTEN
gga_circ_0002791	chr1	168311348	168336165	+	24817	205	ENSGALG00000017002	exon:168311349-168311477,exon:168336090-168336165	gsxj6_1,gsxj6_3,gsxj22_1,gsxj22_2,gsxj22_3,gsxj30_3	3,2,3,2,4,2	FNDC3A
gga_circ_0000080	AADN03023245.1	237	602	+	365	279	n/a	intergenic_region:238-357,intergenic_region:444-602	gsxj6_2,gsxj6_3,gsxj14_1,gsxj22_1,gsxj22_2,gsxj22_3,gsxj30_1,gsxj30_2,gsxj30_3	14,19,5,9,7,13,5,5,6	--
gga_circ_0000086	AADN03024272.1	357	642	+	285	199	n/a	intergenic_region:358-493,intergenic_region:580-642	gsxj30_1,gsxj30_2,gsxj30_3	4,2,2	--
gga_circ_0000084	AADN03024004.1	5400	5902	-	502	327	ENSGALG00000013313	intron:5401-5640,intron:5816-5902	gsxj6_2,gsxj6_3,gsxj14_1,gsxj14_2,gsxj22_1,gsxj22_2,gsxj22_3,gsxj30_1,gsxj30_2,gsxj30_3	4,3,4,8,3,3,10,13,7,3	-
gga_circ_0002831	chr1	172313860	172314972	-	1112	327	ENSGALG00000017062	exon:172313861-172314031,exon:172314817-172314972	gsxj6_1,gsxj6_2,gsxj6_3,gsxj14_2,gsxj14_3,gsxj22_1,gsxj22_2,gsxj22_3,gsxj30_2,gsxj30_3	6,2,11,4,7,5,6,5,3,5	NBEA
gga_circ_0004096	chr21	4690890	4691677	-	787	259	ENSGALG00000004034	exon:4690891-4691007,exon:4691536-4691677	gsxj6_1,gsxj6_2,gsxj6_3,gsxj14_1,gsxj14_2,gsxj14_3,gsxj22_1,gsxj22_2,gsxj22_3,gsxj30_1,gsxj30_2,gsxj30_3	20,6,28,14,4,7,18,20,14,10,6,4	CAPZB
gga_circ_0004099	chr21	4702217	4707876	-	5659	236	ENSGALG00000004034	exon:4702218-4702331,exon:4707755-4707876	gsxj6_2,gsxj14_1,gsxj14_2,gsxj14_3,gsxj22_1,gsxj22_2,gsxj30_1,gsxj30_2,gsxj30_3	2,8,3,4,5,4,3,5,5	CAPZB
gga_circ_0002838	chr1	173713301	173730298	-	16997	348	ENSGALG00000017070	exon:173713302-173713442,exon:173715192-173715272,exon:173730173-173730298	gsxj6_1,gsxj6_2,gsxj6_3,gsxj14_1,gsxj14_2,gsxj22_2,gsxj22_3,gsxj30_2	18,3,4,9,12,2,4,5	PDS5B
gga_circ_0002839	chr1	173721928	173730298	-	8370	253	ENSGALG00000017070	exon:173721929-173722055,exon:173730173-173730298	gsxj6_1,gsxj6_2,gsxj6_3	3,2,2	PDS5B
gga_circ_0002953	chr1	184491874	184492918	-	1044	390	ENSGALG00000017201	exon:184491875-184492019,exon:184492674-184492918	gsxj6_1,gsxj6_2,gsxj6_3,gsxj14_1,gsxj22_1,gsxj22_2,gsxj22_3	3,6,3,4,2,2,5	CEP57
gga_circ_0005672	chr2	6638082	6643127	-	5045	317	ENSGALG00000006264	exon:6638083-6638192,exon:6642921-6643127	gsxj6_1,gsxj6_2,gsxj6_3,gsxj14_1,gsxj14_2,gsxj22_1,gsxj22_2,gsxj22_3,gsxj30_2,gsxj30_3	7,5,5,10,5,11,5,13,5,3	KMT2C
gga_circ_0005671	chr2	66266349	66271954	+	5605	259	ENSGALG00000012816	exon:66266350-66266453,exon:66271800-66271954	gsxj6_1,gsxj6_2,gsxj14_1,gsxj14_2,gsxj14_3,gsxj22_1,gsxj22_2,gsxj22_3,gsxj30_1,gsxj30_2,gsxj30_3	5,8,9,5,6,8,9,14,12,5,8	SLC22A23
gga_circ_0005676	chr2	6657074	6670517	-	13443	270	ENSGALG00000006264	exon:6657075-6657213,exon:6662420-6662461,exon:6670429-6670517	gsxj6_1,gsxj6_2,gsxj6_3,gsxj14_1,gsxj14_2,gsxj14_3,gsxj22_1,gsxj22_2,gsxj22_3,gsxj30_1,gsxj30_2,gsxj30_3	8,6,3,8,6,6,17,9,13,3,5,7	KMT2C
gga_circ_0005674	chr2	6638082	6670517	-	32435	724	ENSGALG00000006264	exon:6638083-6638192,exon:6639829-6639965,exon:6642921-6643127,exon:6657075-6657213,exon:6662420-6662461,exon:6670429-6670517	gsxj6_1,gsxj6_2,gsxj6_3,gsxj14_1,gsxj14_2,gsxj14_3,gsxj22_1,gsxj22_2,gsxj22_3,gsxj30_1,gsxj30_2,gsxj30_3	33,25,31,33,13,21,32,30,42,11,11,21	KMT2C
gga_circ_0002959	chr1	184728554	184732974	+	4420	452	ENSGALG00000017207	exon:184728555-184728693,exon:184730861-184730973,exon:184731925-184732013,exon:184732864-184732974	gsxj6_1,gsxj6_2,gsxj6_3,gsxj14_1,gsxj14_2,gsxj14_3,gsxj22_1,gsxj22_2,gsxj22_3,gsxj30_2,gsxj30_3	4,20,11,13,4,11,9,2,4,11,8	CWC15
gga_circ_0006061	chr3	108782536	108785780	-	3244	315	ENSGALG00000016705	exon:108782537-108782673,exon:108784262-108784352,exon:108785694-108785780	gsxj14_1,gsxj22_1,gsxj22_2,gsxj22_3	4,4,5,4	SUPT3H
gga_circ_0006060	chr3	108782536	108784352	-	1816	228	ENSGALG00000016705	exon:108782537-108782673,exon:108784262-108784352	gsxj6_1,gsxj6_3,gsxj14_1,gsxj14_2,gsxj14_3,gsxj22_1,gsxj22_2,gsxj22_3,gsxj30_2,gsxj30_3	4,6,6,5,3,16,8,8,4,3	SUPT3H
gga_circ_0006066	chr3	109425144	109430411	-	5267	185	ENSGALG00000016710	exon:109428479-109428567,exon:109430316-109430411	gsxj6_1,gsxj6_3,gsxj14_1,gsxj14_2,gsxj14_3,gsxj22_1,gsxj22_2,gsxj22_3,gsxj30_1,gsxj30_3	5,4,2,3,4,8,5,8,8,2	CYP39A1
gga_circ_0001288	chr14	7367164	7377198	+	10034	423	ENSGALG00000006423	exon:7367165-7367273,exon:7368341-7368432,exon:7369513-7369608,exon:7377073-7377198	gsxj6_1,gsxj6_2,gsxj6_3,gsxj14_1,gsxj14_2,gsxj22_1,gsxj22_2,gsxj22_3,gsxj30_2,gsxj30_3	10,6,4,16,10,5,8,3,6,8	KCTD5
gga_circ_0009708	chr7	2259070	2263147	+	4077	258	ENSGALG00000002750	exon:2259071-2259153,exon:2259588-2259668,exon:2263054-2263147	gsxj6_1,gsxj6_2,gsxj14_1,gsxj14_2,gsxj22_1,gsxj22_2,gsxj22_3,gsxj30_1,gsxj30_2,gsxj30_3	6,11,7,2,7,7,13,5,6,6	NCKAP1
gga_circ_0001282	chr14	6908612	6908821	-	209	209	ENSGALG00000006117	exon:6908613-6908821	gsxj6_1,gsxj6_2,gsxj14_1,gsxj14_2,gsxj22_1,gsxj22_2,gsxj22_3,gsxj30_1,gsxj30_2,gsxj30_3	3,4,7,4,10,7,10,2,6,9	UBFD1
gga_circ_0001281	chr14	6907539	6908821	-	1282	275	ENSGALG00000006117	exon:6907540-6907605,exon:6908613-6908821	gsxj6_1,gsxj6_2,gsxj6_3,gsxj14_1,gsxj14_2,gsxj14_3,gsxj22_1,gsxj22_2,gsxj22_3,gsxj30_2,gsxj30_3	10,18,13,20,17,6,35,30,24,17,24	UBFD1
gga_circ_0007746	chr4	64676857	64680122	+	3265	195	n/a	intergenic_region:64676858-64676959,intergenic_region:64680030-64680122	gsxj6_2,gsxj14_1,gsxj14_2,gsxj14_3,gsxj22_1,gsxj22_3,gsxj30_1,gsxj30_2,gsxj30_3	5,15,13,5,9,16,6,16,7	--
gga_circ_0001373	chr15	1261279	1263419	+	2140	324	ENSGALG00000002056	exon:1261280-1261368,exon:1263007-1263126,exon:1263305-1263419	gsxj6_1,gsxj6_2,gsxj6_3,gsxj14_1,gsxj22_1,gsxj22_2,gsxj22_3	2,2,2,3,6,7,4	C15H22ORF25
gga_circ_0002485	chr1	13596976	13599936	+	2960	482	ENSGALG00000008167	exon:13596977-13597088,exon:13597628-13597857,exon:13598814-13598894,exon:13599878-13599936	gsxj6_1,gsxj6_2,gsxj6_3,gsxj14_1,gsxj14_2,gsxj14_3,gsxj22_1,gsxj22_2,gsxj22_3,gsxj30_1,gsxj30_2,gsxj30_3	22,93,29,45,52,62,47,21,41,22,30,13	KMT2E
gga_circ_0002482	chr1	13591874	13599936	+	8062	473	ENSGALG00000008167	exon:13591875-13592059,exon:13592239-13592274,exon:13596977-13597088,exon:13598814-13598894,exon:13599878-13599936	gsxj6_1,gsxj6_2,gsxj6_3,gsxj14_1,gsxj14_2,gsxj14_3,gsxj22_1,gsxj22_2,gsxj22_3,gsxj30_1,gsxj30_2,gsxj30_3	15,22,16,47,7,13,23,12,19,12,17,18	KMT2E
gga_circ_0009567	chr7	14822766	14823069	+	303	303	ENSGALG00000026366	exon:14822767-14823069	gsxj6_1,gsxj6_2,gsxj6_3,gsxj14_1,gsxj14_2,gsxj14_3,gsxj22_1,gsxj22_2,gsxj22_3,gsxj30_1,gsxj30_2,gsxj30_3	24,32,38,44,30,30,48,37,31,14,28,32	MYPN
gga_circ_0006394	chr3	33130392	33134238	+	3846	383	ENSGALG00000010630	exon:33130393-33130573,exon:33132649-33132765,exon:33134154-33134238	gsxj6_1,gsxj6_2,gsxj6_3,gsxj14_1,gsxj14_2,gsxj14_3,gsxj22_1,gsxj22_2,gsxj22_3,gsxj30_1,gsxj30_2,gsxj30_3	3,15,8,20,10,8,7,12,13,7,7,9	AHCTF1
gga_circ_0009564	chr7	14821642	14822679	+	1037	300	ENSGALG00000026366	exon:14822380-14822679	gsxj6_1,gsxj6_2,gsxj6_3,gsxj14_3,gsxj22_1,gsxj30_1	3,2,6,7,4,3	MYPN
gga_circ_0006391	chr3	33021000	33028035	+	7035	228	ENSGALG00000010624	exon:33021001-33021082,exon:33022635-33022703,exon:33027959-33028035	gsxj6_1,gsxj6_2,gsxj6_3,gsxj14_1,gsxj14_2,gsxj14_3,gsxj22_1,gsxj22_2,gsxj22_3,gsxj30_1,gsxj30_2,gsxj30_3	19,26,21,12,10,7,18,9,7,9,6,2	MEMO1
gga_circ_0006392	chr3	33122671	33124170	+	1499	381	ENSGALG00000010630	exon:33122672-33122798,exon:33123917-33124170	gsxj22_1,gsxj22_2,gsxj22_3,gsxj30_2,gsxj30_3	10,2,16,5,5	AHCTF1
gga_circ_0006399	chr3	33244070	33245048	-	978	444	ENSGALG00000010649	intron:33244071-33244185,intron:33244633-33244727,intron:33244815-33245048	gsxj6_1,gsxj6_2,gsxj6_3,gsxj14_1,gsxj14_2,gsxj14_3,gsxj22_1,gsxj22_2,gsxj22_3,gsxj30_1,gsxj30_2,gsxj30_3	8,7,12,8,11,9,11,9,9,9,5,181	CNST
gga_circ_0004560	chr28	937951	950123	-	12172	184	ENSGALG00000000726	exon:949940-950123	gsxj6_1,gsxj6_2,gsxj6_3,gsxj14_1,gsxj14_2,gsxj22_1,gsxj22_2,gsxj30_3	9,7,12,10,4,5,11,2	ELAVL1
gga_circ_0000975	chr13	1022128	1038250	+	16122	486	ENSGALG00000001099	intron:1022129-1022252,intron:1030812-1031003,intron:1032775-1032884,intron:1038191-1038250	gsxj6_1,gsxj6_2,gsxj14_1,gsxj14_2,gsxj14_3,gsxj22_2,gsxj22_3,gsxj30_3	4,2,2,5,4,7,5,3	ANKHD1
gga_circ_0000972	chr13	1022095	1032884	+	10789	415	ENSGALG00000001099	exon:1022096-1022252,exon:1024454-1024601,exon:1032775-1032884	gsxj6_1,gsxj6_2,gsxj6_3,gsxj14_1,gsxj14_2,gsxj14_3,gsxj22_1,gsxj22_2,gsxj22_3,gsxj30_1,gsxj30_2,gsxj30_3	11,8,14,13,2,9,13,4,9,2,6,7	ANKHD1
gga_circ_0001118	chr13	8431805	8451532	+	19727	166	ENSGALG00000002863	exon:8431806-8431867,exon:8451429-8451532	gsxj6_1,gsxj6_2,gsxj6_3,gsxj14_1,gsxj14_2,gsxj14_3,gsxj22_1,gsxj22_2,gsxj22_3,gsxj30_2,gsxj30_3	24,13,17,12,9,8,9,3,5,6,3	ERGIC1
gga_circ_0004479	chr27	5016249	5017952	-	1703	126	ENSGALG00000003068	exon:5017827-5017952	gsxj6_1,gsxj6_2,gsxj6_3,gsxj14_1,gsxj14_2,gsxj14_3,gsxj22_2,gsxj22_3,gsxj30_2,gsxj30_3	2,4,8,5,5,3,6,5,2,2	EZH1
gga_circ_0004476	chr27	4901180	4904205	-	3025	411	ENSGALG00000003267	exon:4901181-4901264,exon:4901530-4901577,exon:4901662-4901755,exon:4901892-4901921,exon:4902172-4902231,exon:4904111-4904205	gsxj6_1,gsxj6_2,gsxj14_1,gsxj14_3,gsxj22_1,gsxj22_2,gsxj22_3,gsxj30_2,gsxj30_3	9,5,5,4,7,11,3,2,6	STAT3
gga_circ_0004909	chr2	139377349	139377810	+	461	461	n/a	intergenic_region:139377350-139377810	gsxj6_1,gsxj6_2,gsxj6_3,gsxj14_2,gsxj14_3,gsxj22_1,gsxj22_2,gsxj22_3,gsxj30_1,gsxj30_3	8,6,5,7,8,10,17,8,3,7	--
gga_circ_0001110	chr13	7303838	7309881	-	6043	174	ENSGALG00000001429	exon:7307893-7308005,exon:7309821-7309881	gsxj6_1,gsxj6_2,gsxj6_3,gsxj14_2,gsxj14_3,gsxj22_1,gsxj22_2,gsxj22_3	8,4,3,4,2,4,2,3	TTC1
gga_circ_0002713	chr1	165052877	165054170	-	1293	232	ENSGALG00000016946	exon:165052878-165052948,exon:165053306-165053375,exon:165054080-165054170	gsxj6_1,gsxj6_2,gsxj14_1,gsxj14_2,gsxj14_3,gsxj22_1,gsxj22_3,gsxj30_1,gsxj30_2,gsxj30_3	10,3,4,2,3,14,8,4,8,6	SUGT1
gga_circ_0002718	chr1	165155363	165161554	+	6191	324	ENSGALG00000016949	exon:165155364-165155419,exon:165161287-165161554	gsxj6_1,gsxj6_2,gsxj6_3,gsxj14_1,gsxj14_2,gsxj14_3,gsxj22_1,gsxj22_2,gsxj22_3,gsxj30_1,gsxj30_2,gsxj30_3	34,41,30,66,23,17,42,49,41,43,43,40	WBP4
gga_circ_0003840	chr1	84428672	84434121	-	5449	375	ENSGALG00000015307	exon:84428673-84428747,exon:84429402-84429476,exon:84430731-84430805,exon:84431578-84431652,exon:84434047-84434121	gsxj6_1,gsxj14_1,gsxj14_2,gsxj14_3,gsxj22_1,gsxj22_2,gsxj22_3,gsxj30_1,gsxj30_2,gsxj30_3	6,19,5,4,2,15,5,2,10,4	ABI3BP
gga_circ_0003841	chr1	84430730	84434121	-	3391	273	ENSGALG00000015307	exon:84430731-84430805,exon:84431578-84431652,exon:84432472-84432519,exon:84434047-84434121	gsxj6_1,gsxj6_2,gsxj6_3,gsxj14_1,gsxj14_2,gsxj14_3,gsxj22_1,gsxj22_2,gsxj22_3,gsxj30_1,gsxj30_2,gsxj30_3	278,83,14,500,62,27,134,560,210,37,196,107	ABI3BP
gga_circ_0006485	chr3	39337839	39338293	-	454	305	n/a	intergenic_region:39337840-39338082,intergenic_region:39338232-39338293	gsxj6_1,gsxj6_2,gsxj22_1,gsxj30_1,gsxj30_2,gsxj30_3	3,2,2,4,14,9	--
gga_circ_0001624	chr17	6282436	6290489	-	8053	140	ENSGALG00000003712	exon:6290350-6290489	gsxj6_1,gsxj6_2,gsxj6_3,gsxj14_1,gsxj14_2,gsxj14_3,gsxj22_1,gsxj22_3,gsxj30_1,gsxj30_2	4,6,4,12,3,3,5,5,4,2	RAPGEF1
gga_circ_0000627	chr11	1750198	1751222	+	1024	286	ENSGALG00000002603	exon:1750199-1750317,exon:1751056-1751222	gsxj6_1,gsxj6_2,gsxj6_3,gsxj22_1	2,2,5,2	COG4
gga_circ_0002134	chr1	100378032	100378299	-	267	267	n/a	intergenic_region:100378033-100378299	gsxj6_1,gsxj6_2,gsxj6_3,gsxj14_1,gsxj14_3,gsxj22_1,gsxj22_2,gsxj22_3,gsxj30_1,gsxj30_2,gsxj30_3	2,2,3,5,3,11,6,17,17,10,11	--
gga_circ_0000624	chr11	17497041	17499797	+	2756	145	ENSGALG00000005872	exon:17497042-17497186	gsxj6_1,gsxj6_2,gsxj6_3,gsxj14_1,gsxj14_2,gsxj14_3,gsxj22_1,gsxj22_2,gsxj22_3,gsxj30_2	7,4,4,6,4,2,3,6,7,3	BANP
gga_circ_0000622	chr11	1749626	1751222	+	1596	301	ENSGALG00000002603	exon:1749627-1749760,exon:1751056-1751222	gsxj6_1,gsxj6_2,gsxj6_3,gsxj14_1,gsxj14_2,gsxj14_3,gsxj22_1,gsxj22_2,gsxj22_3,gsxj30_1,gsxj30_2,gsxj30_3	6,6,6,8,3,6,6,7,4,3,8,2	COG4
gga_circ_0001750	chr18	3388083	3397071	-	8988	405	ENSGALG00000001577	exon:3388084-3388293,exon:3396877-3397071	gsxj6_1,gsxj6_2,gsxj6_3,gsxj14_1,gsxj14_2,gsxj14_3,gsxj22_1,gsxj22_2,gsxj22_3,gsxj30_2,gsxj30_3	5,9,13,6,7,6,11,6,21,15,4	FOXK2
gga_circ_0001751	chr18	3393816	3397071	-	3255	147	ENSGALG00000001577	exon:3393817-3393963	gsxj6_1,gsxj6_2,gsxj6_3,gsxj14_1,gsxj14_2,gsxj14_3,gsxj22_1,gsxj22_2,gsxj22_3,gsxj30_1,gsxj30_2,gsxj30_3	7,7,3,3,7,2,12,3,11,2,2,2	FOXK2
gga_circ_0004501	chr28	2056910	2059153	+	2243	373	ENSGALG00000000996	exon:2056911-2057060,exon:2057176-2057223,exon:2058323-2058411,exon:2059068-2059153	gsxj6_1,gsxj6_3,gsxj14_1,gsxj14_2,gsxj14_3,gsxj22_1,gsxj22_2,gsxj22_3,gsxj30_1,gsxj30_2,gsxj30_3	2,2,4,3,2,4,8,3,3,5,5	AP3D1
gga_circ_0004506	chr28	2073655	2073949	+	294	209	ENSGALG00000003845	exon:2073656-2073820,exon:2073906-2073949	gsxj6_2,gsxj6_3,gsxj14_1,gsxj14_2,gsxj14_3,gsxj22_1,gsxj22_2,gsxj22_3,gsxj30_3	5,5,5,5,4,4,4,6,2	MKNK2
gga_circ_0001755	chr18	355231	383620	-	28389	330	n/a	intergenic_region:355232-355435,intergenic_region:383495-383620	gsxj6_1,gsxj6_2,gsxj6_3,gsxj14_3,gsxj30_3	10,13,15,4,5	--
gga_circ_0001024	chr13	15122762	15133083	-	10321	302	ENSGALG00000006424	exon:15122763-15122920,exon:15131196-15131281,exon:15133026-15133083	gsxj6_1,gsxj6_2,gsxj6_3,gsxj14_2,gsxj14_3,gsxj22_1,gsxj22_2,gsxj22_3,gsxj30_1,gsxj30_2,gsxj30_3	19,50,34,43,26,60,37,62,10,39,21	JADE2
gga_circ_0004505	chr28	2073366	2073949	+	583	404	ENSGALG00000003845	exon:2073367-2073561,exon:2073656-2073820,exon:2073906-2073949	gsxj6_1,gsxj6_2,gsxj6_3,gsxj14_1,gsxj14_2,gsxj14_3,gsxj22_1,gsxj22_2,gsxj22_3,gsxj30_1,gsxj30_2,gsxj30_3	143,206,327,159,113,343,202,95,137,155,111,89	MKNK2
gga_circ_0005053	chr2	15273941	15277212	-	3271	518	ENSGALG00000007379	exon:15273942-15274090,exon:15275109-15275231,exon:15276967-15277212	gsxj6_1,gsxj6_2,gsxj6_3,gsxj14_1,gsxj14_2,gsxj14_3,gsxj22_1,gsxj22_2,gsxj22_3,gsxj30_1,gsxj30_2,gsxj30_3	30,45,33,23,51,22,35,38,57,11,44,20	WAC
gga_circ_0002000	chr19	5588409	5591687	-	3278	208	ENSGALG00000003108	exon:5588410-5588555,exon:5591626-5591687	gsxj6_1,gsxj6_2,gsxj6_3,gsxj14_3,gsxj22_1,gsxj22_2,gsxj22_3,gsxj30_1,gsxj30_2,gsxj30_3	2,4,3,3,5,4,8,3,4,2	SMG6
gga_circ_0001029	chr13	15231686	15236214	+	4528	233	ENSGALG00000006474	exon:15231687-15231783,exon:15233732-15233805,exon:15236153-15236214	gsxj6_1,gsxj6_2,gsxj6_3,gsxj14_1,gsxj14_2,gsxj22_1,gsxj22_2,gsxj22_3,gsxj30_1,gsxj30_2,gsxj30_3	3,5,2,7,9,22,4,10,8,7,3	SKP1
gga_circ_0005054	chr2	15286678	15289994	-	3316	532	ENSGALG00000007379	exon:15286679-15286987,exon:15289009-15289124,exon:15289888-15289994	gsxj6_1,gsxj6_2,gsxj6_3,gsxj14_1,gsxj14_2,gsxj14_3,gsxj22_1,gsxj22_2,gsxj22_3,gsxj30_1,gsxj30_2,gsxj30_3	16,13,20,30,20,17,24,14,18,7,7,8	WAC
gga_circ_0003537	chr1	6722338	6728325	+	5987	471	ENSGALG00000006671	exon:6722339-6722416,exon:6722542-6722568,exon:6725181-6725285,exon:6726753-6726866,exon:6728179-6728325	gsxj6_1,gsxj6_2,gsxj6_3,gsxj14_1,gsxj14_2,gsxj14_3,gsxj22_1,gsxj22_2,gsxj22_3,gsxj30_1,gsxj30_2,gsxj30_3	2,2,14,8,3,3,13,11,9,4,13,13	-
gga_circ_0006249	chr3	2244850	2260122	-	15272	148	ENSGALG00000004455	exon:2244851-2244998	gsxj6_1,gsxj6_2,gsxj6_3,gsxj14_1,gsxj14_3,gsxj22_1,gsxj22_3,gsxj30_3	6,7,9,4,3,7,3,3	USP34
gga_circ_0003532	chr1	66710628	66715608	+	4980	389	ENSGALG00000013210	exon:66710629-66710679,exon:66712630-66712820,exon:66715462-66715608	gsxj6_1,gsxj6_2,gsxj6_3,gsxj14_1,gsxj14_2,gsxj14_3,gsxj22_1,gsxj22_2,gsxj22_3,gsxj30_1,gsxj30_2,gsxj30_3	6,11,11,11,5,9,7,10,9,7,10,7	C2CD5
gga_circ_0006243	chr3	22206122	22216944	-	10822	410	ENSGALG00000009896	exon:22206123-22206331,exon:22215991-22216130,exon:22216884-22216944	gsxj6_1,gsxj6_2,gsxj6_3,gsxj14_1	3,4,7,2	TRERF1
gga_circ_0009961	chr7	36195082	36197016	+	1934	337	ENSGALG00000012584	exon:36195083-36195254,exon:36196852-36197016	gsxj6_2,gsxj6_3,gsxj14_1,gsxj14_2,gsxj22_2,gsxj30_1,gsxj30_2,gsxj30_3	3,4,6,3,5,7,2,2	2022-03-07
gga_circ_0009960	chr7	36191593	36197016	+	5423	165	ENSGALG00000012584	exon:36196852-36197016	gsxj6_3,gsxj14_1,gsxj14_2,gsxj14_3,gsxj22_1,gsxj22_3,gsxj30_1	2,3,3,3,5,4,2	2022-03-07
gga_circ_0005294	chr2	37608699	37625080	+	16381	281	n/a	intergenic_region:37608700-37608832,intergenic_region:37624933-37625080	gsxj6_1,gsxj6_2,gsxj6_3,gsxj14_1,gsxj14_2,gsxj22_1,gsxj22_2,gsxj22_3,gsxj30_3	7,5,3,3,7,6,9,6,2	--
gga_circ_0006245	chr3	2227363	2228685	-	1322	278	ENSGALG00000004455	exon:2227364-2227516,exon:2228561-2228685	gsxj6_1,gsxj6_2,gsxj6_3,gsxj14_1,gsxj14_2,gsxj22_1,gsxj22_2,gsxj22_3,gsxj30_3	9,5,11,14,2,6,5,5,8	USP34
gga_circ_0006244	chr3	2221150	2223806	-	2656	345	ENSGALG00000004455	exon:2221151-2221334,exon:2222531-2222586,exon:2223702-2223806	gsxj6_2,gsxj14_1,gsxj22_1,gsxj22_2,gsxj22_3	2,2,2,2,3	USP34
gga_circ_0003997	chr20	906236	921391	-	15155	172	ENSGALG00000001522	exon:921220-921391	gsxj6_2,gsxj6_3,gsxj14_2,gsxj14_3,gsxj22_1,gsxj22_2,gsxj22_3,gsxj30_2,gsxj30_3	4,4,2,3,2,2,4,2,4	PHF20
gga_circ_0003991	chr20	7737196	7738948	+	1752	313	ENSGALG00000005102	intron:7737197-7737350,intron:7738584-7738680,intron:7738887-7738948	gsxj6_1,gsxj6_2,gsxj6_3,gsxj14_1,gsxj14_3,gsxj22_3	6,2,4,11,3,3	CDH4
gga_circ_0003999	chr20	914552	921391	-	6839	282	ENSGALG00000001522	exon:914553-914726,exon:916262-916369	gsxj6_3,gsxj14_1,gsxj14_2,gsxj14_3	3,4,2,2	PHF20
gga_circ_0003288	chr1	45675063	45693415	-	18352	317	ENSGALG00000011456	exon:45675064-45675120,exon:45678166-45678291,exon:45693282-45693415	gsxj6_1,gsxj6_3,gsxj14_1,gsxj14_3,gsxj22_1,gsxj22_2,gsxj22_3,gsxj30_1,gsxj30_3	4,2,2,2,4,7,7,3,6	CDK17
gga_circ_0003289	chr1	45693281	45700234	-	6953	299	ENSGALG00000011456	exon:45693282-45693415,exon:45700070-45700234	gsxj6_1,gsxj6_2,gsxj6_3,gsxj14_1,gsxj14_2,gsxj14_3,gsxj22_1,gsxj22_2,gsxj22_3,gsxj30_1,gsxj30_2,gsxj30_3	7,6,6,7,8,7,7,7,9,4,3,4	CDK17
gga_circ_0005418	chr2	46068089	46095345	+	27256	187	ENSGALG00000012046	exon:46068090-46068149,exon:46095219-46095345	gsxj6_1,gsxj6_2,gsxj6_3,gsxj14_2,gsxj14_3,gsxj22_1,gsxj22_2,gsxj22_3,gsxj30_1,gsxj30_2	12,15,10,8,11,7,5,2,6,5	ARPP21
gga_circ_0007281	chr4	1851760	1852410	+	650	272	ENSGALG00000004801	exon:1851761-1851937,exon:1852316-1852410	gsxj6_1,gsxj6_3,gsxj14_1,gsxj14_2,gsxj14_3,gsxj22_1,gsxj22_2,gsxj22_3,gsxj30_1,gsxj30_2,gsxj30_3	11,29,35,36,31,26,27,31,6,24,28	PHKA1
gga_circ_0007283	chr4	1851760	1854854	+	3094	155	ENSGALG00000004801	exon:1854353-1854468,exon:1854816-1854854	gsxj6_1,gsxj6_2,gsxj6_3,gsxj14_3,gsxj22_3	7,5,6,4,2	PHKA1
gga_circ_0003280	chr1	44945644	44951297	+	5653	359	ENSGALG00000011309	exon:44945645-44945767,exon:44949037-44949171,exon:44951197-44951297	gsxj6_1,gsxj6_2,gsxj6_3,gsxj14_1,gsxj14_2,gsxj14_3,gsxj22_1,gsxj22_2,gsxj22_3,gsxj30_1,gsxj30_2,gsxj30_3	43,34,13,52,41,14,30,20,27,24,45,26	PLXNC1
gga_circ_0010644	chr9	22856304	22858643	-	2339	466	ENSGALG00000010361	exon:22856305-22856458,exon:22857446-22857499,exon:22858386-22858643	gsxj6_2,gsxj6_3,gsxj14_1,gsxj22_1,gsxj22_2,gsxj22_3,gsxj30_2	4,3,5,2,8,5,5	MBNL1
gga_circ_0003282	chr1	44994267	44997599	+	3332	507	ENSGALG00000011309	exon:44994268-44994322,exon:44995167-44995198,exon:44995289-44995396,exon:44996882-44997045,exon:44997452-44997599	gsxj6_1,gsxj14_2,gsxj22_1,gsxj22_2,gsxj22_3,gsxj30_2	7,7,4,3,4,7	PLXNC1
gga_circ_0006659	chr3	51248417	51249000	+	583	291	ENSGALG00000013736	exon:51248418-51248546,exon:51248839-51249000	gsxj6_3,gsxj14_1,gsxj14_2,gsxj22_1,gsxj22_2,gsxj22_3,gsxj30_3	2,4,6,3,9,12,8	TULP4
gga_circ_0006652	chr3	50907633	50920868	+	13235	320	ENSGALG00000013695	exon:50907634-50907794,exon:50920710-50920868	gsxj6_1,gsxj6_2,gsxj6_3,gsxj14_1,gsxj14_2,gsxj22_2,gsxj22_3,gsxj30_3	3,6,11,4,3,3,8,2	ZDHHC14
gga_circ_0006653	chr3	50920709	50948691	+	27982	262	ENSGALG00000013695	exon:50920710-50920868,exon:50948589-50948691	gsxj6_1,gsxj6_2,gsxj6_3,gsxj14_1,gsxj22_3	5,2,2,3,2	ZDHHC14
gga_circ_0006654	chr3	50934507	50948691	+	14184	351	ENSGALG00000013695	exon:50934508-50934645,exon:50945229-50945338,exon:50948589-50948691	gsxj6_2,gsxj14_1,gsxj14_2,gsxj14_3,gsxj22_1,gsxj22_2,gsxj22_3,gsxj30_3	3,14,2,2,5,6,4,4	ZDHHC14
gga_circ_0001971	chr19	443305	447254	-	3949	152	ENSGALG00000001023	exon:447103-447254	gsxj6_1,gsxj6_2,gsxj6_3,gsxj14_1,gsxj14_2,gsxj14_3,gsxj22_1,gsxj22_2,gsxj22_3,gsxj30_1,gsxj30_2,gsxj30_3	10,12,22,11,6,4,3,14,18,4,3,8	-
gga_circ_0001972	chr19	4466270	4470705	-	4435	317	ENSGALG00000002186	exon:4466271-4466411,exon:4470530-4470705	gsxj6_1,gsxj6_2,gsxj6_3,gsxj14_1,gsxj14_2,gsxj14_3,gsxj22_2,gsxj22_3,gsxj30_1,gsxj30_2,gsxj30_3	2,16,5,10,2,15,5,10,5,6,4	UNC45B
gga_circ_0003264	chr1	42866911	42876018	-	9107	452	ENSGALG00000011206	exon:42866912-42866988,exon:42867488-42867597,exon:42874869-42874970,exon:42875856-42876018	gsxj6_1,gsxj6_2,gsxj6_3,gsxj14_1,gsxj14_2,gsxj14_3,gsxj22_1,gsxj22_2,gsxj22_3,gsxj30_1,gsxj30_2,gsxj30_3	10,5,5,21,7,5,6,3,9,3,10,9	KITLG
gga_circ_0003368	chr1	51763477	51783084	+	19607	356	ENSGALG00000012540	intron:51763478-51763608,intron:51782860-51783084	gsxj6_1,gsxj6_2,gsxj6_3,gsxj14_1,gsxj14_2,gsxj14_3,gsxj22_1,gsxj22_2,gsxj22_3,gsxj30_1,gsxj30_2,gsxj30_3	9,18,24,17,14,19,8,6,21,6,7,8	RBFOX2
gga_circ_0008428	chr5	4660673	4681561	-	20888	506	ENSGALG00000012136	exon:4660674-4660899,exon:4666049-4666146,exon:4681380-4681561	gsxj6_1,gsxj6_2,gsxj6_3,gsxj14_1,gsxj14_2,gsxj14_3,gsxj22_1,gsxj22_2,gsxj22_3,gsxj30_1,gsxj30_2	24,24,24,43,10,9,13,18,8,9,12	MPPED2
gga_circ_0004899	chr2	137662334	137664981	-	2647	256	ENSGALG00000016369	exon:137662335-137662427,exon:137663126-137663175,exon:137664869-137664981	gsxj6_1,gsxj6_2,gsxj14_1,gsxj14_3,gsxj22_1,gsxj22_2,gsxj22_3,gsxj30_1,gsxj30_2,gsxj30_3	4,10,10,3,23,18,4,2,13,48	FBXO32
gga_circ_0003199	chr1	33915131	33929597	+	14466	691	ENSGALG00000009873	exon:33915132-33915185,exon:33916669-33916706,exon:33918817-33918883,exon:33924802-33924869,exon:33926053-33926132,exon:33928113-33928214,exon:33929069-33929171,exon:33929419-33929597	gsxj6_1,gsxj6_2,gsxj6_3,gsxj14_1,gsxj14_2,gsxj14_3,gsxj22_1,gsxj22_2,gsxj22_3,gsxj30_1,gsxj30_2,gsxj30_3	76,47,75,68,24,33,32,66,76,37,35,38	LEMD3
gga_circ_0001610	chr17	5760646	5762607	-	1961	147	ENSGALG00000004088	exon:5760647-5760793	gsxj6_1,gsxj14_1,gsxj14_2,gsxj22_2,gsxj22_3,gsxj30_1,gsxj30_2,gsxj30_3	7,3,4,4,5,2,2,4	FNBP1
gga_circ_0003195	chr1	33563784	33565300	-	1516	357	n/a	intergenic_region:33563785-33563901,intergenic_region:33564208-33564317,intergenic_region:33565171-33565300	gsxj30_1,gsxj30_2,gsxj30_3	3,5,6	--
gga_circ_0003196	chr1	33581708	33592187	+	10479	357	n/a	intergenic_region:33581709-33581833,intergenic_region:33591956-33592187	gsxj6_1,gsxj6_2,gsxj6_3,gsxj14_1,gsxj14_2,gsxj22_1,gsxj22_3,gsxj30_1,gsxj30_2,gsxj30_3	6,3,8,6,7,5,3,2,4,4	--
gga_circ_0003190	chr1	33469227	33488785	+	19558	325	ENSGALG00000009825	exon:33469228-33469423,exon:33488657-33488785	gsxj6_1,gsxj6_3,gsxj14_1,gsxj14_2,gsxj14_3,gsxj22_1,gsxj22_2,gsxj22_3,gsxj30_1,gsxj30_3	3,6,9,6,3,3,9,5,2,7	SRGAP1
gga_circ_0007756	chr4	65376434	65447693	+	71259	419	n/a	intergenic_region:65376435-65376603,intergenic_region:65447444-65447693	gsxj6_1,gsxj6_2,gsxj6_3,gsxj14_1,gsxj14_2,gsxj14_3,gsxj22_2,gsxj22_3,gsxj30_3	7,8,6,4,4,5,4,10,7	--
gga_circ_0007754	chr4	65376434	65400699	+	24265	424	n/a	intergenic_region:65376435-65376603,intergenic_region:65377608-65377649,intergenic_region:65378974-65379058,intergenic_region:65400572-65400699	gsxj6_1,gsxj6_2,gsxj6_3,gsxj14_1,gsxj14_2,gsxj14_3,gsxj22_1,gsxj22_2,gsxj22_3,gsxj30_1,gsxj30_2,gsxj30_3	21,11,36,5,27,13,24,26,18,11,13,18	--
gga_circ_0007755	chr4	65376434	65416363	+	39929	558	n/a	intergenic_region:65376435-65376603,intergenic_region:65378974-65379058,intergenic_region:65400572-65400699,intergenic_region:65416188-65416363	gsxj6_1,gsxj6_2,gsxj6_3,gsxj14_1,gsxj14_2,gsxj22_1,gsxj22_3,gsxj30_1,gsxj30_2,gsxj30_3	10,4,10,5,12,8,11,2,6,10	--
gga_circ_0007753	chr4	64712861	64715134	+	2273	493	ENSGALG00000013793	exon:64712862-64713068,exon:64714849-64715134	gsxj6_1,gsxj6_2,gsxj6_3,gsxj14_1,gsxj14_2,gsxj22_1,gsxj22_3,gsxj30_2,gsxj30_3	5,9,9,8,3,5,8,4,8	CLOCK
gga_circ_0007750	chr4	64706534	64711047	+	4513	439	ENSGALG00000013793	exon:64706535-64706617,exon:64706859-64706965,exon:64710325-64710414,exon:64710889-64711047	gsxj6_1,gsxj6_2,gsxj6_3,gsxj14_1,gsxj14_2,gsxj14_3,gsxj22_1,gsxj22_2,gsxj22_3,gsxj30_1,gsxj30_2,gsxj30_3	28,39,41,81,41,38,37,48,52,19,26,41	CLOCK
gga_circ_0005879	chr2	96942070	96942764	+	694	315	ENSGALG00000013858	exon:96942071-96942152,exon:96942266-96942311,exon:96942578-96942764	gsxj6_1,gsxj6_2,gsxj6_3,gsxj14_1,gsxj14_2,gsxj14_3,gsxj22_1,gsxj22_2,gsxj30_1,gsxj30_2,gsxj30_3	4,8,4,13,7,4,20,8,4,9,7	CEP76
gga_circ_0008558	chr5	57580553	57584017	-	3464	483	ENSGALG00000012263	exon:57580554-57580630,exon:57580969-57581055,exon:57582189-57582256,exon:57582932-57583079,exon:57583915-57584017	gsxj6_1,gsxj6_2,gsxj6_3,gsxj14_1,gsxj14_2,gsxj14_3,gsxj22_1,gsxj22_2,gsxj22_3,gsxj30_2,gsxj30_3	9,10,6,10,6,5,10,4,10,6,8	NEMF
gga_circ_0008889	chr6	20306786	20309606	+	2820	355	ENSGALG00000006865	exon:20306787-20306971,exon:20309437-20309606	gsxj6_1,gsxj6_2,gsxj6_3,gsxj14_1,gsxj14_2,gsxj14_3,gsxj22_1,gsxj22_3,gsxj30_1,gsxj30_2,gsxj30_3	14,7,3,15,7,7,10,9,3,11,6	IDE
gga_circ_0007631	chr4	54438093	54443261	-	5168	348	ENSGALG00000012004	intron:54438094-54438171,intron:54438375-54438495,intron:54443113-54443261	gsxj6_1,gsxj6_2,gsxj6_3,gsxj14_1,gsxj14_2,gsxj14_3,gsxj22_1,gsxj22_2,gsxj30_3	10,4,6,4,3,2,6,3,2	PRSS12
gga_circ_0008550	chr5	56265176	56265975	-	799	197	ENSGALG00000012203	exon:56265177-56265263,exon:56265866-56265975	gsxj14_1,gsxj14_2,gsxj14_3,gsxj22_1	3,4,2,4	SAMD4A
gga_circ_0008881	chr6	20161890	20191656	-	29766	565	ENSGALG00000006763	intron:20161891-20161920,intron:20164926-20165105,intron:20169575-20169709,intron:20190138-20190185,intron:20191485-20191656	gsxj6_1,gsxj6_2,gsxj6_3,gsxj30_2,gsxj30_3	4,3,13,6,4	EXOC6
gga_circ_0008552	chr5	56281580	56282099	-	519	519	ENSGALG00000012203	exon:56281581-56282099	gsxj6_1,gsxj6_2,gsxj6_3,gsxj14_1,gsxj14_2,gsxj14_3,gsxj22_1,gsxj22_2,gsxj22_3,gsxj30_1,gsxj30_2,gsxj30_3	28,25,10,60,20,14,17,47,34,11,23,29	SAMD4A
gga_circ_0008887	chr6	20189058	20191656	-	2598	357	ENSGALG00000006763	exon:20189059-20189104,exon:20189946-20190036,exon:20190138-20190185,exon:20191485-20191656	gsxj6_1,gsxj6_2,gsxj6_3,gsxj14_1,gsxj14_2,gsxj14_3,gsxj22_1,gsxj22_2,gsxj22_3,gsxj30_1,gsxj30_2,gsxj30_3	12,29,23,25,21,11,23,28,23,20,28,27	EXOC6
gga_circ_0008554	chr5	57554369	57565591	+	11222	400	n/a	intergenic_region:57554370-57554537,intergenic_region:57555473-57555552,intergenic_region:57565440-57565591	gsxj6_2,gsxj6_3,gsxj14_1,gsxj14_2,gsxj14_3,gsxj22_2,gsxj22_3,gsxj30_1,gsxj30_2,gsxj30_3	3,3,7,3,2,3,4,3,7,6	--
gga_circ_0008557	chr5	57570411	57571586	-	1175	311	ENSGALG00000012263	exon:57570412-57570454,exon:57571319-57571586	gsxj6_1,gsxj6_2,gsxj6_3,gsxj14_1,gsxj14_2,gsxj14_3,gsxj22_1,gsxj22_2,gsxj30_2	7,4,8,4,4,4,8,6,11	NEMF
gga_circ_0001618	chr17	5923855	5925827	+	1972	615	ENSGALG00000003941	exon:5923856-5924420,exon:5925778-5925827	gsxj6_2,gsxj6_3,gsxj14_1,gsxj14_2,gsxj14_3,gsxj22_3,gsxj30_2,gsxj30_3	10,9,6,8,2,4,5,4	FUBP3
gga_circ_0003060	chr1	194735581	194744050	-	8469	425	ENSGALG00000017320	exon:194735582-194735675,exon:194736653-194736764,exon:194738923-194739028,exon:194740194-194740247,exon:194743992-194744050	gsxj6_1,gsxj6_2,gsxj6_3,gsxj14_1,gsxj14_2,gsxj14_3,gsxj22_1,gsxj22_2,gsxj22_3,gsxj30_1,gsxj30_2,gsxj30_3	28,6,10,19,12,11,23,23,21,4,20,17	RAB6A
gga_circ_0003062	chr1	194747847	194748244	-	397	397	ENSGALG00000017320	intron:194747848-194748244	gsxj6_1,gsxj6_2,gsxj6_3,gsxj14_2,gsxj22_1,gsxj30_1,gsxj30_2	47,63,22,44,85,61,30	RAB6A
gga_circ_0008956	chr6	25729631	25742537	+	12906	138	ENSGALG00000008771	exon:25742400-25742537	gsxj6_1,gsxj6_2,gsxj6_3,gsxj14_2,gsxj14_3,gsxj22_1,gsxj22_2,gsxj22_3,gsxj30_1	7,4,13,6,4,10,12,7,4	SHOC2
gga_circ_0003066	chr1	194879104	194880637	-	1533	518	ENSGALG00000017314	exon:194879105-194879237,exon:194879836-194880059,exon:194880477-194880637	gsxj6_1,gsxj6_3,gsxj14_1,gsxj14_3,gsxj22_1,gsxj22_2,gsxj22_3,gsxj30_2	6,2,8,4,5,7,2,9	C2CD3
gga_circ_0003068	chr1	194929675	194931217	-	1542	84	ENSGALG00000019036	exon:194931134-194931217	gsxj6_1,gsxj6_3,gsxj14_2,gsxj22_1,gsxj22_2,gsxj22_3,gsxj30_1,gsxj30_2,gsxj30_3	7,2,3,4,7,8,3,12,2	SPCS2
gga_circ_0000575	chr11	10305346	10305965	-	619	232	n/a	intergenic_region:10305347-10305478,intergenic_region:10305866-10305965	gsxj6_1,gsxj6_2,gsxj6_3,gsxj14_1,gsxj14_2,gsxj22_1,gsxj22_2,gsxj22_3,gsxj30_1,gsxj30_2,gsxj30_3	3,5,12,9,4,22,5,14,26,7,10	--
gga_circ_0008779	chr6	15717185	15733544	+	16359	126	ENSGALG00000005243	exon:15733419-15733544	gsxj6_3,gsxj14_1,gsxj22_1,gsxj22_2,gsxj22_3,gsxj30_3	3,2,3,3,2,3	PPP3CB
gga_circ_0008776	chr6	15717185	15724334	+	7149	146	ENSGALG00000005243	exon:15724189-15724334	gsxj6_1,gsxj6_2,gsxj6_3,gsxj14_1,gsxj14_2,gsxj22_1,gsxj22_2,gsxj22_3,gsxj30_1,gsxj30_2,gsxj30_3	5,3,3,4,5,3,4,13,3,3,4	PPP3CB
gga_circ_0011087	chrZ	47205111	47213641	+	8530	112	ENSGALG00000000264	exon:47213530-47213641	gsxj6_1,gsxj6_2,gsxj6_3,gsxj14_1,gsxj14_2,gsxj14_3,gsxj22_1,gsxj22_2,gsxj22_3,gsxj30_1	14,8,7,3,8,5,13,5,10,3	-
gga_circ_0008089	chr5	13682785	13684265	+	1480	94	ENSGALG00000006659	exon:13684172-13684265	gsxj6_2,gsxj6_3,gsxj14_1,gsxj14_2,gsxj14_3,gsxj22_1,gsxj22_3,gsxj30_1,gsxj30_2,gsxj30_3	5,3,3,2,4,7,5,3,2,2	MOB2
gga_circ_0006832	chr3	62417591	62419715	+	2124	295	ENSGALG00000014892	exon:62417592-62417709,exon:62419539-62419715	gsxj14_1,gsxj14_2,gsxj22_1,gsxj22_2,gsxj22_3	2,3,2,5,3	CEP85L
gga_circ_0010939	chrZ	28020691	28038232	+	17541	292	ENSGALG00000020557	exon:28020692-28020741,exon:28033323-28033426,exon:28038095-28038232	gsxj6_1,gsxj6_2,gsxj6_3,gsxj14_1,gsxj14_2,gsxj14_3,gsxj22_1,gsxj22_2,gsxj22_3,gsxj30_1,gsxj30_2,gsxj30_3	67,3,24,19,38,29,24,21,26,6,15,37	-
gga_circ_0007839	chr4	74052243	74060311	+	8068	202	ENSGALG00000014404	exon:74052244-74052445	gsxj6_3,gsxj14_1,gsxj22_1,gsxj22_2,gsxj22_3	7,3,2,2,4	ADGRA3
gga_circ_0007520	chr4	4168333	4169048	+	715	114	ENSGALG00000006180	exon:4168935-4169048	gsxj6_1,gsxj6_2,gsxj6_3,gsxj14_1,gsxj14_2,gsxj14_3,gsxj22_1,gsxj22_2,gsxj22_3,gsxj30_1,gsxj30_2,gsxj30_3	11,15,10,10,12,7,11,17,18,4,9,14	SLC9A6
gga_circ_0010930	chrZ	27645171	27646031	-	860	340	ENSGALG00000000438	intron:27645172-27645209,intron:27645730-27646031	gsxj6_1,gsxj6_2,gsxj6_3,gsxj14_1,gsxj14_2,gsxj14_3,gsxj22_1,gsxj22_2,gsxj22_3,gsxj30_2,gsxj30_3	15,11,8,23,16,15,7,15,9,10,14	ERMP1
gga_circ_0010931	chrZ	27691261	27694972	-	3711	413	ENSGALG00000015050	exon:27691262-27691449,exon:27691978-27692086,exon:27694857-27694972	gsxj6_1,gsxj6_2,gsxj6_3,gsxj14_1,gsxj14_2,gsxj14_3,gsxj22_1,gsxj22_2,gsxj22_3,gsxj30_2,gsxj30_3	2,4,9,8,8,2,6,15,5,4,7	KIAA2026
gga_circ_0007833	chr4	72701138	72708422	-	7284	246	ENSGALG00000014355	exon:72701139-72701253,exon:72708292-72708422	gsxj6_1,gsxj6_2,gsxj14_2,gsxj22_1,gsxj22_2,gsxj22_3,gsxj30_2	3,2,2,9,2,2,2	STIM2
gga_circ_0007526	chr4	4236255	4238806	-	2551	347	ENSGALG00000006256	exon:4236256-4236419,exon:4237817-4237897,exon:4238705-4238806	gsxj6_1,gsxj6_2,gsxj14_1,gsxj14_2,gsxj22_1,gsxj22_2,gsxj30_1,gsxj30_2,gsxj30_3	5,4,9,4,2,5,2,3,9	MAP7D3
gga_circ_0008175	chr5	24409705	24411456	+	1751	396	ENSGALG00000008692	exon:24409706-24409851,exon:24410353-24410523,exon:24411378-24411456	gsxj6_1,gsxj6_2,gsxj6_3,gsxj14_1,gsxj14_2,gsxj14_3,gsxj22_1,gsxj22_2,gsxj22_3,gsxj30_1,gsxj30_2,gsxj30_3	3.29348e+35	MAPKBP1
gga_circ_0005902	chr2	98658529	98663394	-	4865	282	ENSGALG00000013357	exon:98658530-98658718,exon:98663302-98663394	gsxj6_1,gsxj6_3,gsxj14_1,gsxj14_2,gsxj14_3,gsxj22_1,gsxj22_3,gsxj30_2,gsxj30_3	4,3,5,2,4,6,4,3,5	MTCL1
gga_circ_0008173	chr5	24289293	24291551	+	2258	807	ENSGALG00000008653	exon:24289294-24289814,exon:24291266-24291551	gsxj6_1,gsxj6_2,gsxj6_3,gsxj14_1,gsxj14_2,gsxj14_3,gsxj22_1,gsxj22_2,gsxj22_3,gsxj30_1,gsxj30_2,gsxj30_3	69,70,86,81,55,36,31,37,31,29,34,38	MGA
gga_circ_0009749	chr7	25999941	26017499	+	17558	94	ENSGALG00000011679	exon:25999942-26000035	gsxj6_1,gsxj6_2,gsxj14_1,gsxj14_2,gsxj22_1,gsxj22_2,gsxj22_3,gsxj30_1,gsxj30_2,gsxj30_3	2,6,5,2,3,3,5,3,8,3	DIRC2
gga_circ_0005906	chr2	98717432	98719742	-	2310	388	ENSGALG00000013357	exon:98717433-98717591,exon:98719514-98719742	gsxj6_1,gsxj6_2,gsxj6_3,gsxj14_1,gsxj14_2,gsxj14_3,gsxj22_1,gsxj22_2,gsxj22_3,gsxj30_2,gsxj30_3	27,30,34,41,41,21,47,72,50,30,58	MTCL1
gga_circ_0000160	JH375489.1	1399	1761	-	362	284	ENSGALG00000028997	exon:1400-1490,exon:1569-1761	gsxj6_1,gsxj6_2,gsxj6_3,gsxj14_1,gsxj14_2,gsxj14_3,gsxj22_1,gsxj22_2,gsxj22_3,gsxj30_1,gsxj30_2,gsxj30_3	15,15,26,8,19,13,32,9,15,5,10,9	DNMT1
gga_circ_0000161	JH375512.1	40989	41447	-	458	236	ENSGALG00000026562	exon:40990-41086,exon:41309-41447	gsxj14_2,gsxj22_1,gsxj22_2,gsxj22_3,gsxj30_1,gsxj30_2,gsxj30_3	9,6,2,6,2,5,4	-
gga_circ_0000162	JH375512.1	40989	41921	-	932	480	ENSGALG00000026562	exon:40990-41086,exon:41309-41447,exon:41553-41685,exon:41811-41921	gsxj6_1,gsxj6_2,gsxj6_3,gsxj14_1,gsxj14_2,gsxj14_3,gsxj22_1,gsxj22_2,gsxj22_3,gsxj30_1,gsxj30_2,gsxj30_3	30,67,35,39,66,47,70,29,117,31,59,37	-
gga_circ_0009748	chr7	25999941	26011475	+	11534	363	ENSGALG00000011679	exon:25999942-26000035,exon:26011207-26011475	gsxj6_1,gsxj6_2,gsxj6_3,gsxj14_1,gsxj14_2,gsxj14_3,gsxj22_1,gsxj22_2,gsxj22_3,gsxj30_1,gsxj30_2,gsxj30_3	5,4,3,11,7,10,8,14,4,8,10,7	DIRC2
gga_circ_0000166	JH375554.1	38714	40060	-	1346	183	ENSGALG00000027848	exon:38901-39012,exon:39990-40060	gsxj6_2,gsxj6_3,gsxj14_3,gsxj22_1,gsxj22_2,gsxj22_3,gsxj30_1	10,9,2,5,8,12,2	PFKM
gga_circ_0005458	chr2	49558184	49562280	-	4096	397	ENSGALG00000012258	intron:49558185-49558205,intron:49560556-49560703,intron:49561539-49561622,intron:49562137-49562280	gsxj6_2,gsxj6_3,gsxj14_2,gsxj22_1,gsxj22_2,gsxj22_3,gsxj30_2,gsxj30_3	5,9,2,3,4,6,4,9	GOLGA4
gga_circ_0009031	chr6	32476838	32482393	+	5555	435	ENSGALG00000009781	exon:32476839-32476928,exon:32477392-32477492,exon:32479228-32479362,exon:32482285-32482393	gsxj6_1,gsxj6_2,gsxj6_3,gsxj14_1,gsxj14_2,gsxj14_3,gsxj22_1,gsxj22_2,gsxj22_3,gsxj30_1,gsxj30_2,gsxj30_3	22,43,144,184,16,9,24,55,64,12,13,40	DOCK1
gga_circ_0008668	chr5	8199195	8199931	+	736	161	ENSGALG00000005587	exon:8199771-8199931	gsxj6_3,gsxj14_1,gsxj14_2,gsxj14_3,gsxj22_1,gsxj22_2,gsxj22_3,gsxj30_1,gsxj30_2,gsxj30_3	3,4,2,4,6,3,5,2,4,5	EIF4G2
gga_circ_0002440	chr1	131905367	131910783	-	5416	591	ENSGALG00000016763	exon:131905368-131905622,exon:131907867-131907985,exon:131910567-131910783	gsxj6_1,gsxj6_2,gsxj6_3,gsxj14_1,gsxj14_2,gsxj14_3,gsxj22_1,gsxj22_2,gsxj22_3,gsxj30_1,gsxj30_2,gsxj30_3	26,45,15,28,20,28,32,26,26,41,21,42	TXNDC9
gga_circ_0011244	chrZ	81139956	81145203	+	5247	189	ENSGALG00000018874	exon:81139957-81140040,exon:81145099-81145203	gsxj6_1,gsxj6_2,gsxj6_3,gsxj14_1,gsxj14_2,gsxj14_3,gsxj22_1,gsxj22_2,gsxj30_1,gsxj30_2,gsxj30_3	16,7,20,16,7,7,30,15,6,21,6	SNX24
gga_circ_0006900	chr3	70850554	70867068	+	16514	522	ENSGALG00000015478	exon:70850555-70850664,exon:70851699-70851883,exon:70864644-70864739,exon:70866938-70867068	gsxj6_1,gsxj6_2,gsxj6_3,gsxj14_1,gsxj14_2,gsxj14_3,gsxj22_1,gsxj22_2,gsxj22_3,gsxj30_1,gsxj30_2	19,8,18,23,17,9,13,14,10,3,7	USP45
gga_circ_0007453	chr4	34005253	34039570	+	34317	140	ENSGALG00000010214	exon:34005254-34005331,exon:34039509-34039570	gsxj6_1,gsxj6_2,gsxj6_3,gsxj14_1,gsxj14_2,gsxj14_3,gsxj22_1,gsxj22_2,gsxj22_3,gsxj30_1,gsxj30_2,gsxj30_3	10,12,15,7,7,8,5,11,8,9,3,4	JADE1
gga_circ_0009035	chr6	32492807	32503128	+	10321	402	ENSGALG00000009781	exon:32492808-32492878,exon:32493774-32493880,exon:32500526-32500653,exon:32503033-32503128	gsxj6_1,gsxj6_2,gsxj6_3,gsxj14_1,gsxj14_2,gsxj14_3,gsxj22_1,gsxj22_3,gsxj30_1,gsxj30_2,gsxj30_3	86,43,73,129,79,40,51,78,14,37,33	DOCK1
gga_circ_0006909	chr3	71097403	71109256	+	11853	172	ENSGALG00000015490	exon:71097404-71097575	gsxj6_1,gsxj6_2,gsxj6_3,gsxj14_1,gsxj22_1,gsxj22_2,gsxj22_3	4,3,7,5,3,5,4	FBXL4
gga_circ_0008371	chr5	37879351	37917800	+	38449	309	n/a	intergenic_region:37879352-37879492,intergenic_region:37917633-37917800	gsxj6_1,gsxj22_1,gsxj22_2,gsxj22_3	5,3,2,4	--
gga_circ_0000369	chr10	17653209	17655553	+	2344	471	ENSGALG00000007615	exon:17653210-17653405,exon:17654309-17654502,exon:17655473-17655553	gsxj6_1,gsxj6_2,gsxj6_3,gsxj14_1,gsxj14_2,gsxj14_3,gsxj22_1,gsxj22_2,gsxj22_3,gsxj30_1,gsxj30_2,gsxj30_3	134,205,91,149,119,61,205,295,153,70,145,209	RAB11A
gga_circ_0004349	chr25	1550077	1551135	-	1058	333	ENSGALG00000028205	exon:1550078-1550196,exon:1550413-1550526,exon:1551036-1551135	gsxj6_3,gsxj14_2,gsxj22_3,gsxj30_1,gsxj30_2,gsxj30_3	6,4,15,6,2,2	PRPF3
gga_circ_0000363	chr10	17111641	17112872	-	1231	276	ENSGALG00000007162	exon:17111642-17111720,exon:17111818-17111907,exon:17112766-17112872	gsxj6_1,gsxj6_2,gsxj6_3,gsxj14_2,gsxj14_3,gsxj22_1,gsxj22_2,gsxj22_3,gsxj30_1,gsxj30_2,gsxj30_3	8,33,11,48,10,27,31,31,7,16,19	VIMP
gga_circ_0010686	chr9	2981432	2985641	+	4209	329	ENSGALG00000006704	exon:2981433-2981603,exon:2982164-2982238,exon:2982710-2982745,exon:2985595-2985641	gsxj6_1,gsxj6_2,gsxj6_3,gsxj14_1,gsxj14_2,gsxj14_3,gsxj22_1,gsxj22_3,gsxj30_2,gsxj30_3	3,7,3,9,2,4,3,4,6,4	VPS8
gga_circ_0010687	chr9	298239	325098	-	26859	232	ENSGALG00000001277	exon:298240-298336,exon:324964-325098	gsxj6_3,gsxj14_1,gsxj14_2,gsxj14_3,gsxj22_1,gsxj22_2,gsxj30_1,gsxj30_3	4,6,5,2,2,2,6,2	STAG1
gga_circ_0003546	chr1	68024166	68035217	-	11051	530	ENSGALG00000014071	exon:68024167-68024262,exon:68025091-68025237,exon:68026464-68026547,exon:68033734-68033820,exon:68035102-68035217	gsxj6_1,gsxj6_2,gsxj6_3,gsxj14_1,gsxj14_3,gsxj22_1,gsxj30_2	5,4,2,3,2,2,7	ITPR2
gga_circ_0004641	chr2	109658740	109670040	-	11300	62	ENSGALG00000015259	exon:109669979-109670040	gsxj6_1,gsxj6_2,gsxj6_3,gsxj14_1,gsxj22_1,gsxj30_1,gsxj30_2,gsxj30_3	5,6,4,3,14,8,3,2	RB1CC1
gga_circ_0004648	chr2	110984195	110985924	+	1729	383	n/a	intergenic_region:110984196-110984269,intergenic_region:110984834-110984932,intergenic_region:110985715-110985924	gsxj14_1,gsxj22_1,gsxj22_2,gsxj22_3,gsxj30_2,gsxj30_3	10,6,2,15,5,3	--
gga_circ_0009175	chr7	10969167	10974018	-	4851	373	ENSGALG00000008370	intron:10969168-10969298,intron:10972763-10972879,intron:10973369-10973439,intron:10973965-10974018	gsxj6_1,gsxj6_2,gsxj6_3,gsxj14_1,gsxj14_2,gsxj22_1,gsxj22_2,gsxj22_3,gsxj30_1,gsxj30_2,gsxj30_3	6,14,2,5,16,10,3,12,9,9,6	TRAK2
gga_circ_0009176	chr7	10978969	10980326	-	1357	516	ENSGALG00000008370	exon:10978970-10979164,exon:10980006-10980326	gsxj6_1,gsxj6_2,gsxj6_3,gsxj14_1,gsxj14_2,gsxj14_3,gsxj22_1,gsxj22_2,gsxj22_3,gsxj30_1,gsxj30_2,gsxj30_3	22,14,16,34,26,18,27,20,18,11,24,25	TRAK2
gga_circ_0009877	chr7	34698276	34700901	-	2625	321	ENSGALG00000012495	exon:34698277-34698381,exon:34700588-34700692,exon:34700791-34700901	gsxj6_1,gsxj6_2,gsxj6_3,gsxj14_1,gsxj14_2,gsxj14_3,gsxj22_1,gsxj22_2,gsxj22_3,gsxj30_1,gsxj30_2	17,32,72,11,18,9,9,27,10,11,11	-
gga_circ_0010200	chr8	17947275	17950566	+	3291	157	ENSGALG00000008988	exon:17947276-17947432	gsxj6_1,gsxj6_2,gsxj6_3,gsxj14_1,gsxj14_2,gsxj14_3,gsxj22_1,gsxj22_2,gsxj22_3,gsxj30_1,gsxj30_2,gsxj30_3	19,31,32,46,14,3,16,18,24,20,10,10	ZZZ3
gga_circ_0010203	chr8	18158427	18159533	+	1106	290	ENSGALG00000009021	intron:18158428-18158581,intron:18159398-18159533	gsxj6_1,gsxj6_2,gsxj6_3,gsxj14_1,gsxj14_2,gsxj14_3,gsxj22_1,gsxj22_2,gsxj22_3,gsxj30_1,gsxj30_2,gsxj30_3	25,25,16,8,23,20,28,12,18,6,22,5	SIAT7E
gga_circ_0010204	chr8	18658000	18658705	+	705	314	ENSGALG00000028561	exon:18658001-18658131,exon:18658523-18658705	gsxj6_1,gsxj6_2,gsxj6_3,gsxj14_1,gsxj14_2,gsxj14_3,gsxj22_1,gsxj22_2,gsxj22_3,gsxj30_1,gsxj30_2,gsxj30_3	84,59,113,65,150,95,104,64,26,14,10,20	SZT2
gga_circ_0004083	chr21	4127985	4128860	-	875	331	ENSGALG00000003086	exon:4127986-4128129,exon:4128546-4128656,exon:4128785-4128860	gsxj6_1,gsxj6_2,gsxj6_3,gsxj14_1,gsxj14_2,gsxj22_1,gsxj22_2,gsxj22_3,gsxj30_1,gsxj30_2,gsxj30_3	7,10,4,2,3,4,8,5,3,7,15	EXOSC10
gga_circ_0003934	chr20	12870701	12880305	+	9604	129	n/a	intergenic_region:12880177-12880305	gsxj6_1,gsxj6_3,gsxj14_1,gsxj14_2,gsxj14_3,gsxj22_1	5,5,6,3,2,3	--
gga_circ_0004080	chr21	3907092	3948379	-	41287	202	n/a	intergenic_region:3907093-3907152,intergenic_region:3948238-3948379	gsxj6_2,gsxj6_3,gsxj14_2,gsxj14_3,gsxj22_1,gsxj22_2,gsxj22_3,gsxj30_2,gsxj30_3	6,9,5,2,8,6,3,8,14	--
gga_circ_0002823	chr1	170536785	170539475	-	2690	508	ENSGALG00000017037	exon:170536786-170536986,exon:170537500-170537647,exon:170539317-170539475	gsxj6_1,gsxj6_2,gsxj6_3,gsxj14_1,gsxj14_2,gsxj14_3,gsxj22_1,gsxj22_2,gsxj22_3,gsxj30_1,gsxj30_2,gsxj30_3	9,7,13,22,9,7,14,11,12,13,12,14	NHLRC3
gga_circ_0002822	chr1	170230280	170244502	-	14222	387	ENSGALG00000017035	exon:170230281-170230392,exon:170242895-170242953,exon:170243699-170243770,exon:170244359-170244502	gsxj6_1,gsxj6_2,gsxj6_3,gsxj14_1,gsxj14_2,gsxj14_3,gsxj22_1,gsxj22_2,gsxj22_3,gsxj30_1,gsxj30_2,gsxj30_3	5,4,13,3,7,9,5,6,2,2,3,10	COG6
gga_circ_0002824	chr1	171588604	171600246	+	11642	337	ENSGALG00000017047	exon:171588605-171588731,exon:171589318-171589421,exon:171600141-171600246	gsxj6_1,gsxj14_1,gsxj22_1,gsxj22_2,gsxj22_3	2,4,3,2,3	SUPT20H
gga_circ_0000873	chr12	4506053	4508930	-	2877	261	ENSGALG00000004937	intron:4506054-4506124,intron:4508741-4508930	gsxj6_1,gsxj6_3,gsxj22_1,gsxj22_2,gsxj22_3,gsxj30_1,gsxj30_2,gsxj30_3	5,4,14,18,23,5,3,3	VGLL4
gga_circ_0005601	chr2	60614628	60618702	-	4074	191	ENSGALG00000012696	exon:60614629-60614819	gsxj6_1,gsxj6_2,gsxj6_3,gsxj14_1,gsxj14_2,gsxj22_1,gsxj22_2,gsxj22_3,gsxj30_1,gsxj30_2	4,8,5,9,2,6,5,4,3,3	RANBP9
gga_circ_0002929	chr1	179476698	179479760	+	3062	217	n/a	intergenic_region:179479544-179479760	gsxj6_1,gsxj6_2,gsxj6_3,gsxj14_1,gsxj14_2,gsxj14_3,gsxj22_1,gsxj22_3,gsxj30_2,gsxj30_3	5,7,3,3,7,3,6,15,2,5	--
gga_circ_0006014	chr3	104809632	104811642	+	2010	408	ENSGALG00000016586	exon:104809633-104809708,exon:104810263-104810366,exon:104811415-104811642	gsxj6_1,gsxj6_2,gsxj6_3,gsxj14_1,gsxj14_2,gsxj14_3,gsxj22_1,gsxj22_2,gsxj22_3,gsxj30_1,gsxj30_2,gsxj30_3	120,74,89,147,88,120,98,111,135,40,119,102	CCDC25
gga_circ_0006015	chr3	104810262	104811642	+	1380	203	ENSGALG00000016586	exon:104811440-104811642	gsxj6_1,gsxj6_3,gsxj14_2,gsxj14_3,gsxj22_1,gsxj22_2,gsxj22_3,gsxj30_2,gsxj30_3	2,4,5,5,7,5,3,4,3	CCDC25
gga_circ_0001299	chr14	8095348	8096332	+	984	376	ENSGALG00000006757	exon:8095349-8095521,exon:8096130-8096332	gsxj6_1,gsxj6_2,gsxj6_3,gsxj14_1,gsxj14_2,gsxj14_3,gsxj22_1,gsxj22_2,gsxj22_3,gsxj30_1,gsxj30_2,gsxj30_3	15,13,13,17,19,8,11,6,14,11,5,13	XYLT1
gga_circ_0001298	chr14	8070278	8070801	+	523	523	ENSGALG00000006757	exon:8070279-8070801	gsxj6_1,gsxj6_2,gsxj6_3,gsxj22_1,gsxj30_2	4,9,2,5,4	XYLT1
gga_circ_0006010	chr3	104657039	104659128	+	2089	372	ENSGALG00000016560	exon:104657040-104657148,exon:104658866-104659128	gsxj6_1,gsxj6_2,gsxj6_3,gsxj14_1,gsxj14_3,gsxj22_1,gsxj22_2,gsxj22_3,gsxj30_1,gsxj30_3	11,10,9,9,3,6,2,5,2,8	EPT1
gga_circ_0009778	chr7	2740357	2743317	-	2960	449	ENSGALG00000002907	exon:2740358-2740410,exon:2740910-2740987,exon:2741460-2741633,exon:2743174-2743317	gsxj6_1,gsxj14_2,gsxj14_3,gsxj22_1,gsxj22_2,gsxj22_3,gsxj30_1,gsxj30_2,gsxj30_3	9,3,2,5,5,3,2,2,9	MYL1
gga_circ_0001292	chr14	7423813	7452901	+	29088	253	ENSGALG00000006450	exon:7452649-7452901	gsxj6_1,gsxj6_2,gsxj6_3,gsxj14_2,gsxj22_1,gsxj22_2,gsxj30_3	4,3,3,3,8,4,5	UNKL
gga_circ_0000181	JH375623.1	2703	3144	-	441	237	n/a	intergenic_region:2704-2814,intergenic_region:3019-3144	gsxj6_1,gsxj6_2,gsxj6_3,gsxj14_1,gsxj14_2,gsxj14_3,gsxj22_1,gsxj22_2,gsxj22_3,gsxj30_1,gsxj30_2,gsxj30_3	14,36,34,8,19,10,34,42,34,8,39,9	--
gga_circ_0000184	JH375653.1	5966	6713	+	747	132	ENSGALG00000029154	exon:6582-6713	gsxj6_1,gsxj6_2,gsxj6_3,gsxj22_1,gsxj22_3,gsxj30_2,gsxj30_3	5,2,2,3,4,2,2	GATAD2B
gga_circ_0003437	chr1	57089468	57101071	-	11603	558	ENSGALG00000012865	exon:57089469-57089515,exon:57090530-57090706,exon:57094967-57095103,exon:57099295-57099331,exon:57100912-57101071	gsxj6_1,gsxj6_2,gsxj6_3,gsxj14_1,gsxj14_2,gsxj14_3,gsxj22_1,gsxj22_2,gsxj22_3,gsxj30_1,gsxj30_2,gsxj30_3	28,23,31,67,35,18,49,30,36,12,45,21	BRAF
gga_circ_0001366	chr15	1178491	1187867	-	9376	424	n/a	intergenic_region:1178492-1178593,intergenic_region:1179634-1179719,intergenic_region:1180917-1181036,intergenic_region:1181581-1181630,intergenic_region:1187802-1187867	gsxj6_1,gsxj6_2,gsxj6_3,gsxj14_1,gsxj14_2,gsxj22_1,gsxj22_2,gsxj22_3,gsxj30_2,gsxj30_3	10,6,4,2,3,5,4,4,9,9	--
gga_circ_0005987	chr3	104314709	104325591	-	10882	288	ENSGALG00000016531	exon:104314710-104314823,exon:104315992-104316077,exon:104325504-104325591	gsxj6_1,gsxj6_2,gsxj6_3,gsxj22_2,gsxj22_3,gsxj30_1,gsxj30_2	2,4,5,4,3,2,4	ASXL2
gga_circ_0001568	chr17	10417622	10422976	+	5354	422	ENSGALG00000000847	exon:10417623-10417722,exon:10418114-10418232,exon:10422277-10422375,exon:10422873-10422976	gsxj6_1,gsxj6_2,gsxj6_3	2,2,3	GARNL3
gga_circ_0001563	chr17	10290216	10299522	+	9306	254	n/a	intergenic_region:10290217-10290343,intergenic_region:10299396-10299522	gsxj6_1,gsxj6_2,gsxj6_3,gsxj14_1,gsxj14_2,gsxj22_1,gsxj22_3,gsxj30_1,gsxj30_2,gsxj30_3	8,5,12,5,6,7,8,5,5,3	--
gga_circ_0001560	chr17	10288201	10299522	+	11321	341	n/a	intergenic_region:10288202-10288358,intergenic_region:10289389-10289445,intergenic_region:10299396-10299522	gsxj6_1,gsxj6_2,gsxj14_1,gsxj14_2,gsxj14_3,gsxj22_1,gsxj22_2	5,5,7,5,6,2,7	--
gga_circ_0009350	chr7	14732037	14739311	+	7274	576	ENSGALG00000026366	exon:14732038-14732247,exon:14737463-14737531,exon:14738144-14738227,exon:14738531-14738593,exon:14738813-14738884,exon:14739234-14739311	gsxj6_1,gsxj6_2,gsxj6_3,gsxj14_1,gsxj14_2,gsxj14_3,gsxj22_1,gsxj22_2,gsxj22_3,gsxj30_1,gsxj30_2,gsxj30_3	11,19,44,13,12,12,23,20,25,16,11,30	MYPN
gga_circ_0009353	chr7	14732037	14765846	+	33809	381	ENSGALG00000026366	exon:14732038-14732247,exon:14763410-14763490,exon:14765757-14765846	gsxj6_1,gsxj6_2,gsxj6_3,gsxj14_1,gsxj14_3,gsxj22_1,gsxj22_2,gsxj22_3,gsxj30_2	9,4,11,9,4,2,5,9,5	MYPN
gga_circ_0001587	chr17	382694	387684	+	4990	102	ENSGALG00000009060	exon:387583-387684	gsxj6_1,gsxj6_2,gsxj6_3,gsxj14_2,gsxj22_1,gsxj22_2,gsxj22_3,gsxj30_1	3,4,8,8,4,3,3,2	SAPCD2
gga_circ_0000988	chr13	11494311	11517215	-	22904	426	ENSGALG00000004033	exon:11494312-11494495,exon:11516181-11516319,exon:11517113-11517215	gsxj6_1,gsxj6_2,gsxj6_3,gsxj14_1,gsxj14_2,gsxj14_3,gsxj30_2	3,3,7,5,3,7,2	GALNT10
gga_circ_0004468	chr27	4719176	4720355	-	1179	293	ENSGALG00000003475	exon:4719177-4719299,exon:4720186-4720355	gsxj6_2,gsxj14_1,gsxj14_2,gsxj14_3,gsxj22_1,gsxj22_3,gsxj30_2	7,2,2,4,2,2,2	acl
gga_circ_0009281	chr7	14713543	14738884	+	25341	221	ENSGALG00000026366	intron:14737467-14737531,intron:14738144-14738227,intron:14738813-14738884	gsxj14_1,gsxj22_1,gsxj22_2,gsxj22_3,gsxj30_2	4,2,6,2,2	MYPN
gga_circ_0004465	chr27	4347269	4348271	+	1002	444	ENSGALG00000000270	exon:4347270-4347528,exon:4348087-4348271	gsxj6_1,gsxj6_2,gsxj6_3,gsxj14_1,gsxj14_2,gsxj22_1,gsxj22_3,gsxj30_1	6,7,5,4,5,5,5,7	THRA
gga_circ_0004605	chr2	103478298	103485646	-	7348	303	n/a	intergenic_region:103478299-103478478,intergenic_region:103484502-103484561,intergenic_region:103485584-103485646	gsxj6_1,gsxj6_2,gsxj6_3,gsxj14_1,gsxj14_2,gsxj14_3,gsxj22_1,gsxj22_3,gsxj30_1,gsxj30_2,gsxj30_3	43,34,18,44,37,9,35,26,9,14,10	--
gga_circ_0001103	chr13	436762	453287	+	16525	374	ENSGALG00000000846	intron:436763-436826,intron:441131-441162,intron:441250-441327,intron:441416-441521,intron:453194-453287	gsxj6_1,gsxj6_2,gsxj6_3,gsxj14_1,gsxj14_2,gsxj14_3,gsxj22_1,gsxj22_2,gsxj22_3,gsxj30_1,gsxj30_2,gsxj30_3	134,153,170,133,136,95,113,158,119,49,171,89	TMCO6
gga_circ_0001102	chr13	436762	441521	+	4759	280	ENSGALG00000000846	intron:436763-436826,intron:441131-441162,intron:441250-441327,intron:441416-441521	gsxj6_1,gsxj6_2,gsxj6_3,gsxj14_1,gsxj14_2,gsxj14_3,gsxj22_1,gsxj22_2,gsxj22_3,gsxj30_1,gsxj30_2,gsxj30_3	24,29,33,47,29,28,42,40,40,17,23,28	TMCO6
gga_circ_0005119	chr2	19638858	19644997	+	6139	238	ENSGALG00000008671	exon:19638859-19639003,exon:19644905-19644997	gsxj6_1,gsxj6_2,gsxj6_3,gsxj14_1,gsxj14_2,gsxj14_3,gsxj22_2,gsxj22_3,gsxj30_3	18,2,36,8,7,8,3,2,4	ST8SIA6
gga_circ_0002724	chr1	165202365	165210290	+	7925	378	ENSGALG00000016953	exon:165202366-165202450,exon:165208861-165209018,exon:165210156-165210290	gsxj6_1,gsxj6_2,gsxj6_3,gsxj14_1,gsxj14_2,gsxj14_3,gsxj22_1,gsxj22_2	8,9,6,3,2,4,2,4	NAA16
gga_circ_0005114	chr2	19571725	19576279	+	4554	122	n/a	intergenic_region:19571726-19571847	gsxj6_1,gsxj6_2,gsxj14_1,gsxj14_2,gsxj14_3,gsxj22_2,gsxj22_3,gsxj30_1,gsxj30_2,gsxj30_3	9,12,28,7,5,7,8,2,3,2	--
gga_circ_0003856	chr1	87634442	87646389	+	11947	152	ENSGALG00000015367	exon:87646238-87646389	gsxj6_1,gsxj6_2,gsxj6_3,gsxj14_1,gsxj22_1,gsxj22_2,gsxj22_3,gsxj30_2	9,5,2,4,4,7,10,4	PVRL3
gga_circ_0003859	chr1	87874839	87879496	+	4657	91	n/a	intergenic_region:87874840-87874930	gsxj6_1,gsxj6_2,gsxj6_3,gsxj14_1,gsxj14_2,gsxj22_1,gsxj22_3,gsxj30_1,gsxj30_2,gsxj30_3	10,4,3,4,11,7,5,5,3,7	--
gga_circ_0001638	chr17	7329913	7350608	+	20695	106	ENSGALG00000002626	exon:7350503-7350608	gsxj6_1,gsxj6_2,gsxj6_3,gsxj14_1,gsxj14_2,gsxj14_3,gsxj22_1	2,2,2,2,2,4,3	RXRA
gga_circ_0001635	chr17	7329913	7341651	+	11738	436	ENSGALG00000002626	exon:7329914-7330179,exon:7341482-7341651	gsxj6_2,gsxj6_3,gsxj14_3,gsxj22_1,gsxj22_2,gsxj22_3,gsxj30_2	4,2,3,9,3,3,4	RXRA
gga_circ_0001634	chr17	7329913	7334910	+	4997	446	ENSGALG00000002626	exon:7329914-7330179,exon:7334731-7334910	gsxj6_2,gsxj6_3,gsxj14_2,gsxj22_1,gsxj22_2,gsxj22_3,gsxj30_2	3,4,6,3,7,7,7	RXRA
gga_circ_0001031	chr13	15658936	15662533	+	3597	312	ENSGALG00000006514	exon:15658937-15659127,exon:15662413-15662533	gsxj6_1,gsxj6_2,gsxj6_3,gsxj14_1,gsxj14_2,gsxj22_1,gsxj22_2,gsxj22_3,gsxj30_3	4,12,4,5,7,5,5,4,6	FSTL4
gga_circ_0004513	chr28	2188169	2195174	+	7005	164	ENSGALG00000001043	exon:2195011-2195174	gsxj6_1,gsxj6_2,gsxj6_3,gsxj14_2	2,3,3,2	REXO1
gga_circ_0004512	chr28	2134034	2137907	+	3873	361	ENSGALG00000001035	exon:2134035-2134112,exon:2136514-2136718,exon:2137830-2137907	gsxj6_2,gsxj6_3,gsxj22_1,gsxj22_2,gsxj22_3,gsxj30_1,gsxj30_2	3,16,5,4,4,4,13	-
gga_circ_0004517	chr28	2196515	2199133	+	2618	373	ENSGALG00000001043	intron:2196516-2196650,intron:2197822-2197945,intron:2199020-2199133	gsxj6_1,gsxj6_2,gsxj6_3,gsxj14_1,gsxj14_2,gsxj22_1,gsxj22_3,gsxj30_1,gsxj30_2	7,7,3,6,5,2,4,5,2	REXO1
gga_circ_0001036	chr13	15865699	15880951	-	15252	426	ENSGALG00000006569	exon:15865700-15865843,exon:15870580-15870649,exon:15879649-15879732,exon:15880216-15880272,exon:15880881-15880951	gsxj6_1,gsxj6_2,gsxj6_3,gsxj14_1,gsxj14_2,gsxj14_3,gsxj22_1,gsxj22_2,gsxj22_3,gsxj30_1,gsxj30_2,gsxj30_3	148,183,140,117,96,110,107,155,177,79,171,162	-
gga_circ_0004519	chr28	2196518	2199133	+	2615	132	ENSGALG00000001043	intron:2196519-2196650	gsxj6_2,gsxj14_1,gsxj14_2,gsxj14_3,gsxj22_1,gsxj22_2,gsxj22_3,gsxj30_1,gsxj30_2,gsxj30_3	6,6,5,3,10,2,6,3,5,2	REXO1
gga_circ_0002037	chr19	7233673	7249760	+	16087	554	ENSGALG00000028801	exon:7233674-7233986,exon:7249520-7249760	gsxj6_1,gsxj6_2,gsxj6_3,gsxj14_1,gsxj14_2,gsxj14_3,gsxj22_1,gsxj22_3	3,5,7,6,5,2,9,10	YPEL1
gga_circ_0010534	chr9	116493	120897	+	4404	282	ENSGALG00000001208	exon:116494-116597,exon:119052-119154,exon:120823-120897	gsxj6_1,gsxj6_3,gsxj14_1,gsxj14_2,gsxj14_3,gsxj22_1,gsxj22_2,gsxj22_3,gsxj30_1,gsxj30_2,gsxj30_3	3,4,7,5,5,5,9,7,3,4,16	PPP2R3A
gga_circ_0002033	chr19	7075921	7076890	-	969	418	ENSGALG00000005037	exon:7075922-7076058,exon:7076374-7076539,exon:7076776-7076890	gsxj6_1,gsxj6_3,gsxj14_1,gsxj22_1,gsxj22_2,gsxj22_3	4,3,4,4,6,4	TEX14
gga_circ_0005080	chr2	16844048	16857207	-	13159	390	ENSGALG00000007766	exon:16844049-16844224,exon:16850110-16850270,exon:16857155-16857207	gsxj6_1,gsxj6_2,gsxj6_3,gsxj14_1,gsxj14_2,gsxj22_1,gsxj22_2,gsxj22_3,gsxj30_1,gsxj30_2	3,6,6,2,7,4,3,6,6,7	KIAA1217
gga_circ_0010535	chr9	1189163	1189508	-	345	345	ENSGALG00000002155	intron:1189164-1189508	gsxj6_1,gsxj6_2,gsxj6_3,gsxj22_1	5,5,2,4	HS6ST1
gga_circ_0002589	chr1	144106280	144117633	+	11353	137	ENSGALG00000016885	exon:144117497-144117633	gsxj6_1,gsxj6_2,gsxj6_3,gsxj14_1,gsxj14_2,gsxj14_3,gsxj22_1,gsxj22_2,gsxj30_1,gsxj30_2	6,8,5,6,5,5,4,7,2,2	STK24
gga_circ_0002587	chr1	144004009	144008310	+	4301	348	ENSGALG00000016883	exon:144004010-144004156,exon:144004879-144004962,exon:144008194-144008310	gsxj6_1,gsxj14_1,gsxj14_2,gsxj22_1,gsxj30_1,gsxj30_2,gsxj30_3	3,11,5,5,2,3,2	DOCK9
gga_circ_0002581	chr1	143881293	143884758	-	3465	351	n/a	intergenic_region:143881294-143881396,intergenic_region:143881906-143882025,intergenic_region:143884631-143884758	gsxj6_1,gsxj6_2,gsxj6_3,gsxj14_1,gsxj14_2,gsxj14_3,gsxj22_1,gsxj22_2,gsxj22_3,gsxj30_1,gsxj30_2,gsxj30_3	7,3,2,8,5,2,3,5,4,2,2,6	--
gga_circ_0006230	chr3	21041656	21055541	-	13885	121	ENSGALG00000009796	exon:21055421-21055541	gsxj6_1,gsxj6_2,gsxj6_3,gsxj14_1,gsxj14_2,gsxj14_3,gsxj22_1,gsxj22_2,gsxj22_3,gsxj30_1,gsxj30_2,gsxj30_3	8,12,12,19,5,6,10,5,5,5,12,3	RPS6KC1
gga_circ_0009089	chr6	3892189	3894035	-	1846	322	ENSGALG00000002426	exon:3892190-3892271,exon:3892542-3892629,exon:3893884-3894035	gsxj6_1,gsxj6_2,gsxj6_3,gsxj14_1,gsxj14_2,gsxj14_3,gsxj22_1,gsxj22_2,gsxj22_3,gsxj30_1,gsxj30_2,gsxj30_3	3,4,8,11,7,6,9,2,12,6,2,11	EXOSC3
gga_circ_0000760	chr12	11549523	11549917	+	394	311	ENSGALG00000006802	exon:11549524-11549641,exon:11549725-11549917	gsxj6_1,gsxj6_2,gsxj6_3,gsxj14_1,gsxj14_2,gsxj14_3,gsxj22_1,gsxj22_2,gsxj22_3,gsxj30_2,gsxj30_3	22,13,4,57,13,6,7,37,40,16,16	LAMB2
gga_circ_0002213	chr1	108966247	108970333	+	4086	398	ENSGALG00000016191	exon:108966248-108966345,exon:108968851-108968978,exon:108970162-108970333	gsxj6_1,gsxj6_2,gsxj6_3,gsxj14_1,gsxj14_2,gsxj14_3,gsxj22_1,gsxj22_2,gsxj30_1,gsxj30_2,gsxj30_3	35,31,50,72,16,25,10,3,4,5,8	PKNOX1
gga_circ_0002101	chr1	100351155	100351397	-	242	242	n/a	intergenic_region:100351156-100351397	gsxj6_2,gsxj6_3,gsxj14_1,gsxj14_2,gsxj22_1,gsxj22_2,gsxj22_3,gsxj30_1	9,16,6,6,12,7,10,17	--
gga_circ_0005330	chr2	40511645	40532239	-	20594	382	ENSGALG00000011447	exon:40511646-40511727,exon:40531066-40531192,exon:40532067-40532239	gsxj6_1,gsxj6_2,gsxj6_3,gsxj14_1,gsxj22_2,gsxj22_3,gsxj30_3	12,4,2,2,3,3,2	GADL1
gga_circ_0002451	chr1	133192427	133194819	+	2392	254	ENSGALG00000016784	exon:133192428-133192614,exon:133194753-133194819	gsxj6_2,gsxj14_1,gsxj14_2,gsxj14_3,gsxj22_1,gsxj30_1	2,8,3,4,4,3	-
gga_circ_0002456	chr1	134454065	134459163	-	5098	160	ENSGALG00000016795	intron:134454066-134454225	gsxj6_3,gsxj22_1,gsxj22_2,gsxj30_1,gsxj30_2,gsxj30_3	4,5,5,2,6,2	TGFBRAP1
gga_circ_0005337	chr2	40522354	40532239	-	9885	135	ENSGALG00000011447	exon:40522355-40522409,exon:40522523-40522602	gsxj6_1,gsxj6_3,gsxj14_1,gsxj14_2,gsxj14_3,gsxj22_1	9,11,6,8,2,2	GADL1
gga_circ_0005335	chr2	40518318	40532239	-	13921	370	ENSGALG00000011447	exon:40518319-40518435,exon:40522523-40522602,exon:40532067-40532239	gsxj6_1,gsxj6_2,gsxj6_3,gsxj14_1,gsxj14_2,gsxj14_3,gsxj22_1,gsxj22_2	11,12,7,10,2,5,5,10	GADL1
gga_circ_0003453	chr1	59856708	59862618	+	5910	621	ENSGALG00000012956	exon:59856709-59856886,exon:59858600-59858673,exon:59860319-59860495,exon:59862427-59862618	gsxj6_1,gsxj6_2,gsxj6_3,gsxj14_1,gsxj14_2,gsxj14_3,gsxj22_1,gsxj22_2,gsxj22_3,gsxj30_1,gsxj30_2,gsxj30_3	30,11,14,40,7,10,24,13,34,13,7,36	TMTC1
gga_circ_0005339	chr2	40522522	40532239	-	9717	253	ENSGALG00000011447	exon:40522523-40522602,exon:40532067-40532239	gsxj6_1,gsxj6_2,gsxj6_3,gsxj14_1,gsxj14_2,gsxj14_3,gsxj30_3	14,5,11,7,2,8,6	GADL1
gga_circ_0004266	chr23	5622492	5639474	-	16982	110	n/a	intergenic_region:5639365-5639474	gsxj6_1,gsxj6_2,gsxj6_3,gsxj14_1,gsxj22_2,gsxj22_3	8,2,6,7,4,4	--
gga_circ_0003334	chr1	49830372	49840369	+	9997	326	n/a	intergenic_region:49830373-49830436,intergenic_region:49840108-49840369	gsxj22_1,gsxj22_2,gsxj22_3,gsxj30_2	3,2,4,3	--
gga_circ_0007298	chr4	1952371	1958949	+	6578	299	ENSGALG00000004908	exon:1952372-1952555,exon:1958835-1958949	gsxj6_2,gsxj6_3,gsxj14_1,gsxj14_2,gsxj22_1,gsxj22_2,gsxj22_3,gsxj30_2	6,10,5,4,5,5,4,2	-
gga_circ_0009825	chr7	3130114	3132821	-	2707	355	ENSGALG00000003126	exon:3130115-3130213,exon:3130614-3130736,exon:3132689-3132821	gsxj14_1,gsxj14_2,gsxj14_3,gsxj22_1,gsxj22_3	2,4,3,2,4	ERBB4
gga_circ_0000825	chr12	19224659	19225611	+	952	345	ENSGALG00000008349	exon:19224660-19224748,exon:19225356-19225611	gsxj6_2,gsxj14_1,gsxj14_2,gsxj22_1,gsxj22_2,gsxj30_1,gsxj30_2,gsxj30_3	2,2,4,34,2,2,4,7	LMCD1
gga_circ_0003293	chr1	46498145	46500989	+	2844	387	ENSGALG00000011504	exon:46498146-46498272,exon:46499824-46499982,exon:46500889-46500989	gsxj6_1,gsxj6_2,gsxj6_3,gsxj14_1,gsxj14_2,gsxj14_3,gsxj22_1,gsxj22_2,gsxj22_3,gsxj30_1,gsxj30_2,gsxj30_3	172,79,48,143,55,75,127,80,59,31,40,118	TMPO
gga_circ_0006648	chr3	50512741	50531687	+	18946	252	ENSGALG00000013683	exon:50512742-50512882,exon:50531577-50531687	gsxj6_1,gsxj6_2,gsxj6_3,gsxj14_1,gsxj14_2,gsxj14_3,gsxj22_1,gsxj22_2,gsxj22_3,gsxj30_1,gsxj30_2,gsxj30_3	14,6,9,17,38,17,29,7,21,4,23,14	ARID1B
gga_circ_0006646	chr3	50465763	50531687	+	65924	447	ENSGALG00000013683	exon:50465764-50465958,exon:50512742-50512882,exon:50531577-50531687	gsxj6_1,gsxj6_2,gsxj6_3,gsxj14_1,gsxj14_2,gsxj14_3,gsxj22_1,gsxj22_2,gsxj22_3,gsxj30_1,gsxj30_2,gsxj30_3	29,29,40,21,24,29,25,16,28,12,18,21	ARID1B
gga_circ_0001965	chr19	3986783	3993305	+	6522	406	ENSGALG00000001807	exon:3986784-3986921,exon:3990272-3990395,exon:3992372-3992448,exon:3993239-3993305	gsxj6_1,gsxj14_1,gsxj22_1,gsxj22_2,gsxj22_3,gsxj30_2,gsxj30_3	4,7,2,2,3,4,3	CUX1
gga_circ_0008411	chr5	43631505	43643496	-	11991	155	ENSGALG00000010734	exon:43634507-43634605,exon:43643441-43643496	gsxj6_1,gsxj6_2,gsxj6_3,gsxj14_1,gsxj14_2,gsxj14_3,gsxj22_1,gsxj22_2,gsxj22_3,gsxj30_3	3,4,19,26,4,6,8,11,8,3	PPP4R3A
gga_circ_0003333	chr1	49794829	49798386	+	3557	269	ENSGALG00000012013	exon:49794830-49794981,exon:49797435-49797551	gsxj6_1,gsxj6_2,gsxj6_3,gsxj14_1,gsxj14_2,gsxj14_3,gsxj22_1,gsxj22_2,gsxj22_3,gsxj30_2,gsxj30_3	16,15,10,2,2,5,7,5,3,2,2	SLC25A17
gga_circ_0008415	chr5	44347335	44350973	-	3638	514	ENSGALG00000010848	exon:44347336-44347479,exon:44347717-44347877,exon:44350765-44350973	gsxj6_1,gsxj6_2,gsxj6_3,gsxj14_1,gsxj14_2,gsxj14_3,gsxj22_1,gsxj22_2,gsxj22_3,gsxj30_1,gsxj30_2,gsxj30_3	39,86,3,49,15,11,16,41,12,11,13,18	BTBD7
gga_circ_0003679	chr1	7333589	7337859	-	4270	384	ENSGALG00000013926	exon:7333590-7333726,exon:7334295-7334396,exon:7336840-7336899,exon:7337775-7337859	gsxj6_1,gsxj6_2,gsxj14_1,gsxj14_2,gsxj22_1,gsxj22_2,gsxj22_3	3,3,2,3,2,2,3	DCLRE1C
gga_circ_0004889	chr2	136307541	136315906	+	8365	179	ENSGALG00000016413	exon:136315728-136315906	gsxj6_2,gsxj6_3,gsxj14_1,gsxj14_2,gsxj14_3,gsxj22_1,gsxj22_2,gsxj22_3	2,2,3,2,5,7,6,7	DEPDC6
gga_circ_0004888	chr2	136307541	136309875	+	2334	303	ENSGALG00000016413	exon:136307542-136307720,exon:136309752-136309875	gsxj6_1,gsxj6_2,gsxj6_3,gsxj14_1,gsxj14_2,gsxj14_3,gsxj22_1,gsxj22_2,gsxj22_3,gsxj30_1,gsxj30_2,gsxj30_3	37,38,40,70,40,59,58,89,75,14,46,35	DEPDC6
gga_circ_0004885	chr2	136224725	136226126	-	1401	305	ENSGALG00000016423	exon:136224726-136224919,exon:136226016-136226126	gsxj6_3,gsxj14_1,gsxj14_2,gsxj14_3,gsxj22_1,gsxj22_2,gsxj22_3,gsxj30_3	3,3,2,2,3,4,3,7	TAF2
gga_circ_0004008	chr20	9946172	9948131	+	1959	537	ENSGALG00000006062	intron:9946173-9946345,intron:9947678-9947729,intron:9947820-9948131	gsxj6_1,gsxj6_2,gsxj6_3,gsxj14_1,gsxj14_2,gsxj14_3,gsxj22_1,gsxj22_2,gsxj22_3,gsxj30_1,gsxj30_3	34,16,23,20,18,16,34,13,22,18,28	ZBTB46
gga_circ_0004882	chr2	13398906	13399164	+	258	258	ENSGALG00000007125	exon:13398907-13399164	gsxj6_1,gsxj6_2,gsxj6_3,gsxj14_3,gsxj22_1,gsxj22_2,gsxj22_3,gsxj30_1,gsxj30_2,gsxj30_3	4,6,3,5,2,6,8,4,3,4	PARD3
gga_circ_0004881	chr2	13380581	13399164	+	18583	369	ENSGALG00000007125	exon:13380582-13380692,exon:13398907-13399164	gsxj6_1,gsxj6_2,gsxj14_1,gsxj14_2,gsxj22_1,gsxj22_2,gsxj22_3,gsxj30_1,gsxj30_2	8,7,9,4,4,12,3,2,5	PARD3
gga_circ_0003182	chr1	32996461	33011397	+	14936	370	ENSGALG00000009795	exon:32996462-32996605,exon:33009174-33009256,exon:33011255-33011397	gsxj6_2,gsxj6_3,gsxj14_1,gsxj14_2,gsxj14_3,gsxj22_1,gsxj22_2,gsxj22_3,gsxj30_1	2,4,3,5,2,2,2,4,3	MON2
gga_circ_0003187	chr1	3321915	3325283	+	3368	372	n/a	intergenic_region:3321916-3322005,intergenic_region:3322259-3322331,intergenic_region:3324146-3324229,intergenic_region:3325159-3325283	gsxj14_1,gsxj14_3,gsxj22_1,gsxj22_2,gsxj22_3	5,2,4,5,4	--
gga_circ_0003188	chr1	33469227	33471710	+	2483	359	ENSGALG00000009825	exon:33469228-33469423,exon:33471548-33471710	gsxj6_1,gsxj6_2,gsxj6_3,gsxj14_1,gsxj14_2,gsxj14_3,gsxj22_1,gsxj22_2,gsxj22_3,gsxj30_2,gsxj30_3	9,6,13,16,8,7,4,14,2,2,2	SRGAP1
gga_circ_0005848	chr2	90010956	90016604	-	5648	319	ENSGALG00000013605	exon:90010957-90011032,exon:90015872-90015945,exon:90016072-90016142,exon:90016507-90016604	gsxj6_1,gsxj6_2,gsxj14_1,gsxj14_2,gsxj22_1,gsxj22_2,gsxj22_3,gsxj30_1,gsxj30_2,gsxj30_3	10,3,5,6,6,3,2,3,2,4	LRRC16A
gga_circ_0003508	chr1	64707066	64710818	+	3752	208	ENSGALG00000013136	intron:64707067-64707274	gsxj6_1,gsxj6_3,gsxj14_1,gsxj14_2,gsxj22_1,gsxj22_2,gsxj22_3,gsxj30_1,gsxj30_2,gsxj30_3	9,8,8,3,5,12,2,5,3,2	AEBP2
gga_circ_0006735	chr3	55798188	55802563	-	4375	102	ENSGALG00000013987	intron:55802462-55802563	gsxj6_1,gsxj6_2,gsxj6_3,gsxj22_2	2,6,4,3	EYA4
gga_circ_0008564	chr5	57711434	57712556	-	1122	278	ENSGALG00000012321	exon:57711435-57711513,exon:57711843-57711959,exon:57712475-57712556	gsxj6_1,gsxj6_2,gsxj6_3,gsxj14_1,gsxj14_2,gsxj14_3,gsxj22_1,gsxj22_2,gsxj22_3,gsxj30_1,gsxj30_2,gsxj30_3	31,22,13,52,39,24,18,11,18,14,32,10	MAP4K5
gga_circ_0008565	chr5	57711434	57714313	-	2879	274	ENSGALG00000012321	exon:57711435-57711513,exon:57713636-57713698,exon:57714182-57714313	gsxj6_1,gsxj6_2,gsxj6_3,gsxj14_1,gsxj14_2,gsxj14_3,gsxj22_1,gsxj22_2,gsxj22_3,gsxj30_1	9,4,3,9,2,4,3,4,6,2	MAP4K5
gga_circ_0007602	chr4	51181891	51186415	+	4524	456	ENSGALG00000011795	exon:51181892-51181974,exon:51183476-51183512,exon:51183580-51183644,exon:51183749-51183811,exon:51186208-51186415	gsxj6_1,gsxj6_2,gsxj14_1,gsxj14_2,gsxj14_3,gsxj22_1,gsxj22_3,gsxj30_2,gsxj30_3	2,5,3,5,4,7,7,4,5	YTHDC1
gga_circ_0006738	chr3	55802461	55813867	-	11406	323	ENSGALG00000013987	intron:55802462-55802563,intron:55813400-55813553,intron:55813801-55813867	gsxj6_1,gsxj6_2,gsxj6_3,gsxj14_2,gsxj14_3,gsxj22_1,gsxj22_2,gsxj22_3,gsxj30_1,gsxj30_2,gsxj30_3	5,13,11,14,8,30,10,34,11,8,6	EYA4
gga_circ_0005841	chr2	89963550	89968747	-	5197	454	ENSGALG00000013605	exon:89963551-89963682,exon:89963925-89964053,exon:89966441-89966539,exon:89968654-89968747	gsxj6_1,gsxj14_1,gsxj14_2,gsxj22_3,gsxj30_1,gsxj30_2,gsxj30_3	4,2,2,2,2,2,5	LRRC16A
gga_circ_0005842	chr2	89968653	89975989	-	7336	336	ENSGALG00000013605	exon:89968654-89968747,exon:89973560-89973628,exon:89975817-89975989	gsxj6_1,gsxj14_1,gsxj14_2,gsxj14_3,gsxj22_1,gsxj22_2,gsxj30_3	5,3,4,6,5,6,2	LRRC16A
gga_circ_0003686	chr1	74420457	74427368	-	6911	378	ENSGALG00000017272	exon:74420458-74420592,exon:74422306-74422444,exon:74427265-74427368	gsxj14_1,gsxj14_3,gsxj22_1,gsxj22_2,gsxj22_3,gsxj30_1,gsxj30_3	4,2,3,3,5,5,9	VWF
gga_circ_0003077	chr1	20098343	20101850	-	3507	281	ENSGALG00000008657	exon:20098344-20098432,exon:20098516-20098597,exon:20101741-20101850	gsxj6_1,gsxj6_3,gsxj14_1,gsxj14_2,gsxj14_3,gsxj22_1,gsxj22_2,gsxj22_3,gsxj30_3	2,3,2,3,6,3,3,2,2	TUBGCP6
gga_circ_0003074	chr1	195099578	195105776	+	6198	275	ENSGALG00000017304	exon:195099579-195099746,exon:195105670-195105776	gsxj6_3,gsxj14_1,gsxj22_1,gsxj22_2,gsxj22_3,gsxj30_2	9,3,3,7,5,5	PGM2L1
gga_circ_0000509	chr10	6445337	6454153	+	8816	429	ENSGALG00000004212	exon:6445338-6445488,exon:6452932-6453050,exon:6453995-6454153	gsxj6_1,gsxj6_2,gsxj6_3,gsxj14_1,gsxj14_2,gsxj14_3,gsxj22_1,gsxj22_2,gsxj22_3,gsxj30_2	8,7,4,7,4,8,11,3,6,6	ADAM10
gga_circ_0000505	chr10	6265106	6269040	+	3934	329	ENSGALG00000004150	exon:6265107-6265250,exon:6267923-6268012,exon:6268946-6269040	gsxj6_1,gsxj14_1,gsxj14_2,gsxj22_1,gsxj22_2,gsxj22_3,gsxj30_1,gsxj30_2,gsxj30_3	6,8,2,6,9,8,5,5,7	MYO1E
gga_circ_0008980	chr6	27719746	27726671	+	6925	293	ENSGALG00000009152	exon:27719747-27719830,exon:27726463-27726671	gsxj6_1,gsxj6_3,gsxj14_1,gsxj14_2,gsxj14_3,gsxj22_1,gsxj22_2,gsxj22_3,gsxj30_1,gsxj30_2	4,3,4,4,4,6,3,3,2,10	ATRNL1
gga_circ_0008981	chr6	27848153	27850160	+	2007	332	ENSGALG00000009152	exon:27848154-27848248,exon:27848858-27848936,exon:27850003-27850160	gsxj6_1,gsxj6_2,gsxj6_3,gsxj14_1,gsxj14_2,gsxj14_3,gsxj22_1,gsxj22_2,gsxj22_3,gsxj30_2,gsxj30_3	8,6,7,12,5,7,4,3,3,5,2	ATRNL1
gga_circ_0008985	chr6	28725182	28730199	-	5017	226	ENSGALG00000029095	exon:28725183-28725285,exon:28730077-28730199	gsxj22_1,gsxj22_2,gsxj22_3	2,2,3	PDZD8
gga_circ_0005596	chr2	60449037	60452934	-	3897	430	ENSGALG00000012685	exon:60449038-60449149,exon:60449954-60450043,exon:60451891-60452015,exon:60452832-60452934	gsxj6_1,gsxj6_2,gsxj6_3,gsxj14_1,gsxj14_2,gsxj22_1,gsxj22_2,gsxj22_3,gsxj30_1,gsxj30_3	10,5,2,2,2,4,6,3,4,10	KDM1B
gga_circ_0008741	chr6	14441020	14445287	-	4267	151	ENSGALG00000005004	exon:14441021-14441171	gsxj6_1,gsxj6_2,gsxj6_3,gsxj14_1,gsxj14_2,gsxj14_3,gsxj22_1,gsxj22_2,gsxj30_1	10,7,15,14,12,15,11,8,3	SAMD8
gga_circ_0005594	chr2	60355957	60391711	-	35754	344	n/a	intergenic_region:60355958-60356146,intergenic_region:60379065-60379155,intergenic_region:60391648-60391711	gsxj6_1,gsxj6_2,gsxj6_3,gsxj14_1,gsxj14_3,gsxj22_1,gsxj22_2,gsxj22_3,gsxj30_1,gsxj30_2,gsxj30_3	6,8,3,10,13,9,16,14,4,8,16	--
gga_circ_0005595	chr2	60355957	60391764	-	35807	383	n/a	intergenic_region:60355958-60356146,intergenic_region:60390040-60390116,intergenic_region:60391648-60391764	gsxj6_1,gsxj6_2,gsxj6_3,gsxj14_1,gsxj14_2,gsxj14_3,gsxj22_1,gsxj22_2,gsxj22_3,gsxj30_1,gsxj30_2,gsxj30_3	18,6,9,7,21,15,23,23,12,5,5,22	--
gga_circ_0008745	chr6	14552316	14556824	-	4508	536	ENSGALG00000005035	exon:14552317-14552620,exon:14556593-14556824	gsxj6_1,gsxj6_2,gsxj6_3,gsxj14_1,gsxj14_2,gsxj22_3	15,3,3,3,5,9	KAT6B
gga_circ_0010929	chrZ	27598862	27607025	+	8163	605	ENSGALG00000015036	exon:27598863-27598970,exon:27599992-27600134,exon:27605137-27605340,exon:27606660-27606698,exon:27606915-27607025	gsxj6_1,gsxj6_2,gsxj6_3,gsxj14_1,gsxj14_2,gsxj14_3,gsxj22_1,gsxj22_2,gsxj22_3,gsxj30_1,gsxj30_2,gsxj30_3	16,7,14,15,20,14,13,6,10,5,10,20	RIC1
gga_circ_0010928	chrZ	27425475	27429657	+	4182	319	ENSGALG00000015027	exon:27425476-27425541,exon:27429405-27429657	gsxj6_1,gsxj6_2,gsxj6_3,gsxj14_1,gsxj14_2,gsxj14_3,gsxj22_1,gsxj22_2,gsxj22_3,gsxj30_1,gsxj30_2,gsxj30_3	15,22,10,27,6,8,19,19,13,4,12,7	JAK2
gga_circ_0004268	chr23	61516	64154	-	2638	879	ENSGALG00000000360	exon:61517-61630,exon:62783-63244,exon:63717-63806,exon:63942-64154	gsxj6_1,gsxj6_2,gsxj6_3,gsxj14_1,gsxj14_2,gsxj14_3,gsxj22_1,gsxj22_2,gsxj22_3,gsxj30_1,gsxj30_2,gsxj30_3	45,39,33,32,44,21,21,27,35,15,25,30	ARID1A
gga_circ_0010438	chr8	5017829	5022314	+	4485	290	ENSGALG00000021047	exon:5017830-5018019,exon:5022215-5022314	gsxj6_2,gsxj6_3,gsxj14_3,gsxj22_1,gsxj22_2,gsxj22_3,gsxj30_2	2,2,6,3,2,3,3	KIFAP3
gga_circ_0010437	chr8	4986222	5008709	+	22487	494	ENSGALG00000021047	exon:4986223-4986312,exon:4987005-4987183,exon:5008106-5008231,exon:5008611-5008709	gsxj6_1,gsxj6_2,gsxj14_2,gsxj22_1,gsxj22_2,gsxj22_3,gsxj30_2,gsxj30_3	4,2,2,2,4,3,5,4	KIFAP3
gga_circ_0004262	chr23	5315987	5320190	+	4203	323	ENSGALG00000003693	exon:5315988-5316049,exon:5317095-5317184,exon:5319080-5319157,exon:5320098-5320190	gsxj6_2,gsxj6_3,gsxj14_1,gsxj14_2,gsxj14_3,gsxj22_1,gsxj22_2,gsxj22_3,gsxj30_1,gsxj30_2,gsxj30_3	16,11,14,15,3,48,22,57,19,12,8	-
gga_circ_0004261	chr23	525310	525684	-	374	374	ENSGALG00000000597	exon:525311-525684	gsxj6_1,gsxj6_2,gsxj6_3,gsxj30_2	2,2,3,3	PUM1
gga_circ_0010922	chrZ	27176442	27181923	-	5481	364	n/a	intergenic_region:27179832-27179959,intergenic_region:27181688-27181923	gsxj6_1,gsxj6_2,gsxj6_3,gsxj14_1,gsxj14_3,gsxj22_1,gsxj22_3,gsxj30_1,gsxj30_2,gsxj30_3	7,14,4,3,4,3,5,2,2,5	--
gga_circ_0010925	chrZ	27348331	27351248	+	2917	352	ENSGALG00000015024	intron:27348332-27348483,intron:27349711-27349785,intron:27351124-27351248	gsxj6_1,gsxj6_2,gsxj6_3,gsxj14_1,gsxj14_2,gsxj14_3,gsxj22_1,gsxj22_2,gsxj22_3,gsxj30_1,gsxj30_2	8,18,8,25,9,7,15,23,14,10,6	RCL1
gga_circ_0010432	chr8	4942692	4945385	-	2693	293	n/a	intergenic_region:4942693-4942860,intergenic_region:4945261-4945385	gsxj6_1,gsxj6_3,gsxj14_1,gsxj14_2,gsxj14_3,gsxj22_1,gsxj22_2,gsxj22_3,gsxj30_1,gsxj30_2,gsxj30_3	22,23,29,8,6,2,15,9,14,7,25	--
gga_circ_0006828	chr3	62344107	62370447	+	26340	162	ENSGALG00000014892	exon:62344108-62344269	gsxj6_3,gsxj22_1,gsxj22_2,gsxj22_3,gsxj30_1	7,5,4,5,5	CEP85L
gga_circ_0010691	chr9	310175	325098	-	14923	403	ENSGALG00000001277	exon:310176-310340,exon:319332-319434,exon:324964-325098	gsxj6_1,gsxj6_2,gsxj6_3,gsxj14_1,gsxj14_2,gsxj14_3,gsxj22_1,gsxj22_2,gsxj22_3,gsxj30_1,gsxj30_2,gsxj30_3	4,3,8,12,4,7,13,8,11,3,4,8	STAG1
gga_circ_0010695	chr9	3230787	3233096	+	2309	65	ENSGALG00000006609	exon:3230788-3230852	gsxj6_1,gsxj6_2,gsxj6_3,gsxj14_1,gsxj14_2,gsxj22_1,gsxj30_2	3,4,4,8,10,7,8	EPHB1
gga_circ_0000178	JH375588.1	20133	20809	-	676	421	ENSGALG00000000140	exon:20134-20280,exon:20360-20505,exon:20682-20809	gsxj6_1,gsxj6_2,gsxj6_3,gsxj14_1,gsxj14_2,gsxj14_3,gsxj22_1,gsxj22_2,gsxj22_3,gsxj30_1,gsxj30_2,gsxj30_3	30,30,26,48,20,9,12,23,12,11,17,21	-
gga_circ_0000177	JH375588.1	20127	20809	-	682	281	ENSGALG00000000140	exon:20128-20280,exon:20682-20809	gsxj22_1,gsxj22_2,gsxj22_3,gsxj30_3	4,2,5,2	-
gga_circ_0000171	JH375554.1	41283	41924	-	641	298	ENSGALG00000027848	exon:41284-41376,exon:41472-41567,exon:41816-41924	gsxj6_1,gsxj6_2,gsxj6_3,gsxj14_1,gsxj14_2,gsxj14_3,gsxj22_1,gsxj22_2,gsxj22_3,gsxj30_1,gsxj30_2,gsxj30_3	3,5,5,2,5,8,7,2,11,3,6,6	PFKM
gga_circ_0000170	JH375554.1	41283	41567	-	284	189	ENSGALG00000027848	exon:41284-41376,exon:41472-41567	gsxj6_1,gsxj6_2,gsxj6_3,gsxj14_1,gsxj14_2,gsxj14_3,gsxj22_1,gsxj22_2,gsxj22_3,gsxj30_2	3,23,8,12,5,12,16,6,6,11	PFKM
gga_circ_0010323	chr8	26437560	26441038	-	3478	654	ENSGALG00000010967	exon:26437561-26437730,exon:26438622-26438786,exon:26439962-26440193,exon:26440952-26441038	gsxj6_1,gsxj6_2,gsxj6_3,gsxj14_1,gsxj14_2,gsxj14_3,gsxj22_1,gsxj22_2,gsxj22_3,gsxj30_1,gsxj30_2,gsxj30_3	38,28,28,18,27,17,38,37,18,10,24,29	DOCK7
gga_circ_0008341	chr5	35592963	35602136	-	9173	371	ENSGALG00000010088	exon:35592964-35593125,exon:35601928-35602136	gsxj6_1,gsxj6_2,gsxj6_3,gsxj14_1,gsxj22_1,gsxj22_2,gsxj30_2	5,5,4,3,6,3,6	RALGAPA1
gga_circ_0010325	chr8	26471771	26472190	-	419	245	ENSGALG00000010967	exon:26471772-26471840,exon:26472015-26472190	gsxj6_1,gsxj6_2,gsxj6_3,gsxj14_1,gsxj14_2,gsxj14_3,gsxj22_1,gsxj22_2,gsxj22_3,gsxj30_1,gsxj30_2,gsxj30_3	3,54,32,46,19,5,104,25,57,17,66,26	DOCK7
gga_circ_0000371	chr10	17979075	17985176	+	6101	52	ENSGALG00000007687	exon:17985125-17985176	gsxj6_1,gsxj6_2,gsxj6_3,gsxj14_1,gsxj14_2,gsxj22_1,gsxj22_3,gsxj30_1,gsxj30_3	4,6,4,14,4,2,4,2,4	MAP2K1
gga_circ_0003059	chr1	194735581	194736764	-	1183	206	ENSGALG00000017320	exon:194735582-194735675,exon:194736653-194736764	gsxj6_1,gsxj6_2,gsxj6_3,gsxj14_1,gsxj14_2,gsxj14_3,gsxj22_1,gsxj22_2,gsxj22_3,gsxj30_1,gsxj30_2,gsxj30_3	16,12,19,25,22,19,25,21,31,8,37,30	RAB6A
gga_circ_0002965	chr1	184780882	184782181	-	1299	235	ENSGALG00000017208	exon:184780883-184780972,exon:184782037-184782181	gsxj14_1,gsxj14_2,gsxj22_1,gsxj22_2,gsxj22_3,gsxj30_2,gsxj30_3	4,7,3,4,7,3,2	AMOTL1
gga_circ_0007581	chr4	49702400	49709932	+	7532	341	ENSGALG00000011604	intron:49702401-49702561,intron:49705075-49705254	gsxj6_1,gsxj6_2,gsxj6_3,gsxj14_1,gsxj14_3,gsxj22_1,gsxj22_2,gsxj22_3,gsxj30_2,gsxj30_3	3,10,3,10,2,6,12,4,2,3	SLC4A4
gga_circ_0007854	chr4	76246801	76261503	+	14702	312	ENSGALG00000014510	exon:76246802-76247017,exon:76248691-76248786	gsxj6_1,gsxj6_2,gsxj6_3,gsxj14_1,gsxj14_2,gsxj22_1,gsxj22_2,gsxj22_3,gsxj30_2	14,8,8,4,7,7,3,8,3	FBXL5
gga_circ_0007580	chr4	49702400	49705254	+	2854	341	ENSGALG00000011604	exon:49702401-49702561,exon:49705075-49705254	gsxj6_1,gsxj6_2,gsxj6_3,gsxj14_1,gsxj14_2,gsxj14_3,gsxj22_1,gsxj22_2,gsxj22_3,gsxj30_1,gsxj30_2,gsxj30_3	50,45,68,345,29,23,178,78,41,34,34,116	SLC4A4
gga_circ_0004676	chr2	113036932	113042134	-	5202	267	ENSGALG00000015479	exon:113036933-113036977,exon:113040779-113040838,exon:113041973-113042134	gsxj6_1,gsxj6_2,gsxj6_3,gsxj14_1,gsxj14_2,gsxj14_3,gsxj22_1,gsxj22_2,gsxj22_3,gsxj30_2,gsxj30_3	2,6,7,3,5,3,18,4,9,3,4	ASPH
gga_circ_0007586	chr4	49716115	49750841	+	34726	211	ENSGALG00000011604	exon:49716116-49716192,exon:49750708-49750841	gsxj6_2,gsxj14_1,gsxj14_2,gsxj22_2,gsxj22_3,gsxj30_1,gsxj30_2,gsxj30_3	2,3,3,13,2,6,2,2	SLC4A4
gga_circ_0010659	chr9	23035269	23057428	-	22159	794	ENSGALG00000010370	exon:23035270-23035446,exon:23036432-23036536,exon:23037609-23037823,exon:23055780-23055971,exon:23057324-23057428	gsxj6_1,gsxj6_2,gsxj6_3,gsxj14_1,gsxj14_2,gsxj14_3,gsxj22_1,gsxj22_2,gsxj22_3,gsxj30_1,gsxj30_2,gsxj30_3	106,82,153,106,99,80,100,88,75,76,56,87	MED12L
gga_circ_0010100	chr8	10914351	10925932	-	11581	241	n/a	intergenic_region:10914352-10914387,intergenic_region:10925728-10925932	gsxj6_1,gsxj6_2,gsxj6_3,gsxj14_1,gsxj14_2,gsxj14_3,gsxj22_1,gsxj22_2,gsxj22_3,gsxj30_1,gsxj30_2,gsxj30_3	33,35,57,44,20,10,23,13,8,7,7,5	--
gga_circ_0010104	chr8	10918281	10925932	-	7651	341	n/a	intergenic_region:10918282-10918622	gsxj6_1,gsxj6_2,gsxj6_3,gsxj22_2	2,5,10,2	--
gga_circ_0010217	chr8	19586592	19587855	+	1263	255	ENSGALG00000010109	exon:19586593-19586714,exon:19587723-19587855	gsxj6_1,gsxj6_2,gsxj6_3,gsxj14_1,gsxj14_2,gsxj22_1,gsxj22_2,gsxj22_3,gsxj30_2,gsxj30_3	6,3,10,18,3,5,10,14,7,4	RNF220
gga_circ_0010745	chr9	9570146	9578233	-	8087	147	n/a	intergenic_region:9578087-9578233	gsxj6_1,gsxj6_2,gsxj6_3,gsxj14_1,gsxj14_2,gsxj14_3,gsxj22_1,gsxj22_2,gsxj22_3,gsxj30_1,gsxj30_2,gsxj30_3	42,37,50,36,32,20,26,8,21,16,14,7	--
gga_circ_0010210	chr8	19172631	19193888	+	21257	282	ENSGALG00000010083	exon:19172632-19172726,exon:19193702-19193888	gsxj6_1,gsxj6_3,gsxj14_1,gsxj14_2,gsxj14_3,gsxj22_2,gsxj30_3	3,2,8,3,2,3,5	ST3GAL3
gga_circ_0002450	chr1	133173884	133181875	+	7991	406	ENSGALG00000016783	exon:133173885-133174059,exon:133175082-133175147,exon:133181711-133181875	gsxj6_1,gsxj6_2,gsxj6_3,gsxj14_1,gsxj14_2,gsxj14_3,gsxj22_1,gsxj22_2,gsxj22_3,gsxj30_1,gsxj30_2,gsxj30_3	11,18,4,29,16,10,40,33,32,18,36,17	IL1R1
gga_circ_0007352	chr4	29055614	29091472	-	35858	396	n/a	intergenic_region:29055615-29055724,intergenic_region:29088878-29089044,intergenic_region:29091354-29091472	gsxj6_1,gsxj6_2,gsxj6_3,gsxj14_1,gsxj14_2,gsxj14_3,gsxj22_1,gsxj22_2,gsxj30_1,gsxj30_2,gsxj30_3	13,8,37,39,15,5,12,6,10,5,6	--
gga_circ_0004079	chr21	3907066	3948379	-	41313	228	n/a	intergenic_region:3907067-3907152,intergenic_region:3948238-3948379	gsxj6_1,gsxj6_2,gsxj6_3,gsxj14_2,gsxj14_3,gsxj22_1,gsxj22_2,gsxj22_3,gsxj30_2,gsxj30_3	38,47,89,46,27,70,47,35,31,58	--
gga_circ_0002858	chr1	175215151	175224209	-	9058	253	ENSGALG00000017092	exon:175215152-175215253,exon:175224059-175224209	gsxj6_1,gsxj6_2,gsxj6_3,gsxj14_1,gsxj14_2,gsxj22_1,gsxj22_3,gsxj30_3	8,4,4,8,3,4,5,5	PAN3
gga_circ_0004077	chr21	3801071	3804976	+	3905	287	ENSGALG00000002836	exon:3801072-3801157,exon:3803518-3803620,exon:3804879-3804976	gsxj6_1,gsxj6_2,gsxj6_3,gsxj14_1,gsxj14_2,gsxj14_3,gsxj22_1,gsxj22_2,gsxj22_3,gsxj30_2,gsxj30_3	10,7,5,14,16,6,14,11,14,9,13	PEX14
gga_circ_0002934	chr1	179542240	179547894	-	5654	326	ENSGALG00000017159	exon:179542241-179542359,exon:179547536-179547666,exon:179547819-179547894	gsxj6_1,gsxj6_2,gsxj6_3,gsxj14_1,gsxj14_2,gsxj14_3,gsxj22_1,gsxj22_2,gsxj22_3,gsxj30_1,gsxj30_2,gsxj30_3	4,9,6,10,3,4,8,15,9,6,4,6	ATM
gga_circ_0002931	chr1	179477305	179479760	+	2455	415	ENSGALG00000017158	exon:179477306-179477503,exon:179479544-179479760	gsxj6_1,gsxj6_2,gsxj6_3,gsxj14_1,gsxj14_2,gsxj14_3,gsxj22_1,gsxj22_2,gsxj22_3,gsxj30_1,gsxj30_2,gsxj30_3	18,10,8,30,6,7,22,6,21,5,7,6	KDELC2
gga_circ_0002933	chr1	179521118	179526430	-	5312	563	ENSGALG00000017159	exon:179521119-179521336,exon:179521815-179521934,exon:179525673-179525792,exon:179526326-179526430	gsxj6_1,gsxj6_2,gsxj6_3,gsxj14_1,gsxj14_2,gsxj14_3,gsxj22_1,gsxj22_2,gsxj22_3,gsxj30_1,gsxj30_2,gsxj30_3	45,41,34,43,23,36,38,44,34,17,11,20	ATM
gga_circ_0003969	chr20	510691	520436	+	9745	147	ENSGALG00000001182	exon:510692-510838	gsxj6_1,gsxj6_2,gsxj6_3,gsxj14_1,gsxj14_2,gsxj14_3,gsxj22_1,gsxj22_2,gsxj22_3,gsxj30_1,gsxj30_2,gsxj30_3	19,12,8,42,26,7,20,20,25,13,21,20	NCOA6
gga_circ_0005619	chr2	61931992	61937274	-	5282	244	n/a	intergenic_region:61934489-61934592,intergenic_region:61937135-61937274	gsxj6_1,gsxj6_2,gsxj6_3,gsxj14_1,gsxj22_1,gsxj22_2,gsxj22_3,gsxj30_2,gsxj30_3	5,7,3,2,6,5,4,3,2	--
gga_circ_0009766	chr7	27390340	27390770	-	430	430	ENSGALG00000011778	exon:27390341-27390770	gsxj6_1,gsxj6_3,gsxj14_1,gsxj22_1,gsxj22_2,gsxj22_3,gsxj30_1,gsxj30_2,gsxj30_3	4,4,2,13,7,4,5,10,4	ITGB5
gga_circ_0006001	chr3	104464413	104483783	-	19370	349	ENSGALG00000016531	exon:104464414-104464570,exon:104467591-104467699,exon:104483701-104483783	gsxj6_1,gsxj6_3,gsxj14_1,gsxj14_2,gsxj22_1,gsxj22_2,gsxj22_3,gsxj30_1,gsxj30_2,gsxj30_3	4,4,2,7,4,4,3,2,2,4	ASXL2
gga_circ_0006008	chr3	104616310	104617761	+	1451	413	ENSGALG00000016555	exon:104616311-104616432,exon:104617084-104617163,exon:104617257-104617304,exon:104617469-104617556,exon:104617687-104617761	gsxj6_1,gsxj6_2,gsxj6_3,gsxj14_1,gsxj14_2,gsxj14_3,gsxj22_1,gsxj22_2,gsxj22_3,gsxj30_1,gsxj30_2,gsxj30_3	53,37,82,44,31,41,25,38,29,23,33,17	HADHB
gga_circ_0000193	JH375741.1	9036	11955	-	2919	436	ENSGALG00000028903	exon:9037-9221,exon:9366-9491,exon:11831-11955	gsxj6_2,gsxj6_3,gsxj14_1,gsxj14_2,gsxj14_3,gsxj22_1,gsxj22_2,gsxj22_3,gsxj30_2,gsxj30_3	10,6,5,2,3,8,10,9,5,6	-
gga_circ_0000192	JH375741.1	5391	6536	-	1145	247	ENSGALG00000028903	exon:5392-5478,exon:6377-6536	gsxj6_1,gsxj6_2,gsxj6_3,gsxj14_1,gsxj14_2,gsxj22_1,gsxj22_2,gsxj22_3,gsxj30_1,gsxj30_2,gsxj30_3	12,27,11,9,15,32,8,28,12,16,11	-
gga_circ_0009166	chr7	10760493	10761872	+	1379	347	ENSGALG00000020876	exon:10760494-10760618,exon:10760957-10761090,exon:10761785-10761872	gsxj6_1,gsxj6_2,gsxj6_3,gsxj14_1,gsxj14_3,gsxj22_1,gsxj22_2,gsxj30_1,gsxj30_2,gsxj30_3	8,2,6,27,2,6,15,7,59,3	AOX2P
gga_circ_0004184	chr22	378583	379551	+	968	378	n/a	intergenic_region:378584-378862,intergenic_region:379453-379551	gsxj6_2,gsxj6_3,gsxj14_1,gsxj22_1,gsxj22_2,gsxj22_3,gsxj30_2,gsxj30_3	2,3,9,4,7,6,4,4	--
gga_circ_0009619	chr7	15728705	15729756	-	1051	95	ENSGALG00000009264	exon:15728706-15728752,exon:15729709-15729756	gsxj6_1,gsxj14_1,gsxj14_2,gsxj14_3,gsxj22_1,gsxj22_2,gsxj22_3,gsxj30_2,gsxj30_3	4,6,21,3,10,17,5,12,7	MTX2
gga_circ_0006138	chr3	14724523	14726342	-	1819	402	ENSGALG00000008793	exon:14724524-14724630,exon:14725375-14725464,exon:14725755-14725835,exon:14726219-14726342	gsxj6_1,gsxj6_2,gsxj6_3,gsxj14_2,gsxj14_3,gsxj22_1,gsxj22_2,gsxj30_1,gsxj30_2,gsxj30_3	3,6,4,11,2,9,3,7,10,6	SEC23B
gga_circ_0009349	chr7	14732037	14738884	+	6847	618	ENSGALG00000026366	intron:14732038-14732247,intron:14732352-14732429,intron:14732540-14732566,intron:14735948-14736025,intron:14737463-14737531,intron:14738144-14738227,intron:14738813-14738884	gsxj6_1,gsxj6_2,gsxj6_3,gsxj14_1,gsxj14_2,gsxj14_3,gsxj22_1,gsxj22_2,gsxj22_3,gsxj30_1,gsxj30_2,gsxj30_3	50,52,69,45,8,17,17,25,61,21,19,21	MYPN
gga_circ_0009348	chr7	14732037	14737531	+	5494	603	ENSGALG00000026366	exon:14732038-14732247,exon:14732352-14732429,exon:14732540-14732566,exon:14733226-14733273,exon:14735313-14735405,exon:14735948-14736025,exon:14737463-14737531	gsxj6_1,gsxj6_2,gsxj6_3,gsxj14_1,gsxj22_2,gsxj22_3,gsxj30_1,gsxj30_2,gsxj30_3	2,10,16,3,10,11,2,4,18	MYPN
gga_circ_0006132	chr3	13976762	13990064	+	13302	415	ENSGALG00000028587	exon:13976763-13976878,exon:13981316-13981361,exon:13988225-13988288,exon:13989876-13990064	gsxj6_1,gsxj6_2,gsxj14_1,gsxj14_2,gsxj22_1,gsxj22_2,gsxj22_3,gsxj30_2,gsxj30_3	11,3,25,7,6,3,15,6,2	TMX4
gga_circ_0009346	chr7	14730852	14731120	+	268	268	ENSGALG00000026366	exon:14730853-14731120	gsxj6_1,gsxj6_2,gsxj6_3,gsxj14_1,gsxj14_2,gsxj14_3,gsxj22_1,gsxj22_2,gsxj22_3,gsxj30_1,gsxj30_2,gsxj30_3	2,2,7,12,5,8,8,9,5,2,6,6	MYPN
gga_circ_0009616	chr7	15240597	15243235	-	2638	235	ENSGALG00000009236	exon:15241154-15241262,exon:15243110-15243235	gsxj6_2,gsxj14_1,gsxj22_1,gsxj22_2,gsxj22_3,gsxj30_3	4,23,6,10,4,9	AGPS
gga_circ_0009580	chr7	14837710	14838446	+	736	303	ENSGALG00000026366	exon:14837711-14837815,exon:14838249-14838446	gsxj6_1,gsxj6_2,gsxj6_3,gsxj14_1,gsxj14_2,gsxj14_3,gsxj22_1,gsxj22_2,gsxj22_3,gsxj30_1,gsxj30_2,gsxj30_3	10,4,4,11,5,6,6,11,7,3,4,6	MYPN
gga_circ_0009294	chr7	14721907	14731477	+	9570	282	ENSGALG00000026366	exon:14721908-14722189	gsxj6_2,gsxj6_3,gsxj14_1,gsxj14_2,gsxj14_3,gsxj22_3,gsxj30_1,gsxj30_2,gsxj30_3	13,15,10,4,5,10,3,3,6	MYPN
gga_circ_0009293	chr7	14721907	14731120	+	9213	640	ENSGALG00000026366	exon:14721908-14722189,exon:14730680-14730769,exon:14730853-14731120	gsxj6_1,gsxj6_2,gsxj6_3,gsxj14_1,gsxj14_2,gsxj14_3,gsxj22_1,gsxj22_2,gsxj22_3,gsxj30_1,gsxj30_2,gsxj30_3	85,73,131,89,23,56,48,57,84,67,29,43	MYPN
gga_circ_0004695	chr2	115114189	115117277	-	3088	493	ENSGALG00000015553	exon:115114190-115114274,exon:115114375-115114580,exon:115117076-115117277	gsxj6_1,gsxj6_2,gsxj6_3,gsxj14_1,gsxj14_2,gsxj14_3,gsxj22_1,gsxj22_2,gsxj22_3,gsxj30_1,gsxj30_2,gsxj30_3	10,10,11,13,13,6,16,9,19,5,5,5	ARFGEF1
gga_circ_0000990	chr13	11512244	11517215	-	4971	409	ENSGALG00000004033	exon:11512245-11512411,exon:11516181-11516319,exon:11517113-11517215	gsxj6_1,gsxj6_2,gsxj6_3,gsxj14_1,gsxj14_2,gsxj14_3,gsxj22_1,gsxj22_2,gsxj22_3,gsxj30_1,gsxj30_2,gsxj30_3	23,20,53,36,39,38,17,25,25,20,28,16	GALNT10
gga_circ_0004699	chr2	115135726	115140667	-	4941	335	ENSGALG00000015553	exon:115135727-115135873,exon:115136702-115136858,exon:115140637-115140667	gsxj6_1,gsxj6_2,gsxj6_3,gsxj14_1,gsxj14_2,gsxj14_3,gsxj22_1,gsxj22_2,gsxj22_3,gsxj30_1,gsxj30_2,gsxj30_3	98,94,52,216,80,53,160,85,147,75,74,45	ARFGEF1
gga_circ_0009299	chr7	14721907	14738884	+	16977	741	ENSGALG00000026366	intron:14721908-14722189,intron:14735313-14735405,intron:14735948-14736025,intron:14737463-14737531,intron:14738144-14738227,intron:14738531-14738593,intron:14738813-14738884	gsxj6_1,gsxj6_2,gsxj6_3,gsxj14_1,gsxj14_2,gsxj14_3,gsxj22_1,gsxj22_2,gsxj22_3,gsxj30_1,gsxj30_2,gsxj30_3	153,232,272,246,132,71,109,298,246,135,216,249	MYPN
gga_circ_0009298	chr7	14721907	14737531	+	15624	514	ENSGALG00000026366	exon:14721908-14722189,exon:14735313-14735405,exon:14735956-14736025,exon:14737463-14737531	gsxj6_1,gsxj6_2,gsxj6_3,gsxj22_1,gsxj22_2,gsxj22_3,gsxj30_1,gsxj30_3	2,2,5,3,7,5,6,8	MYPN
gga_circ_0001130	chr13	9959236	9974435	+	15199	306	ENSGALG00000003691	exon:9959237-9959450,exon:9974344-9974435	gsxj6_2,gsxj6_3,gsxj14_1,gsxj22_1,gsxj22_3,gsxj30_1,gsxj30_2,gsxj30_3	2,2,3,5,4,2,3,2	--
gga_circ_0001131	chr14	10033211	10033912	+	701	305	ENSGALG00000026113	exon:10033212-10033393,exon:10033790-10033912	gsxj6_3,gsxj14_1,gsxj14_2,gsxj22_1,gsxj22_2,gsxj22_3,gsxj30_2	4,3,8,6,4,7,2	CARHSP1
gga_circ_0001132	chr14	10076499	10084174	-	7675	362	ENSGALG00000007334	exon:10076500-10076617,exon:10077425-10077454,exon:10078548-10078645,exon:10084059-10084174	gsxj6_2,gsxj6_3,gsxj14_1,gsxj22_1,gsxj22_2,gsxj22_3,gsxj30_1	8,2,2,2,4,2,4	ABAT
gga_circ_0001138	chr14	10934633	10949048	-	14415	252	ENSGALG00000007366	exon:10934634-10934687,exon:10945354-10945407,exon:10948905-10949048	gsxj6_2,gsxj14_1,gsxj14_2,gsxj14_3,gsxj22_1,gsxj22_2,gsxj22_3,gsxj30_2	3,5,3,2,3,2,4,3	RBFOX1
gga_circ_0002732	chr1	165242495	165243527	+	1032	396	ENSGALG00000016953	exon:165242496-165242568,exon:165242812-165242981,exon:165243375-165243527	gsxj6_1,gsxj6_2,gsxj6_3,gsxj14_1,gsxj14_2,gsxj14_3,gsxj22_1,gsxj22_2,gsxj22_3,gsxj30_1,gsxj30_2,gsxj30_3	13,18,18,30,17,17,14,23,26,10,14,14	NAA16
gga_circ_0002731	chr1	165221255	165224822	+	3567	315	ENSGALG00000016953	exon:165221256-165221358,exon:165223935-165224039,exon:165224716-165224822	gsxj6_1,gsxj6_2,gsxj6_3,gsxj14_1,gsxj14_2,gsxj22_1,gsxj22_2,gsxj22_3,gsxj30_1,gsxj30_2,gsxj30_3	94,84,82,189,59,192,69,128,138,146,102	NAA16
gga_circ_0007047	chr3	85024507	85028060	-	3553	156	ENSGALG00000016267	exon:85027905-85028060	gsxj6_1,gsxj6_2,gsxj6_3,gsxj14_1,gsxj14_2,gsxj14_3,gsxj22_1,gsxj22_2,gsxj22_3,gsxj30_1,gsxj30_2,gsxj30_3	19,10,26,51,11,22,14,23,21,14,12,12	PHF3
gga_circ_0002591	chr1	14413780	14418741	-	4961	287	ENSGALG00000008035	exon:14416315-14416519,exon:14418660-14418741	gsxj6_1,gsxj6_2,gsxj6_3,gsxj14_1	2,7,4,3	COG5
gga_circ_0002455	chr1	134454065	134459144	-	5079	307	ENSGALG00000016795	exon:134454066-134454225,exon:134455944-134456090	gsxj6_1,gsxj6_2,gsxj6_3,gsxj14_1,gsxj14_2,gsxj14_3,gsxj22_1,gsxj22_2,gsxj22_3,gsxj30_1,gsxj30_3	2,5,2,8,11,7,9,5,9,3,5	TGFBRAP1
gga_circ_0001140	chr14	10938931	10949048	-	10117	433	ENSGALG00000007366	exon:10938932-10938992,exon:10940681-10940773,exon:10945354-10945407,exon:10948259-10948339,exon:10948905-10949048	gsxj6_1,gsxj6_2,gsxj6_3,gsxj14_1,gsxj14_2,gsxj22_1,gsxj22_2,gsxj22_3,gsxj30_2,gsxj30_3	2,2,2,2,2,2,5,10,5,7	RBFOX1
gga_circ_0003860	chr1	87888264	87891816	+	3552	282	ENSGALG00000015377	exon:87890689-87890832,exon:87891679-87891816	gsxj6_1,gsxj6_2,gsxj6_3,gsxj14_1,gsxj14_2,gsxj22_1	4,4,2,3,3,3	PHLDB2
gga_circ_0003862	chr1	891057	893275	-	2218	487	ENSGALG00000008036	exon:891058-891129,exon:891781-891956,exon:893037-893275	gsxj6_1,gsxj6_2,gsxj6_3,gsxj14_1,gsxj14_2,gsxj14_3,gsxj22_1,gsxj22_2,gsxj22_3,gsxj30_1,gsxj30_2,gsxj30_3	14,21,23,17,9,12,3,7,8,5,17,6	TMEM209
gga_circ_0007357	chr4	29157972	29159571	-	1599	367	n/a	intergenic_region:29157973-29158064,intergenic_region:29158435-29158609,intergenic_region:29159472-29159571	gsxj6_1,gsxj6_2,gsxj6_3,gsxj14_1,gsxj22_1,gsxj30_3	5,2,2,7,7,3	--
gga_circ_0003866	chr1	90628153	90640320	+	12167	516	n/a	intergenic_region:90628154-90628232,intergenic_region:90639884-90640320	gsxj6_1,gsxj6_3,gsxj14_1,gsxj14_2,gsxj14_3,gsxj22_1,gsxj22_2,gsxj22_3,gsxj30_1,gsxj30_2,gsxj30_3	3,2,12,8,2,3,7,4,6,7,9	--
gga_circ_0010529	chr9	10990149	11003723	-	13574	292	ENSGALG00000006783	exon:10990150-10990251,exon:10992777-10992874,exon:11003632-11003723	gsxj6_3,gsxj14_1,gsxj22_1,gsxj22_2,gsxj22_3,gsxj30_1,gsxj30_2	3,3,2,4,3,2,2	PLOD2
gga_circ_0001647	chr17	816515	822301	-	5786	401	ENSGALG00000008959	exon:816516-816683,exon:817956-818123,exon:822237-822301	gsxj6_1,gsxj6_2,gsxj6_3,gsxj14_1,gsxj14_2,gsxj14_3,gsxj22_1,gsxj22_2,gsxj22_3,gsxj30_1,gsxj30_2,gsxj30_3	13,19,10,25,10,4,9,13,10,5,12,12	EXD3
gga_circ_0007196	chr3	99819284	99852120	-	32836	340	ENSGALG00000016467	exon:99819285-99819473,exon:99851970-99852120	gsxj6_1,gsxj6_2,gsxj14_1,gsxj14_2,gsxj14_3,gsxj22_1,gsxj22_2,gsxj22_3,gsxj30_1,gsxj30_2,gsxj30_3	3,2,10,5,3,2,2,10,4,3,9	SMC6
gga_circ_0004424	chr26	993718	995190	-	1472	366	ENSGALG00000000164	exon:993719-993760,exon:994427-994613,exon:995054-995190	gsxj6_1,gsxj6_2,gsxj6_3,gsxj14_2,gsxj14_3,gsxj22_1,gsxj22_2,gsxj22_3,gsxj30_2,gsxj30_3	9,10,16,15,7,6,9,5,14,6	MYBPH
gga_circ_0004524	chr28	2196705	2200380	+	3675	514	ENSGALG00000001043	exon:2196706-2196843,exon:2197822-2197945,exon:2199020-2199133,exon:2200243-2200380	gsxj6_1,gsxj6_2,gsxj6_3,gsxj14_1,gsxj14_2,gsxj14_3,gsxj22_1,gsxj22_2,gsxj22_3,gsxj30_1,gsxj30_2,gsxj30_3	56,64,50,37,65,17,62,48,49,19,30,39	REXO1
gga_circ_0001006	chr13	13273527	13275055	+	1528	238	ENSGALG00000013761	exon:13273528-13273693,exon:13274984-13275055	gsxj6_1,gsxj6_2,gsxj6_3,gsxj14_1,gsxj14_2,gsxj14_3,gsxj22_1,gsxj22_2,gsxj22_3,gsxj30_1,gsxj30_2,gsxj30_3	8,17,15,34,14,10,30,15,24,9,13,7	MAPK9
gga_circ_0004521	chr28	2196677	2199133	+	2456	404	ENSGALG00000001043	intron:2196678-2196843,intron:2197822-2197945,intron:2199020-2199133	gsxj6_1,gsxj6_2,gsxj6_3,gsxj14_1,gsxj14_2,gsxj14_3,gsxj22_1,gsxj22_2,gsxj22_3,gsxj30_1,gsxj30_2,gsxj30_3	9,8,5,9,5,4,5,3,4,2,3,4	REXO1
gga_circ_0004523	chr28	2196705	2199133	+	2428	376	ENSGALG00000001043	exon:2196706-2196843,exon:2197822-2197945,exon:2199020-2199133	gsxj6_1,gsxj6_2,gsxj6_3,gsxj14_1,gsxj14_2,gsxj14_3,gsxj22_1,gsxj22_2,gsxj22_3,gsxj30_1,gsxj30_2,gsxj30_3	107,118,109,83,144,67,90,60,89,40,78,88	REXO1
gga_circ_0005031	chr2	148519257	148534252	-	14995	105	n/a	intergenic_region:148519258-148519362	gsxj14_2,gsxj22_1,gsxj22_2,gsxj22_3	2,4,3,2	--
gga_circ_0004529	chr28	2604375	2605046	+	671	576	ENSGALG00000028341	exon:2604376-2604642,exon:2604738-2605046	gsxj6_1,gsxj6_2,gsxj6_3,gsxj14_1,gsxj14_2,gsxj22_1,gsxj22_2,gsxj30_1,gsxj30_3	8,11,21,13,6,11,10,9,8	MADCAM1
gga_circ_0002022	chr19	6273166	6274530	+	1364	363	ENSGALG00000004326	exon:6273167-6273254,exon:6273486-6273593,exon:6273981-6274072,exon:6274456-6274530	gsxj6_1,gsxj6_2,gsxj6_3,gsxj14_2,gsxj22_1,gsxj22_3,gsxj30_1,gsxj30_3	4,2,7,7,7,5,2,2	GOSR1
gga_circ_0000795	chr12	14763605	14778283	-	14678	243	ENSGALG00000007652	exon:14763606-14763748,exon:14778184-14778283	gsxj6_1,gsxj6_2,gsxj6_3,gsxj14_1,gsxj14_2,gsxj14_3,gsxj22_1,gsxj22_2,gsxj22_3,gsxj30_1,gsxj30_2	3,5,3,4,2,2,8,3,3,2,3	SUCLG2
gga_circ_0003510	chr1	64707066	64725247	+	18181	333	ENSGALG00000013136	exon:64707067-64707274,exon:64725123-64725247	gsxj6_2,gsxj6_3,gsxj14_1,gsxj14_2,gsxj14_3,gsxj22_1,gsxj22_2,gsxj22_3,gsxj30_2,gsxj30_3	5,3,2,3,2,4,5,2,3,2	AEBP2
gga_circ_0002028	chr19	6495008	6508012	-	13004	454	ENSGALG00000004477	exon:6495009-6495144,exon:6506030-6506169,exon:6507835-6508012	gsxj6_1,gsxj6_3,gsxj14_1,gsxj14_2,gsxj14_3,gsxj22_3	3,4,3,6,3,5	NCOR1
gga_circ_0006220	chr3	20437968	20446665	+	8697	325	ENSGALG00000009784	exon:20437969-20438293	gsxj6_1,gsxj6_3,gsxj14_1,gsxj14_2,gsxj14_3,gsxj30_2,gsxj30_3	4,3,3,6,5,5,2	PTPN14
gga_circ_0000774	chr12	1321864	1328424	+	6560	401	ENSGALG00000002016	exon:1321865-1322004,exon:1325353-1325552,exon:1328364-1328424	gsxj6_1,gsxj6_2,gsxj14_2,gsxj14_3,gsxj22_3,gsxj30_1,gsxj30_2,gsxj30_3	8,7,2,4,3,5,10,3	PRKCD
gga_circ_0000777	chr12	13528363	13536730	+	8367	423	n/a	intergenic_region:13528364-13528456,intergenic_region:13535958-13536218,intergenic_region:13536662-13536730	gsxj6_1,gsxj6_2,gsxj6_3,gsxj14_1,gsxj14_2,gsxj14_3,gsxj22_1,gsxj22_2,gsxj22_3,gsxj30_1,gsxj30_2,gsxj30_3	20,42,17,49,22,12,38,7,23,13,15,11	--
gga_circ_0002200	chr1	106506820	106538647	+	31827	279	n/a	intergenic_region:106506821-106506899,intergenic_region:106538448-106538647	gsxj6_1,gsxj6_2,gsxj6_3,gsxj14_1,gsxj14_2,gsxj14_3,gsxj22_1,gsxj22_2,gsxj22_3,gsxj30_1,gsxj30_2,gsxj30_3	12,11,16,16,22,4,15,15,6,8,5,5	--
gga_circ_0000778	chr12	13528363	13557220	+	28857	267	n/a	intergenic_region:13528364-13528456,intergenic_region:13536662-13536730,intergenic_region:13557116-13557220	gsxj6_1,gsxj6_2,gsxj6_3,gsxj14_1,gsxj14_2,gsxj14_3,gsxj22_1,gsxj22_2,gsxj22_3,gsxj30_1,gsxj30_2,gsxj30_3	15,31,19,25,34,9,31,22,15,9,12,13	--
gga_circ_0005321	chr2	40497093	40518435	-	21342	406	ENSGALG00000011447	exon:40497094-40497183,exon:40500211-40500262,exon:40511646-40511727,exon:40512025-40512089,exon:40518319-40518435	gsxj6_1,gsxj6_2,gsxj6_3,gsxj14_1,gsxj14_2,gsxj14_3,gsxj22_1,gsxj22_2,gsxj22_3,gsxj30_1,gsxj30_2,gsxj30_3	28,21,42,22,7,35,9,29,19,14,4,18	GADL1
gga_circ_0005320	chr2	40497093	40512089	-	14996	289	ENSGALG00000011447	exon:40497094-40497183,exon:40500211-40500262,exon:40511646-40511727,exon:40512025-40512089	gsxj6_1,gsxj6_2,gsxj6_3,gsxj14_1,gsxj14_2,gsxj14_3,gsxj22_1,gsxj22_2,gsxj22_3,gsxj30_1,gsxj30_2,gsxj30_3	195,66,84,60,49,53,57,92,108,45,4,29	GADL1
gga_circ_0002443	chr1	13206604	13210958	-	4354	306	ENSGALG00000008175	exon:13206605-13206717,exon:13208123-13208175,exon:13210282-13210372,exon:13210910-13210958	gsxj6_1,gsxj6_2,gsxj6_3,gsxj14_1,gsxj14_2,gsxj14_3,gsxj22_1,gsxj22_2,gsxj22_3,gsxj30_2,gsxj30_3	9,13,3,18,4,4,20,2,5,5,8	ORC5
gga_circ_0002442	chr1	131946561	131969228	-	22667	300	ENSGALG00000016766	exon:131946562-131946628,exon:131947908-131948010,exon:131969099-131969228	gsxj6_1,gsxj6_3,gsxj14_1,gsxj14_2,gsxj22_1,gsxj22_2,gsxj22_3,gsxj30_3	3,8,6,4,2,6,2,2	REV1
gga_circ_0005325	chr2	40497093	40538547	-	41454	245	n/a	intergenic_region:40497094-40497183,intergenic_region:40500211-40500262,intergenic_region:40538445-40538547	gsxj6_1,gsxj6_2,gsxj6_3,gsxj14_1,gsxj14_2,gsxj14_3,gsxj22_1,gsxj22_2,gsxj22_3,gsxj30_1	9,6,7,11,4,3,5,7,3,2	--
gga_circ_0005324	chr2	40497093	40532239	-	35146	492	ENSGALG00000011447	exon:40497094-40497183,exon:40500211-40500262,exon:40528733-40528818,exon:40529538-40529628,exon:40532067-40532239	gsxj6_1,gsxj6_2,gsxj6_3,gsxj14_1,gsxj14_2,gsxj14_3,gsxj22_1,gsxj22_2,gsxj22_3,gsxj30_1,gsxj30_2,gsxj30_3	63,31,58,45,20,14,15,33,24,11,3,11	GADL1
gga_circ_0002446	chr1	13222597	13223661	-	1064	277	ENSGALG00000008175	exon:13222598-13222690,exon:13223478-13223661	gsxj6_1,gsxj6_2,gsxj6_3,gsxj14_1,gsxj14_2,gsxj14_3,gsxj22_1,gsxj22_2,gsxj22_3,gsxj30_2,gsxj30_3	5,6,2,12,7,2,7,8,12,5,3	ORC5
gga_circ_0003464	chr1	60754192	60754609	+	417	417	ENSGALG00000012994	exon:60754193-60754609	gsxj6_1,gsxj6_2,gsxj6_3,gsxj14_1,gsxj14_3	2,3,3,4,5	ERC1
gga_circ_0007548	chr4	45765039	45766658	+	1619	93	ENSGALG00000011165	intron:45765040-45765132	gsxj6_1,gsxj14_3,gsxj22_1,gsxj22_2,gsxj22_3,gsxj30_1	2,4,2,4,4,2	SEC31A
gga_circ_0009830	chr7	32697950	32701157	-	3207	342	ENSGALG00000012424	exon:32697951-32698124,exon:32700990-32701157	gsxj6_1,gsxj6_2,gsxj6_3,gsxj14_1,gsxj22_1,gsxj22_3,gsxj30_1,gsxj30_2,gsxj30_3	3,4,3,12,2,3,2,10,3	GTDC1
gga_circ_0009837	chr7	34031673	34035682	+	4009	473	ENSGALG00000012444	exon:34031674-34031881,exon:34034109-34034218,exon:34035528-34035682	gsxj6_1,gsxj6_2,gsxj14_1,gsxj14_2,gsxj14_3,gsxj22_1,gsxj22_2,gsxj22_3,gsxj30_1,gsxj30_2,gsxj30_3	3,2,13,10,8,2,7,3,3,4,6	ACVR2A
gga_circ_0005863	chr2	91774174	91784914	-	10740	115	n/a	intergenic_region:91774175-91774289	gsxj6_1,gsxj6_2,gsxj6_3,gsxj14_1,gsxj14_2,gsxj14_3,gsxj22_1,gsxj22_2,gsxj22_3,gsxj30_1,gsxj30_2,gsxj30_3	23,10,34,8,6,6,10,14,20,9,11,9	--
gga_circ_0007770	chr4	65788909	65818553	-	29644	132	n/a	intergenic_region:65803257-65803348,intergenic_region:65818514-65818553	gsxj6_3,gsxj14_1,gsxj14_2,gsxj14_3,gsxj22_3,gsxj30_2	9,16,4,13,2,3	--
gga_circ_0007771	chr4	65788909	65819414	-	30505	778	n/a	intergenic_region:65788910-65789031,intergenic_region:65790779-65791041,intergenic_region:65800925-65800999,intergenic_region:65803257-65803348,intergenic_region:65811067-65811181,intergenic_region:65818514-65818553,intergenic_region:65819344-65819414	gsxj6_1,gsxj6_2,gsxj6_3,gsxj14_1,gsxj14_2,gsxj14_3,gsxj22_1,gsxj22_2,gsxj22_3,gsxj30_2	5,9,25,61,14,31,7,18,6,42	--
gga_circ_0008546	chr5	56238463	56240815	+	2352	1448	ENSGALG00000012200	exon:56238464-56239855,exon:56240760-56240815	gsxj6_1,gsxj6_2,gsxj6_3,gsxj14_1,gsxj14_2,gsxj14_3,gsxj22_1,gsxj22_2,gsxj22_3,gsxj30_1,gsxj30_2,gsxj30_3	7,4,12,18,3,11,8,17,5,7,8,18	GCH1
gga_circ_0008547	chr5	56238463	56244709	+	6246	428	ENSGALG00000012200	exon:56238464-56238664,exon:56239802-56239855,exon:56240760-56240815,exon:56243611-56243642,exon:56244625-56244709	gsxj6_1,gsxj6_2,gsxj6_3,gsxj14_1,gsxj14_2,gsxj14_3,gsxj22_1,gsxj22_2,gsxj22_3,gsxj30_1,gsxj30_2,gsxj30_3	1.72019e+44	GCH1
gga_circ_0003247	chr1	40054114	40071801	+	17687	430	ENSGALG00000010940	exon:40054115-40054259,exon:40063248-40063436,exon:40071706-40071801	gsxj6_1,gsxj6_3,gsxj14_1,gsxj14_2,gsxj14_3,gsxj22_1,gsxj22_2,gsxj22_3,gsxj30_1,gsxj30_2,gsxj30_3	6,10,5,6,3,3,7,13,3,2,6	ACSS3
gga_circ_0001912	chr18	732573	742721	+	10148	295	ENSGALG00000001001	exon:732574-732748,exon:742602-742721	gsxj6_1,gsxj6_2,gsxj6_3,gsxj14_1,gsxj14_2,gsxj14_3,gsxj22_1,gsxj22_2,gsxj22_3,gsxj30_1,gsxj30_2,gsxj30_3	37,37,50,100,65,38,66,55,51,34,39,71	MAP2K4
gga_circ_0010956	chrZ	31288293	31303711	-	15418	363	ENSGALG00000005441	exon:31288294-31288412,exon:31290135-31290255,exon:31292022-31292090,exon:31303658-31303711	gsxj6_1,gsxj6_2,gsxj6_3,gsxj14_1,gsxj14_2,gsxj14_3,gsxj22_1,gsxj22_2,gsxj22_3,gsxj30_2	6,2,3,2,4,3,3,8,3,4	NFIB
gga_circ_0007540	chr4	45194855	45196297	-	1442	121	ENSGALG00000011045	exon:45196177-45196297	gsxj6_1,gsxj6_2,gsxj6_3,gsxj14_1,gsxj14_2,gsxj14_3,gsxj22_1,gsxj22_2,gsxj22_3,gsxj30_1,gsxj30_2,gsxj30_3	14,19,6,7,13,10,8,16,10,15,19,14	AFF1
gga_circ_0008402	chr5	43321798	43331331	-	9533	281	ENSGALG00000010680	exon:43321799-43321936,exon:43326381-43326444,exon:43331253-43331331	gsxj6_1,gsxj6_2,gsxj6_3,gsxj14_1,gsxj14_2,gsxj14_3,gsxj22_1,gsxj22_2,gsxj22_3,gsxj30_1,gsxj30_2,gsxj30_3	18,8,10,28,15,12,6,18,19,6,16,4	TTC7B
gga_circ_0003880	chr1	91061219	91074703	-	13484	366	ENSGALG00000015446	exon:91061220-91061399,exon:91063057-91063176,exon:91074638-91074703	gsxj6_1,gsxj6_2,gsxj6_3,gsxj14_1,gsxj14_2,gsxj14_3,gsxj22_1,gsxj22_2,gsxj22_3,gsxj30_1,gsxj30_2,gsxj30_3	20,8,37,2,5,11,4,4,5,15,11,5	chOCT-1
gga_circ_0003881	chr1	91063056	91074703	-	11647	341	ENSGALG00000015446	exon:91063057-91063176,exon:91064777-91064830,exon:91067729-91067829,exon:91074638-91074703	gsxj6_1,gsxj6_2,gsxj6_3,gsxj14_1,gsxj14_2,gsxj22_1,gsxj30_1,gsxj30_3	9,5,2,2,4,4,2,4	chOCT-1
gga_circ_0003889	chr1	94444401	94447758	-	3357	335	n/a	intergenic_region:94444402-94444504,intergenic_region:94445965-94446066,intergenic_region:94447629-94447758	gsxj6_1,gsxj6_2,gsxj6_3,gsxj14_1,gsxj22_1,gsxj30_2	3,7,4,2,4,4	--
gga_circ_0008314	chr5	33717228	33729434	-	12206	262	ENSGALG00000009972	exon:33717229-33717381,exon:33729326-33729434	gsxj14_1,gsxj14_2,gsxj14_3,gsxj22_3,gsxj30_1	2,2,5,3,3	HEATR5A
gga_circ_0007170	chr3	95801841	95803667	-	1826	356	ENSGALG00000016427	exon:95801842-95801930,exon:95802532-95802665,exon:95803535-95803667	gsxj6_1,gsxj6_2,gsxj6_3,gsxj14_1,gsxj14_2,gsxj22_1,gsxj22_2,gsxj30_1,gsxj30_2,gsxj30_3	2,4,3,7,4,7,6,6,3,2	ADAM17
gga_circ_0007171	chr3	95971231	95980433	+	9202	390	ENSGALG00000016437	exon:95971232-95971364,exon:95974601-95974757,exon:95980334-95980433	gsxj6_1,gsxj6_3,gsxj14_1,gsxj22_1,gsxj22_3,gsxj30_1,gsxj30_2,gsxj30_3	3,4,3,8,3,4,4,7	TAF1B
gga_circ_0003647	chr1	72716887	72722183	+	5296	311	n/a	intergenic_region:72716888-72716949,intergenic_region:72717597-72717675,intergenic_region:72722014-72722183	gsxj6_3,gsxj14_1,gsxj14_2,gsxj14_3,gsxj22_1,gsxj22_2,gsxj22_3,gsxj30_1,gsxj30_2,gsxj30_3	6,4,2,4,6,9,2,2,3,3	--
gga_circ_0003648	chr1	72716887	72726972	+	10085	605	n/a	intergenic_region:72716888-72716949,intergenic_region:72717597-72717675,intergenic_region:72722014-72722183,intergenic_region:72724302-72724490,intergenic_region:72726868-72726972	gsxj6_1,gsxj6_2,gsxj6_3,gsxj14_1,gsxj14_2,gsxj14_3,gsxj22_1,gsxj22_2,gsxj22_3,gsxj30_1,gsxj30_2,gsxj30_3	65,71,157,79,55,61,57,54,64,41,44,40	--
gga_circ_0004856	chr2	130715135	130726912	+	11777	464	ENSGALG00000016079	exon:130715136-130715218,exon:130721383-130721490,exon:130723019-130723138,exon:130726760-130726912	gsxj6_1,gsxj6_2,gsxj6_3,gsxj14_1,gsxj14_2,gsxj14_3,gsxj22_1,gsxj22_2,gsxj22_3,gsxj30_1,gsxj30_2,gsxj30_3	31,16,37,40,9,15,38,21,29,8,27,13	OXR1
gga_circ_0006742	chr3	56669243	56674850	-	5607	450	ENSGALG00000002896	exon:56669244-56669331,exon:56670917-56670986,exon:56672005-56672132,exon:56673179-56673210,exon:56674719-56674850	gsxj6_1,gsxj6_2,gsxj6_3,gsxj14_1,gsxj14_2,gsxj14_3,gsxj22_1,gsxj22_2,gsxj22_3,gsxj30_1,gsxj30_2,gsxj30_3	6,7,2,22,4,6,7,9,3,4,2,5	ENPP1
gga_circ_0004858	chr2	130715135	130745261	+	30126	354	ENSGALG00000016079	exon:130715136-130715218,exon:130721383-130721490,exon:130745099-130745261	gsxj6_1,gsxj6_2,gsxj6_3,gsxj14_1,gsxj14_2,gsxj14_3,gsxj22_1,gsxj22_2,gsxj22_3,gsxj30_2	5,4,9,10,13,12,3,4,10,4	OXR1
gga_circ_0007610	chr4	52928752	52941273	-	12521	352	ENSGALG00000011833	exon:52928753-52928879,exon:52931696-52931786,exon:52940765-52940844,exon:52941220-52941273	gsxj6_1,gsxj6_2,gsxj6_3,gsxj14_1,gsxj14_2,gsxj22_1,gsxj22_2,gsxj22_3,gsxj30_1,gsxj30_2,gsxj30_3	10,6,3,13,10,11,4,10,6,8,3	SPRY1
gga_circ_0005851	chr2	90594220	90645940	-	51720	273	ENSGALG00000013657	exon:90594221-90594350,exon:90645798-90645940	gsxj6_1,gsxj6_2,gsxj6_3,gsxj14_1,gsxj14_2,gsxj14_3,gsxj22_2,gsxj22_3,gsxj30_2	8,4,9,5,3,3,8,7,3	ZNF236
gga_circ_0008579	chr5	58128039	58132080	+	4041	342	n/a	intergenic_region:58128040-58128163,intergenic_region:58128268-58128321,intergenic_region:58131229-58131268,intergenic_region:58131360-58131410,intergenic_region:58132008-58132080	gsxj6_1,gsxj6_3,gsxj14_1,gsxj22_2,gsxj30_1,gsxj30_2,gsxj30_3	3,4,7,6,3,4,2	--
gga_circ_0010661	chr9	23047410	23057428	-	10018	242	ENSGALG00000010370	exon:23047411-23047547,exon:23057324-23057428	gsxj6_1,gsxj6_2,gsxj6_3,gsxj14_1,gsxj14_2,gsxj14_3,gsxj22_1,gsxj22_2,gsxj22_3,gsxj30_1,gsxj30_2,gsxj30_3	8,3,10,8,6,5,5,10,9,5,18,10	MED12L
gga_circ_0004987	chr2	145413377	145413604	-	227	227	ENSGALG00000016171	exon:145413378-145413604	gsxj6_1,gsxj6_2,gsxj6_3,gsxj14_1,gsxj14_3,gsxj22_1,gsxj22_3,gsxj30_1,gsxj30_2,gsxj30_3	5,11,10,20,17,27,31,7,12,15	FAK
gga_circ_0004984	chr2	145394292	145413604	-	19312	482	ENSGALG00000016171	exon:145394293-145394380,exon:145401489-145401655,exon:145413378-145413604	gsxj6_1,gsxj6_2,gsxj6_3,gsxj14_1,gsxj14_2,gsxj14_3,gsxj22_1,gsxj22_2,gsxj22_3,gsxj30_1,gsxj30_2,gsxj30_3	8,9,14,11,16,6,17,8,19,5,3,7	FAK
gga_circ_0008979	chr6	27719746	27723569	+	3823	327	ENSGALG00000009152	exon:27719747-27719830,exon:27721793-27721906,exon:27723441-27723569	gsxj6_1,gsxj14_1,gsxj14_2,gsxj22_1,gsxj22_2,gsxj22_3,gsxj30_1,gsxj30_2	6,3,4,3,5,6,3,2	ATRNL1
gga_circ_0003086	chr1	21519782	21525162	+	5380	291	ENSGALG00000008740	exon:21519783-21519914,exon:21523570-21523642,exon:21525077-21525162	gsxj6_1,gsxj6_2,gsxj6_3,gsxj14_3,gsxj22_1,gsxj22_2,gsxj30_3	8,6,4,3,6,10,4	POT1
gga_circ_0006584	chr3	45442370	45447896	+	5526	330	ENSGALG00000012256	exon:45442371-45442543,exon:45447740-45447896	gsxj6_1,gsxj6_2,gsxj6_3,gsxj14_1,gsxj14_2,gsxj14_3,gsxj22_1,gsxj22_2,gsxj22_3,gsxj30_1,gsxj30_2	14,13,9,9,8,8,6,11,15,8,10	UTRN
gga_circ_0000518	chr10	6850674	6857906	-	7232	213	ENSGALG00000004294	exon:6850675-6850887	gsxj6_1,gsxj6_2,gsxj6_3,gsxj14_1,gsxj14_2,gsxj22_1,gsxj22_2,gsxj22_3,gsxj30_2,gsxj30_3	7,11,8,8,7,8,10,9,4,3	CGNL1
gga_circ_0000512	chr10	6478186	6486594	+	8408	340	ENSGALG00000004212	intron:6478187-6478292,intron:6481014-6481127,intron:6486475-6486594	gsxj6_1,gsxj6_2,gsxj6_3,gsxj14_1,gsxj22_1,gsxj22_3,gsxj30_2,gsxj30_3	5,7,4,3,6,2,6,3	ADAM10
gga_circ_0008990	chr6	29364749	29383635	-	18886	429	ENSGALG00000009314	exon:29364750-29364852,exon:29369425-29369520,exon:29379216-29379318,exon:29383509-29383635	gsxj6_1,gsxj6_2,gsxj6_3,gsxj14_1,gsxj14_2,gsxj14_3,gsxj22_1,gsxj22_2,gsxj22_3,gsxj30_1,gsxj30_2,gsxj30_3	12,9,9,12,10,7,11,3,14,6,11,8	C6H10ORF46
gga_circ_0005436	chr2	47883417	47895615	+	12198	273	ENSGALG00000012158	exon:47887825-47887945,exon:47889425-47889518,exon:47895558-47895615	gsxj14_1,gsxj14_2,gsxj14_3,gsxj22_1,gsxj22_2,gsxj30_2,gsxj30_3	9,7,3,17,8,4,5	-
gga_circ_0008757	chr6	14812979	14863838	-	50859	425	ENSGALG00000005057	exon:14812980-14813088,exon:14815347-14815410,exon:14816794-14816966,exon:14863760-14863838	gsxj6_1,gsxj6_2,gsxj6_3,gsxj14_1,gsxj14_2,gsxj14_3,gsxj22_1,gsxj22_2,gsxj22_3,gsxj30_1,gsxj30_2,gsxj30_3	13,5,24,13,14,17,7,17,19,12,4,3	ADK
gga_circ_0008756	chr6	14812979	14816966	-	3987	282	ENSGALG00000005057	exon:14812980-14813088,exon:14816794-14816966	gsxj6_1,gsxj6_2,gsxj6_3,gsxj14_1,gsxj14_2,gsxj14_3,gsxj22_1,gsxj22_2,gsxj22_3,gsxj30_2	4,5,8,9,6,2,6,3,5,3	ADK
gga_circ_0005587	chr2	59671409	59672156	+	747	224	ENSGALG00000012681	exon:59671410-59671555,exon:59672079-59672156	gsxj6_1,gsxj6_2,gsxj6_3,gsxj14_1,gsxj14_2,gsxj22_1,gsxj22_2,gsxj22_3,gsxj30_1,gsxj30_2,gsxj30_3	4,4,8,6,6,11,6,4,6,11,2	MBOAT1
gga_circ_0005583	chr2	59492503	59495370	-	2867	282	ENSGALG00000012677	exon:59492504-59492616,exon:59495202-59495370	gsxj6_1,gsxj6_3,gsxj14_1,gsxj14_2,gsxj22_2,gsxj22_3,gsxj30_1,gsxj30_2,gsxj30_3	5,14,13,5,5,2,2,2,4	CDKAL1
gga_circ_0005588	chr2	59671409	59675800	+	4391	320	ENSGALG00000012681	exon:59671410-59671555,exon:59672079-59672156,exon:59675705-59675800	gsxj6_1,gsxj6_2,gsxj6_3,gsxj14_1,gsxj14_2,gsxj14_3,gsxj22_1,gsxj22_2,gsxj22_3,gsxj30_1,gsxj30_2,gsxj30_3	36,12,6,29,35,6,28,19,18,9,29,7	MBOAT1
gga_circ_0006694	chr3	5523547	5526047	-	2500	267	ENSGALG00000008725	exon:5523548-5523716,exon:5525950-5526047	gsxj6_1,gsxj14_1,gsxj14_2,gsxj14_3,gsxj22_2,gsxj22_3,gsxj30_2,gsxj30_3	11,4,6,2,4,2,7,4	KIF16B
gga_circ_0000201	JH376058.1	1786	2038	-	252	252	n/a	intergenic_region:1787-2038	gsxj6_2,gsxj6_3,gsxj14_1,gsxj14_3,gsxj22_1,gsxj22_2,gsxj22_3,gsxj30_2,gsxj30_3	6,6,3,7,9,8,4,6,8	--
gga_circ_0004219	chr23	2357160	2358265	+	1105	155	ENSGALG00000026041	exon:2358111-2358265	gsxj6_1,gsxj6_2,gsxj6_3,gsxj22_3	6,4,4,7	--
gga_circ_0010914	chrZ	26195583	26262367	+	66784	219	n/a	intergenic_region:26262149-26262367	gsxj6_1,gsxj14_1,gsxj22_1,gsxj22_2,gsxj22_3,gsxj30_2	2,3,5,3,4,3	--
gga_circ_0000208	JH376259.1	1163	5014	+	3851	432	ENSGALG00000009754	exon:1164-1326,exon:4569-4717,exon:4895-5014	gsxj6_1,gsxj6_2,gsxj6_3,gsxj14_1,gsxj14_2,gsxj22_1,gsxj22_3,gsxj30_1,gsxj30_3	6,6,12,28,3,7,12,7,3	HK2
gga_circ_0010916	chrZ	26195583	26293865	+	98282	404	n/a	intergenic_region:26195584-26195844,intergenic_region:26293723-26293865	gsxj6_1,gsxj6_2,gsxj6_3,gsxj14_1,gsxj22_1,gsxj22_2,gsxj22_3,gsxj30_2	10,16,3,7,4,30,16,9	--
gga_circ_0010912	chrZ	26195583	26201889	+	6306	385	n/a	intergenic_region:26195584-26195844,intergenic_region:26201766-26201889	gsxj6_1,gsxj6_2,gsxj6_3,gsxj14_1,gsxj14_2,gsxj14_3,gsxj22_1,gsxj22_2,gsxj22_3,gsxj30_1,gsxj30_2,gsxj30_3	20,9,25,20,7,7,14,31,24,15,29,8	--
gga_circ_0008198	chr5	25849521	25854901	+	5380	269	ENSGALG00000009352	exon:25849522-25849682,exon:25854794-25854901	gsxj6_2,gsxj6_3,gsxj14_2,gsxj22_1,gsxj22_2,gsxj22_3,gsxj30_1,gsxj30_2,gsxj30_3	5,4,5,13,9,5,4,4,5	DPF3
gga_circ_0005928	chr3	103301396	103307097	+	5701	107	ENSGALG00000016495	intron:103306991-103307097	gsxj6_3,gsxj14_1,gsxj14_2,gsxj14_3,gsxj22_1,gsxj22_3,gsxj30_1,gsxj30_2	4,6,7,2,4,4,7,3	KLHL29
gga_circ_0005927	chr3	103268251	103307097	+	38846	182	n/a	intergenic_region:103268252-103268326,intergenic_region:103306991-103307097	gsxj6_3,gsxj14_2,gsxj22_1,gsxj22_2,gsxj30_1,gsxj30_2,gsxj30_3	4,6,4,2,6,9,2	--
gga_circ_0010590	chr9	1656742	1666910	+	10168	206	n/a	intergenic_region:1656743-1656893,intergenic_region:1658638-1658692	gsxj6_1,gsxj6_2,gsxj6_3,gsxj14_1,gsxj22_1,gsxj22_3,gsxj30_3	3,5,6,4,13,2,4	--
gga_circ_0006969	chr3	77711877	77713155	+	1278	396	ENSGALG00000015864	exon:77711878-77711946,exon:77712044-77712176,exon:77712962-77713155	gsxj6_1,gsxj6_2,gsxj6_3,gsxj14_1,gsxj14_2,gsxj22_1,gsxj22_2,gsxj22_3,gsxj30_1,gsxj30_2,gsxj30_3	3,2,7,13,4,2,8,3,2,3,5	IBTK
gga_circ_0006966	chr3	77419418	77426752	+	7334	419	ENSGALG00000015860	exon:77419419-77419488,exon:77421826-77421895,exon:77422662-77422770,exon:77426583-77426752	gsxj6_2,gsxj6_3,gsxj14_1,gsxj14_3,gsxj22_1,gsxj22_2,gsxj22_3,gsxj30_3	4,5,3,3,2,3,3,2	UBE3D
gga_circ_0006965	chr3	77294088	77303621	+	9533	322	ENSGALG00000015849	exon:77294089-77294198,exon:77301705-77301802,exon:77303508-77303621	gsxj6_1,gsxj6_3,gsxj14_1,gsxj14_2,gsxj14_3,gsxj22_1,gsxj22_3,gsxj30_2,gsxj30_3	5,3,8,7,2,4,12,9,12	ME1
gga_circ_0006962	chr3	77211260	77218873	+	7613	284	ENSGALG00000015849	exon:77211261-77211394,exon:77218724-77218873	gsxj6_3,gsxj14_1,gsxj14_2,gsxj14_3,gsxj22_1,gsxj22_2,gsxj30_3	2,5,7,3,6,4,8	ME1
gga_circ_0008358	chr5	37347228	37349907	+	2679	311	ENSGALG00000010277	exon:37347229-37347359,exon:37349728-37349907	gsxj6_1,gsxj6_2,gsxj6_3,gsxj14_1,gsxj14_2,gsxj22_1,gsxj22_2,gsxj22_3,gsxj30_2	6,2,2,9,4,3,10,4,2	YLPM1
gga_circ_0000348	chr10	16547259	16550876	+	3617	198	ENSGALG00000007100	intron:16547260-16547397,intron:16550817-16550876	gsxj6_1,gsxj6_2,gsxj6_3,gsxj14_1,gsxj14_2,gsxj14_3,gsxj22_1,gsxj22_3,gsxj30_1,gsxj30_2	7,5,3,2,4,6,7,3,2,2	MEF2A
gga_circ_0004324	chr24	5686020	5686312	-	292	292	ENSGALG00000024033	exon:5686021-5686312	gsxj6_2,gsxj14_1,gsxj14_3,gsxj22_1,gsxj22_2,gsxj22_3	2,4,2,5,5,2	PHLDB1
gga_circ_0000345	chr10	16525293	16531384	+	6091	404	ENSGALG00000007100	exon:16525294-16525493,exon:16531181-16531384	gsxj6_1,gsxj6_2,gsxj6_3,gsxj14_1,gsxj14_2,gsxj14_3,gsxj22_1,gsxj22_2,gsxj22_3,gsxj30_1,gsxj30_2,gsxj30_3	333,147,93,371,276,273,219,239,181,40,123,118	MEF2A
gga_circ_0000347	chr10	16547062	16550876	+	3814	412	ENSGALG00000007100	exon:16547063-16547194,exon:16550483-16550702,exon:16550817-16550876	gsxj6_1,gsxj6_2,gsxj6_3,gsxj14_1,gsxj14_2,gsxj14_3,gsxj22_1,gsxj22_2,gsxj22_3,gsxj30_1,gsxj30_2,gsxj30_3	35,15,19,16,20,21,8,13,19,3,9,10	MEF2A
gga_circ_0000343	chr10	16440599	16444030	+	3431	279	ENSGALG00000007057	exon:16440600-16440702,exon:16443855-16444030	gsxj6_1,gsxj6_2,gsxj6_3,gsxj14_1,gsxj14_2,gsxj14_3,gsxj22_1,gsxj22_2,gsxj22_3,gsxj30_1,gsxj30_2,gsxj30_3	54,22,34,27,28,12,26,21,23,12,21,30	LRRC28
gga_circ_0004662	chr2	113000289	113044442	-	44153	393	ENSGALG00000015479	exon:113000290-113000427,exon:113001186-113001275,exon:113042595-113042669,exon:113044353-113044442	gsxj6_1,gsxj6_2,gsxj6_3,gsxj14_1,gsxj14_2,gsxj14_3,gsxj22_1,gsxj22_2,gsxj22_3,gsxj30_1,gsxj30_2,gsxj30_3	16,2,14,37,5,8,7,4,22,14,8,5	ASPH
gga_circ_0010173	chr8	14777469	14788525	-	11056	158	ENSGALG00000028423	exon:14777470-14777627	gsxj6_1,gsxj6_2,gsxj6_3,gsxj14_2,gsxj14_3,gsxj22_1,gsxj30_2,gsxj30_3	3,3,14,6,2,3,3,8	HS2ST1
gga_circ_0003625	chr1	71314175	71353680	+	39505	409	n/a	intergenic_region:71314176-71314267,intergenic_region:71327478-71327583,intergenic_region:71328427-71328538,intergenic_region:71353582-71353680	gsxj6_1,gsxj6_2,gsxj6_3,gsxj14_1,gsxj14_2,gsxj14_3,gsxj22_1,gsxj22_2,gsxj22_3,gsxj30_1,gsxj30_2,gsxj30_3	49,13,22,48,9,3,8,29,21,5,13,13	--
gga_circ_0010779	chrW	333657	336274	+	2617	366	n/a	intergenic_region:333658-333778,intergenic_region:335326-335482,intergenic_region:336187-336274	gsxj6_1,gsxj6_2,gsxj6_3,gsxj14_1,gsxj14_2,gsxj14_3,gsxj22_1,gsxj22_2,gsxj22_3,gsxj30_1,gsxj30_2,gsxj30_3	206,224,191,353,156,98,161,225,189,89,286,243	--
gga_circ_0005303	chr2	3899962	3902113	-	2151	391	ENSGALG00000005508	exon:3899963-3900091,exon:3900606-3900740,exon:3901987-3902113	gsxj6_1,gsxj6_2,gsxj6_3,gsxj14_2,gsxj14_3,gsxj22_1,gsxj22_2	2,2,3,7,2,5,6	SETD2
gga_circ_0002849	chr1	174048786	174072763	-	23977	280	n/a	intergenic_region:174048787-174048885,intergenic_region:174072583-174072763	gsxj6_2,gsxj6_3,gsxj22_1,gsxj22_2,gsxj22_3,gsxj30_3	2,3,8,7,13,4	--
gga_circ_0004065	chr21	3686406	3688794	+	2388	560	ENSGALG00000002726	exon:3686407-3686500,exon:3687230-3687378,exon:3687963-3688141,exon:3688657-3688794	gsxj6_1,gsxj6_2,gsxj6_3,gsxj14_1,gsxj14_2,gsxj14_3,gsxj22_1,gsxj22_2,gsxj22_3,gsxj30_1,gsxj30_2,gsxj30_3	72,52,86,42,60,75,52,35,48,24,43,40	KIF1B
gga_circ_0002840	chr1	173727506	173730298	-	2792	330	ENSGALG00000017070	exon:173727507-173727710,exon:173730173-173730298	gsxj6_1,gsxj14_1,gsxj14_2,gsxj14_3,gsxj22_1	4,2,2,4,2	PDS5B
gga_circ_0004066	chr21	3686406	3689767	+	3361	243	ENSGALG00000002726	intron:3686407-3686500,intron:3687230-3687378	gsxj6_1,gsxj6_2,gsxj6_3,gsxj14_2,gsxj14_3,gsxj22_2	3,3,14,4,5,2	KIF1B
gga_circ_0002908	chr1	178409265	178416882	+	7617	290	ENSGALG00000017142	exon:178409266-178409361,exon:178415201-178415285,exon:178416774-178416882	gsxj6_1,gsxj14_1,gsxj14_2,gsxj14_3,gsxj22_1,gsxj22_3,gsxj30_2	4,5,2,3,8,9,8	PSPC1
gga_circ_0005629	chr2	62185852	62187780	+	1928	359	ENSGALG00000012724	exon:62185853-62186015,exon:62187490-62187610,exon:62187706-62187780	gsxj6_1,gsxj6_2,gsxj6_3,gsxj14_1,gsxj14_2,gsxj14_3,gsxj22_1,gsxj22_2,gsxj22_3,gsxj30_1,gsxj30_2,gsxj30_3	50,25,15,30,13,24,34,21,25,18,24,25	PAK1IP1
gga_circ_0005620	chr2	61934488	61937274	-	2786	386	n/a	intergenic_region:61934489-61934592,intergenic_region:61936537-61936678,intergenic_region:61937135-61937274	gsxj6_1,gsxj6_2,gsxj6_3,gsxj14_1,gsxj14_2,gsxj14_3,gsxj22_1,gsxj22_2,gsxj22_3,gsxj30_1,gsxj30_2,gsxj30_3	21,31,27,37,26,18,20,32,30,21,37,31	--
gga_circ_0002902	chr1	178317383	178345911	-	28528	241	ENSGALG00000017139	exon:178317384-178317499,exon:178345787-178345911	gsxj6_1,gsxj6_2,gsxj6_3,gsxj14_1,gsxj22_1,gsxj22_2,gsxj30_1,gsxj30_2,gsxj30_3	5,4,10,9,3,4,3,2,3	-
gga_circ_0005623	chr2	62055282	62076085	+	20803	304	ENSGALG00000012715	exon:62055283-62055407,exon:62058972-62059072,exon:62076008-62076085	gsxj6_1,gsxj6_2,gsxj6_3,gsxj14_1,gsxj14_2,gsxj14_3,gsxj22_1,gsxj22_2,gsxj22_3,gsxj30_1,gsxj30_2,gsxj30_3	11,4,20,11,8,8,26,26,41,6,10,41	CAP2
gga_circ_0002904	chr1	178329990	178345911	-	15921	504	ENSGALG00000017139	exon:178329991-178330203,exon:178330992-178331157,exon:178345787-178345911	gsxj6_1,gsxj6_2,gsxj6_3,gsxj14_1,gsxj14_2,gsxj14_3,gsxj22_1,gsxj22_2,gsxj22_3,gsxj30_1,gsxj30_2,gsxj30_3	86,109,91,81,36,62,38,61,66,41,51,26	-
gga_circ_0002906	chr1	178343613	178345911	-	2298	219	ENSGALG00000017139	exon:178343614-178343707,exon:178345787-178345911	gsxj6_3,gsxj14_1,gsxj14_3,gsxj22_1,gsxj22_2,gsxj22_3	5,2,2,5,5,6	-
gga_circ_0006038	chr3	105946227	105952694	-	6467	350	ENSGALG00000016639	intron:105946228-105946282,intron:105949762-105949827,intron:105951329-105951491,intron:105952629-105952694	gsxj6_1,gsxj6_2,gsxj6_3,gsxj14_1,gsxj22_1	8,12,11,12,12	KIF13B
gga_circ_0008642	chr5	7494530	7497305	-	2775	475	ENSGALG00000005540	exon:7494531-7494646,exon:7495275-7495532,exon:7497205-7497305	gsxj6_1,gsxj6_2,gsxj6_3,gsxj14_1,gsxj14_2,gsxj14_3,gsxj22_1,gsxj22_2,gsxj22_3,gsxj30_1,gsxj30_2,gsxj30_3	265,287,421,223,131,240,273,250,188,37,237,352	MICAL2
gga_circ_0010007	chr7	5319113	5324148	-	5035	434	n/a	intergenic_region:5319114-5319248,intergenic_region:5320092-5320162,intergenic_region:5321318-5321459,intergenic_region:5324063-5324148	gsxj6_1,gsxj6_2,gsxj6_3,gsxj14_1,gsxj14_2,gsxj14_3,gsxj22_1,gsxj22_2,gsxj22_3,gsxj30_1,gsxj30_2,gsxj30_3	14,14,18,24,10,15,17,23,13,13,15,10	--
gga_circ_0010005	chr7	5303475	5324148	-	20673	214	n/a	intergenic_region:5303476-5303603,intergenic_region:5324063-5324148	gsxj6_3,gsxj14_1,gsxj14_2,gsxj14_3,gsxj22_2,gsxj22_3	3,4,2,3,5,7	--
gga_circ_0009750	chr7	25999941	26027440	+	27499	286	ENSGALG00000011679	exon:25999942-26000035,exon:26022854-26022917,exon:26027313-26027440	gsxj6_1,gsxj6_2,gsxj6_3,gsxj14_1,gsxj14_2,gsxj14_3,gsxj22_1,gsxj22_2,gsxj30_1,gsxj30_2,gsxj30_3	11,5,8,9,9,2,6,6,4,2,3	DIRC2
gga_circ_0006031	chr3	105792809	105800880	+	8071	265	ENSGALG00000016633	exon:105792810-105792920,exon:105800727-105800880	gsxj6_1,gsxj6_2,gsxj6_3,gsxj14_1,gsxj14_2,gsxj14_3,gsxj22_1,gsxj22_3,gsxj30_1,gsxj30_2	8,5,3,7,7,3,7,10,4,11	HMBOX1
gga_circ_0006036	chr3	105913328	105919052	-	5724	573	ENSGALG00000016639	exon:105913329-105913541,exon:105916397-105916508,exon:105916931-105917043,exon:105918918-105919052	gsxj6_1,gsxj6_2,gsxj6_3,gsxj14_1,gsxj14_2,gsxj14_3,gsxj22_1,gsxj22_2,gsxj22_3,gsxj30_1,gsxj30_2,gsxj30_3	17,9,18,9,11,5,13,15,16,15,18,8	KIF13B
gga_circ_0006037	chr3	105913328	105920490	-	7162	661	ENSGALG00000016639	exon:105913329-105913541,exon:105916397-105916508,exon:105916931-105917043,exon:105918918-105919052,exon:105920403-105920490	gsxj6_1,gsxj6_2,gsxj6_3,gsxj14_1,gsxj14_2,gsxj14_3,gsxj22_1,gsxj22_2,gsxj22_3,gsxj30_1,gsxj30_2,gsxj30_3	6,5,3,15,4,6,13,11,7,5,14,11	KIF13B
gga_circ_0009114	chr6	6386231	6426909	+	40678	238	ENSGALG00000002845	exon:6386232-6386312,exon:6426753-6426909	gsxj6_1,gsxj6_2,gsxj6_3,gsxj14_1,gsxj14_2,gsxj14_3,gsxj22_1,gsxj22_3,gsxj30_1,gsxj30_3	6,3,9,5,4,2,7,7,2,3	CTNNA3
gga_circ_0009112	chr6	6386231	6390045	+	3814	334	ENSGALG00000002845	exon:6386232-6386312,exon:6387431-6387530,exon:6389893-6390045	gsxj14_1,gsxj14_2,gsxj14_3,gsxj22_1,gsxj22_3,gsxj30_1,gsxj30_2	15,7,3,12,3,5,6	CTNNA3
gga_circ_0008647	chr5	7519099	7526575	-	7476	429	n/a	intergenic_region:7519100-7519456,intergenic_region:7526504-7526575	gsxj6_1,gsxj6_2,gsxj6_3,gsxj14_1,gsxj14_2,gsxj14_3,gsxj22_1,gsxj22_2,gsxj22_3,gsxj30_2,gsxj30_3	14,5,15,14,32,10,22,17,15,10,10	--
gga_circ_0004195	chr23	1236349	1241874	+	5525	392	ENSGALG00000000672	exon:1236350-1236433,exon:1237447-1237515,exon:1241223-1241311,exon:1241631-1241732,exon:1241827-1241874	gsxj6_1,gsxj6_2,gsxj6_3,gsxj14_1,gsxj14_2,gsxj14_3,gsxj22_1,gsxj22_2,gsxj22_3,gsxj30_1,gsxj30_2,gsxj30_3	10,12,19,8,11,12,8,7,11,6,3,7	SCMH1
gga_circ_0004191	chr22	696645	709255	+	12610	376	ENSGALG00000000242	exon:706582-706699,exon:708477-708607,exon:709129-709255	gsxj6_1,gsxj6_2,gsxj14_1,gsxj22_1,gsxj22_2,gsxj22_3,gsxj30_2,gsxj30_3	6,4,6,4,5,5,2,3	EBF2
gga_circ_0002543	chr1	138683781	138695557	+	11776	376	ENSGALG00000016851	exon:138683782-138683866,exon:138689631-138689832,exon:138695469-138695557	gsxj6_1,gsxj6_2,gsxj6_3,gsxj14_1,gsxj14_2,gsxj14_3,gsxj22_1,gsxj22_2,gsxj22_3,gsxj30_1,gsxj30_2,gsxj30_3	22,12,5,8,15,4,6,9,6,9,10,3	ARHGEF7
gga_circ_0001438	chr15	510689	517630	+	6941	605	n/a	intergenic_region:510690-510872,intergenic_region:512464-512653,intergenic_region:515572-515688,intergenic_region:517516-517630	gsxj6_1,gsxj6_2,gsxj6_3,gsxj14_1,gsxj14_2,gsxj14_3,gsxj22_1,gsxj22_2	11,5,6,7,2,3,3,5	--
gga_circ_0006108	chr3	11680473	11693410	+	12937	421	ENSGALG00000009158	exon:11680474-11680565,exon:11686642-11686725,exon:11690452-11690547,exon:11693262-11693410	gsxj6_1,gsxj6_2,gsxj6_3,gsxj14_1,gsxj14_2,gsxj14_3,gsxj22_1,gsxj22_2,gsxj22_3,gsxj30_1,gsxj30_2,gsxj30_3	38,27,26,64,18,25,31,41,65,25,18,36	CDC42BPA
gga_circ_0006109	chr3	11686641	11693410	+	6769	329	ENSGALG00000009158	exon:11686642-11686725,exon:11690452-11690547,exon:11693262-11693410	gsxj6_1,gsxj6_2,gsxj6_3,gsxj14_1,gsxj14_2,gsxj14_3,gsxj22_1,gsxj22_2,gsxj22_3,gsxj30_1,gsxj30_2,gsxj30_3	9,11,6,15,22,2,16,14,7,3,14,13	CDC42BPA
gga_circ_0005267	chr2	33778403	33790992	+	12589	288	ENSGALG00000011137	exon:33778404-33778475,exon:33781536-33781629,exon:33790871-33790992	gsxj6_1,gsxj6_2,gsxj6_3,gsxj14_1,gsxj14_2,gsxj14_3,gsxj22_1,gsxj22_2,gsxj22_3,gsxj30_1,gsxj30_2,gsxj30_3	32,24,16,43,34,20,53,31,36,14,17,23	CREB5
gga_circ_0003413	chr1	55602581	55606908	+	4327	544	ENSGALG00000012760	exon:55602582-55602680,exon:55604142-55604280,exon:55604907-55604972,exon:55605826-55605954,exon:55606798-55606908	gsxj6_1,gsxj6_2,gsxj6_3,gsxj14_1,gsxj14_2,gsxj14_3,gsxj22_1,gsxj22_2,gsxj22_3,gsxj30_1,gsxj30_2,gsxj30_3	36,21,25,19,18,16,24,34,45,13,20,18	CCDC53
gga_circ_0009623	chr7	16165773	16173493	+	7720	365	ENSGALG00000009287	exon:16165774-16165842,exon:16166515-16166584,exon:16169166-16169262,exon:16173365-16173493	gsxj6_1,gsxj6_2,gsxj14_1,gsxj14_2,gsxj14_3,gsxj22_1,gsxj22_2,gsxj22_3,gsxj30_1,gsxj30_2,gsxj30_3	4,2,6,6,8,10,3,4,3,7,7	ATF2
gga_circ_0002549	chr1	138695468	138709363	+	13895	280	ENSGALG00000016851	exon:138695469-138695557,exon:138701959-138702053,exon:138702361-138702456	gsxj6_1,gsxj6_2,gsxj14_1,gsxj14_2,gsxj14_3,gsxj22_1,gsxj22_2,gsxj22_3,gsxj30_1,gsxj30_2,gsxj30_3	12,7,5,4,2,3,9,7,2,9,5	ARHGEF7
gga_circ_0001359	chr15	1174054	1187867	-	13813	413	n/a	intergenic_region:1174055-1174299,intergenic_region:1178492-1178593,intergenic_region:1187802-1187867	gsxj6_1,gsxj6_2,gsxj6_3,gsxj14_1,gsxj14_2,gsxj14_3,gsxj22_2,gsxj22_3,gsxj30_1,gsxj30_2,gsxj30_3	15,12,15,4,13,5,8,23,2,12,32	--
gga_circ_0004681	chr2	113040778	113044442	-	3664	387	ENSGALG00000015479	exon:113040779-113040838,exon:113041973-113042134,exon:113042595-113042669,exon:113044353-113044442	gsxj6_2,gsxj6_3,gsxj14_1,gsxj14_2,gsxj14_3,gsxj22_1,gsxj22_2,gsxj30_3	4,3,8,6,2,3,7,3	ASPH
gga_circ_0005455	chr2	49495548	49502179	-	6631	359	ENSGALG00000012238	exon:49495549-49495672,exon:49501088-49501194,exon:49502052-49502179	gsxj6_1,gsxj6_2,gsxj6_3,gsxj14_1,gsxj14_2,gsxj14_3,gsxj22_1,gsxj22_2,gsxj22_3,gsxj30_1,gsxj30_2,gsxj30_3	10,8,15,5,15,6,14,11,6,4,12,29	ITGA9
gga_circ_0004684	chr2	113058453	113066875	-	8422	324	ENSGALG00000015479	intron:113058454-113058627,intron:113066726-113066875	gsxj6_1,gsxj6_2,gsxj6_3,gsxj14_1,gsxj14_3,gsxj22_1,gsxj22_2,gsxj22_3,gsxj30_1,gsxj30_3	4,3,8,5,2,4,5,7,2,16	ASPH
gga_circ_0004689	chr2	114511238	114519808	+	8570	460	ENSGALG00000000304	exon:114511239-114511337,exon:114517055-114517173,exon:114519567-114519808	gsxj6_1,gsxj6_2,gsxj6_3,gsxj14_1,gsxj14_2,gsxj14_3,gsxj22_1,gsxj22_2,gsxj22_3,gsxj30_1,gsxj30_2,gsxj30_3	17,6,14,16,3,5,6,16,11,7,5,10	MTFR1
gga_circ_0003814	chr1	82037171	82044667	+	7496	256	n/a	intergenic_region:82037172-82037247,intergenic_region:82044488-82044667	gsxj6_1,gsxj6_2,gsxj6_3,gsxj14_1,gsxj14_2,gsxj14_3,gsxj22_1,gsxj22_2,gsxj22_3,gsxj30_1,gsxj30_2	7,9,9,7,5,2,9,9,5,11,5	--
gga_circ_0001127	chr13	9617463	9624009	+	6546	249	ENSGALG00000001158	exon:9617464-9617621,exon:9623919-9624009	gsxj6_2,gsxj14_2,gsxj22_1,gsxj22_2,gsxj22_3,gsxj30_3	2,4,2,2,5,3	UIMC1
gga_circ_0004444	chr27	2578923	2579205	+	282	282	ENSGALG00000000478	exon:2578924-2579205	gsxj6_1,gsxj6_2,gsxj6_3,gsxj14_2,gsxj14_3,gsxj22_1,gsxj22_3,gsxj30_2,gsxj30_3	4,5,2,5,7,7,3,7,3	--
gga_circ_0004443	chr27	2524690	2541148	+	16458	252	ENSGALG00000000478	intron:2524691-2524762,intron:2526387-2526455,intron:2541038-2541148	gsxj6_1,gsxj6_2,gsxj6_3,gsxj14_2,gsxj14_3,gsxj22_1,gsxj22_2,gsxj22_3,gsxj30_2,gsxj30_3	10,16,3,8,14,3,6,6,7,3	--
gga_circ_0005136	chr2	2087456	2098472	-	11016	205	ENSGALG00000004754	exon:2087457-2087579,exon:2098391-2098472	gsxj6_1,gsxj6_2,gsxj6_3,gsxj14_1,gsxj14_2,gsxj14_3,gsxj22_3,gsxj30_2,gsxj30_3	16,3,10,6,7,6,4,3,5	OBSCN
gga_circ_0003409	chr1	54907598	54912216	+	4618	316	ENSGALG00000012734	exon:54907599-54907783,exon:54911588-54911662,exon:54912161-54912216	gsxj6_2,gsxj6_3,gsxj14_1,gsxj14_2,gsxj14_3,gsxj22_1,gsxj22_2,gsxj30_1,gsxj30_2,gsxj30_3	8,12,3,6,2,4,8,9,11,16	NT5DC3
gga_circ_0005130	chr2	2053423	2059811	-	6388	516	ENSGALG00000005303	exon:2053424-2053566,exon:2055999-2056147,exon:2059588-2059811	gsxj6_1,gsxj6_2,gsxj6_3,gsxj14_1,gsxj14_2,gsxj14_3,gsxj22_1,gsxj22_2,gsxj22_3,gsxj30_2,gsxj30_3	2,6,4,11,5,2,4,6,3,4,5	CCDC13
gga_circ_0001356	chr15	11640586	11645151	+	4565	169	ENSGALG00000008238	exon:11640587-11640671,exon:11645068-11645151	gsxj6_1,gsxj14_2,gsxj22_1,gsxj22_3,gsxj30_1,gsxj30_2,gsxj30_3	6,10,14,15,5,6,9	MED13L
gga_circ_0007348	chr4	28699711	28701048	-	1337	362	ENSGALG00000009774	exon:28699712-28699877,exon:28700853-28701048	gsxj6_1,gsxj6_2,gsxj6_3,gsxj14_1,gsxj14_2,gsxj14_3,gsxj22_1,gsxj22_2,gsxj22_3,gsxj30_1,gsxj30_2,gsxj30_3	17,43,43,20,14,9,40,18,24,26,9,21	ELF2
gga_circ_0006213	chr3	19553877	19566933	+	13056	117	ENSGALG00000009645	exon:19566817-19566933	gsxj6_3,gsxj14_1,gsxj14_2,gsxj22_1,gsxj22_2,gsxj22_3,gsxj30_2,gsxj30_3	2,5,6,8,13,4,7,5	ESRRG
gga_circ_0009246	chr7	14699083	14738884	+	39801	72	ENSGALG00000026366	intron:14738813-14738884	gsxj6_1,gsxj6_2,gsxj14_1,gsxj14_3,gsxj22_1,gsxj22_2,gsxj22_3,gsxj30_1,gsxj30_2,gsxj30_3	14,6,9,2,2,13,10,4,4,5	MYPN
gga_circ_0006215	chr3	19772000	19784235	+	12235	348	ENSGALG00000009652	exon:19772001-19772184,exon:19776238-19776401	gsxj6_1,gsxj6_2,gsxj6_3,gsxj14_1,gsxj14_2,gsxj14_3,gsxj22_1,gsxj22_2,gsxj22_3,gsxj30_2	4,3,3,12,4,10,8,12,5,3	-
gga_circ_0009244	chr7	14699083	14699362	+	279	279	ENSGALG00000026366	exon:14699084-14699362	gsxj6_1,gsxj6_2,gsxj6_3,gsxj14_1,gsxj14_2,gsxj14_3,gsxj22_1,gsxj22_2,gsxj22_3,gsxj30_2	10,5,4,8,10,6,5,3,12,3	MYPN
gga_circ_0006217	chr3	19881741	19886851	+	5110	480	ENSGALG00000027525	exon:19881742-19881901,exon:19882390-19882561,exon:19886704-19886851	gsxj6_1,gsxj6_3,gsxj14_1,gsxj14_2,gsxj14_3,gsxj22_1,gsxj22_2,gsxj22_3,gsxj30_1,gsxj30_2,gsxj30_3	16,18,34,10,20,31,11,9,3,13,11	-
gga_circ_0009938	chr7	35565239	35577784	+	12545	667	ENSGALG00000012543	exon:35565240-35565347,exon:35571100-35571271,exon:35575320-35575444,exon:35576482-35576579,exon:35577621-35577784	gsxj6_1,gsxj6_2,gsxj6_3,gsxj14_1,gsxj14_2,gsxj14_3,gsxj22_1,gsxj22_2,gsxj22_3,gsxj30_1,gsxj30_2,gsxj30_3	4.24501e+35	GPD2
gga_circ_0006219	chr3	2014555	2021995	+	7440	384	ENSGALG00000007845	exon:2014556-2014698,exon:2017401-2017549,exon:2021904-2021995	gsxj6_1,gsxj6_2,gsxj14_1,gsxj14_2,gsxj14_3,gsxj22_1,gsxj22_2,gsxj22_3,gsxj30_1,gsxj30_2,gsxj30_3	10,2,7,9,11,13,10,8,4,17,9	REL
gga_circ_0007347	chr4	28685541	28701048	-	15507	457	ENSGALG00000009774	exon:28685542-28685628,exon:28687266-28687439,exon:28700853-28701048	gsxj6_1,gsxj6_2,gsxj14_1,gsxj14_3,gsxj22_1,gsxj22_2,gsxj22_3,gsxj30_1	6,4,4,2,3,2,4,6	ELF2
gga_circ_0007188	chr3	98409490	98435618	-	26128	280	ENSGALG00000016460	exon:98409491-98409602,exon:98435451-98435618	gsxj6_1,gsxj6_2,gsxj6_3,gsxj14_1,gsxj14_2,gsxj14_3,gsxj22_1,gsxj22_2,gsxj22_3,gsxj30_1,gsxj30_2,gsxj30_3	9,10,3,16,5,4,5,7,14,3,5,4	NBAS
gga_circ_0007182	chr3	9679072	9684215	+	5143	167	ENSGALG00000008828	exon:9679073-9679196,exon:9684173-9684215	gsxj22_1,gsxj22_2,gsxj22_3,gsxj30_3	3,3,5,4	AFTPH
gga_circ_0001653	chr17	8576634	8582524	+	5890	253	ENSGALG00000001419	exon:8576635-8576788,exon:8579808-8579906	gsxj6_1,gsxj6_2,gsxj6_3,gsxj14_1,gsxj14_2,gsxj14_3,gsxj22_1,gsxj22_2,gsxj30_1,gsxj30_3	11,11,12,14,10,12,10,20,7,5	DAB2IP
gga_circ_0002690	chr1	15761786	15770118	+	8332	332	ENSGALG00000013182	exon:15761787-15761997,exon:15769998-15770118	gsxj6_1,gsxj6_2,gsxj6_3,gsxj14_1,gsxj14_2,gsxj14_3,gsxj22_1,gsxj22_2,gsxj30_2,gsxj30_3	4,4,4,14,10,3,4,9,3,7	GRAMD4
gga_circ_0002694	chr1	15935465	15941004	-	5539	277	ENSGALG00000019397	exon:15935466-15935671,exon:15940934-15941004	gsxj6_1,gsxj6_2,gsxj6_3,gsxj14_1,gsxj14_2,gsxj14_3,gsxj22_1,gsxj22_2,gsxj22_3,gsxj30_1,gsxj30_2,gsxj30_3	3,8,7,10,9,7,14,11,19,7,6,14	CERK
gga_circ_0002696	chr1	15940933	15962957	-	22024	291	ENSGALG00000019397	exon:15940934-15941004,exon:15943512-15943617,exon:15962844-15962957	gsxj6_1,gsxj14_1,gsxj14_2,gsxj22_1,gsxj22_2,gsxj22_3	2,4,9,5,4,5	CERK
gga_circ_0002698	chr1	15959266	15962957	-	3691	313	ENSGALG00000019397	exon:15959267-15959330,exon:15959693-15959818,exon:15961615-15961737	gsxj6_1,gsxj6_2,gsxj14_1,gsxj14_2,gsxj14_3,gsxj22_1,gsxj22_2,gsxj30_2,gsxj30_3	10,2,7,6,3,11,5,4,5	CERK
gga_circ_0001012	chr13	13737497	13746296	+	8799	447	n/a	intergenic_region:13737498-13737534,intergenic_region:13740545-13740696,intergenic_region:13743458-13743594,intergenic_region:13746176-13746296	gsxj6_1,gsxj6_2,gsxj6_3,gsxj14_1,gsxj14_2,gsxj14_3,gsxj22_1,gsxj22_2,gsxj22_3,gsxj30_1,gsxj30_2,gsxj30_3	7,4,15,17,4,8,16,8,8,7,4,13	--
gga_circ_0004536	chr28	3248384	3254859	-	6475	347	ENSGALG00000002928	exon:3248385-3248656,exon:3254785-3254859	gsxj6_1,gsxj6_2,gsxj6_3,gsxj14_1,gsxj14_2,gsxj14_3,gsxj22_1,gsxj22_2,gsxj22_3,gsxj30_2,gsxj30_3	8,3,7,4,4,2,11,3,6,6,3	GATAD2A
gga_circ_0004534	chr28	2895592	2901925	-	6333	426	n/a	intergenic_region:2895593-2895716,intergenic_region:2900900-2900979,intergenic_region:2901704-2901925	gsxj6_1,gsxj6_2,gsxj6_3,gsxj14_1,gsxj14_2,gsxj14_3,gsxj22_1,gsxj22_2,gsxj22_3,gsxj30_1,gsxj30_2,gsxj30_3	10,4,5,13,5,10,14,8,6,13,11,8	--
gga_circ_0005000	chr2	14642364	14648660	-	6296	834	ENSGALG00000007331	intron:14642365-14642433,intron:14643781-14644033,intron:14645249-14645344,intron:14646107-14646246,intron:14646645-14646706,intron:14647757-14647791,intron:14648482-14648660	gsxj6_1,gsxj6_2,gsxj6_3,gsxj14_1,gsxj14_2,gsxj14_3,gsxj22_1,gsxj22_2,gsxj22_3,gsxj30_1,gsxj30_2,gsxj30_3	9.96883e+40	SVIL
gga_circ_0002057	chr19	8416247	8418409	+	2162	199	ENSGALG00000005420	exon:8416248-8416362,exon:8418326-8418409	gsxj6_3,gsxj14_1,gsxj14_2,gsxj22_1,gsxj22_2,gsxj22_3,gsxj30_1,gsxj30_2,gsxj30_3	7,4,7,4,4,5,4,3,3	AATF
gga_circ_0005002	chr2	14643780	14648660	-	4880	459	ENSGALG00000007331	exon:14643781-14644033,exon:14647757-14647791,exon:14648490-14648660	gsxj6_1,gsxj6_2,gsxj14_1,gsxj14_2,gsxj14_3,gsxj22_2,gsxj22_3,gsxj30_2	5,5,3,5,7,3,5,2	SVIL
gga_circ_0002055	chr19	8038040	8045425	+	7385	160	ENSGALG00000005350	exon:8045266-8045425	gsxj6_2,gsxj6_3,gsxj14_1,gsxj22_1,gsxj22_2,gsxj22_3,gsxj30_1	8,4,6,5,8,4,2	USP32
gga_circ_0002053	chr19	7964639	7967231	-	2592	354	ENSGALG00000005304	exon:7964640-7964764,exon:7967003-7967231	gsxj6_1,gsxj6_2,gsxj6_3,gsxj14_1,gsxj14_2,gsxj14_3,gsxj22_1,gsxj22_2,gsxj22_3,gsxj30_1,gsxj30_2,gsxj30_3	19,27,19,30,15,21,49,51,22,73,22,46	PPM1D
gga_circ_0005007	chr2	14656143	14662732	-	6589	150	n/a	intergenic_region:14657461-14657518,intergenic_region:14662641-14662732	gsxj14_1,gsxj14_2,gsxj14_3,gsxj22_3,gsxj30_3	7,3,3,3,3	--
gga_circ_0005008	chr2	14656143	14668089	-	11946	159	n/a	intergenic_region:14662641-14662732,intergenic_region:14668023-14668089	gsxj6_1,gsxj6_2,gsxj6_3,gsxj14_1,gsxj14_2,gsxj14_3,gsxj22_1,gsxj22_2,gsxj22_3,gsxj30_1,gsxj30_3	13,14,11,11,9,10,8,16,28,4,11	--
gga_circ_0003505	chr1	64602371	64618047	+	15676	559	ENSGALG00000013134	exon:64602372-64602492,exon:64609070-64609174,exon:64612503-64612575,exon:64616773-64616873,exon:64617889-64618047	gsxj6_1,gsxj6_2,gsxj6_3,gsxj14_1,gsxj14_2,gsxj14_3,gsxj22_1,gsxj22_2,gsxj22_3,gsxj30_1,gsxj30_2,gsxj30_3	4,4,11,7,4,4,15,3,5,9,14,8	PLEKHA5
gga_circ_0000742	chr11	9919158	9920746	-	1588	312	ENSGALG00000004899	exon:9919159-9919286,exon:9920563-9920746	gsxj6_2,gsxj14_3,gsxj22_2,gsxj30_1,gsxj30_2,gsxj30_3	2,2,2,5,4,4	PEPD
gga_circ_0000747	chr12	11021811	11023264	-	1453	358	ENSGALG00000006449	exon:11021812-11021956,exon:11022247-11022392,exon:11023198-11023264	gsxj6_1,gsxj6_2,gsxj6_3,gsxj14_1,gsxj14_2,gsxj14_3,gsxj22_1,gsxj22_2,gsxj22_3,gsxj30_1,gsxj30_2,gsxj30_3	32,22,23,88,69,63,54,60,54,11,25,25	GRIP2
gga_circ_0009800	chr7	30086777	30088047	+	1270	420	ENSGALG00000012246	exon:30086778-30086986,exon:30087837-30088047	gsxj6_1,gsxj6_2,gsxj6_3,gsxj14_3,gsxj22_1,gsxj22_3,gsxj30_1,gsxj30_2,gsxj30_3	2,3,8,2,13,5,2,2,6	R3HDM1
gga_circ_0009801	chr7	30086777	30093481	+	6704	251	ENSGALG00000012246	exon:30086778-30086986,exon:30093440-30093481	gsxj6_2,gsxj6_3,gsxj14_1,gsxj14_2,gsxj14_3,gsxj22_1,gsxj22_2,gsxj22_3,gsxj30_3	2,4,2,2,3,2,3,4,2	R3HDM1
gga_circ_0006362	chr3	31440811	31451795	+	10984	422	ENSGALG00000010580	exon:31440812-31440915,exon:31447659-31447732,exon:31449547-31449625,exon:31451631-31451795	gsxj6_1,gsxj6_2,gsxj6_3,gsxj14_1,gsxj14_2,gsxj14_3,gsxj22_1,gsxj22_2,gsxj22_3,gsxj30_1,gsxj30_2,gsxj30_3	36,26,18,39,40,18,21,27,30,9,24,17	STRN
gga_circ_0007767	chr4	65784546	65819414	-	34868	522	n/a	intergenic_region:65784547-65784663,intergenic_region:65795187-65795285,intergenic_region:65795396-65795498,intergenic_region:65803257-65803348,intergenic_region:65818514-65818553,intergenic_region:65819344-65819414	gsxj6_1,gsxj6_2,gsxj14_1,gsxj14_3,gsxj22_1,gsxj22_2,gsxj22_3,gsxj30_2,gsxj30_3	11,6,5,5,6,4,3,3,8	--
gga_circ_0007765	chr4	65784512	65819414	-	34902	425	n/a	intergenic_region:65784513-65784663,intergenic_region:65800929-65800999,intergenic_region:65803257-65803348,intergenic_region:65818514-65818553,intergenic_region:65819344-65819414	gsxj6_2,gsxj14_3,gsxj22_1,gsxj22_2,gsxj22_3,gsxj30_1,gsxj30_3	2,5,7,11,7,2,6	--
gga_circ_0003229	chr1	37738611	37740738	-	2127	382	ENSGALG00000010227	exon:37738612-37738705,exon:37738811-37738888,exon:37740433-37740516,exon:37740613-37740738	gsxj6_1,gsxj6_2,gsxj6_3,gsxj14_1,gsxj14_2,gsxj14_3,gsxj22_1,gsxj22_2,gsxj22_3,gsxj30_1,gsxj30_2,gsxj30_3	2,24,5,25,4,6,20,13,19,8,9,9	KRR1
gga_circ_0003253	chr1	40841111	40841682	+	571	571	ENSGALG00000010975	exon:40841112-40841682	gsxj6_1,gsxj6_2,gsxj6_3,gsxj22_2,gsxj22_3,gsxj30_1,gsxj30_3	8,14,7,6,7,9,6	TMTC2
gga_circ_0001909	chr18	714644	756554	+	41910	103	ENSGALG00000001001	exon:714645-714747	gsxj6_1,gsxj6_2,gsxj6_3,gsxj14_1,gsxj14_2,gsxj22_1,gsxj22_2	3,5,13,4,4,2,3	MAP2K4
gga_circ_0003893	chr1	950485	952065	-	1580	763	ENSGALG00000008144	exon:950486-950557,exon:951375-952065	gsxj6_1,gsxj6_2,gsxj6_3,gsxj14_1,gsxj14_2,gsxj14_3,gsxj22_1,gsxj22_2,gsxj22_3,gsxj30_1,gsxj30_2,gsxj30_3	22,27,48,28,21,19,14,22,28,11,13,22	COPG2
gga_circ_0003892	chr1	94510515	94516224	+	5709	563	ENSGALG00000015506	exon:94510516-94510641,exon:94513174-94513309,exon:94515429-94515519,exon:94516015-94516224	gsxj6_1,gsxj6_2,gsxj6_3,gsxj14_1,gsxj14_2,gsxj14_3,gsxj22_1,gsxj22_2,gsxj22_3,gsxj30_1,gsxj30_2,gsxj30_3	16,4,8,25,18,7,12,15,11,22,16,8	GBE1
gga_circ_0003897	chr1	979342	983260	-	3918	323	ENSGALG00000008162	exon:979343-979442,exon:982260-982347,exon:983032-983117,exon:983212-983260	gsxj6_2,gsxj6_3,gsxj14_1,gsxj14_2,gsxj22_1,gsxj22_2,gsxj22_3,gsxj30_2,gsxj30_3	12,7,10,4,2,2,7,7,4	FBXO18
gga_circ_0003898	chr1	97955652	97956884	+	1232	223	ENSGALG00000015693	exon:97955653-97955730,exon:97956740-97956884	gsxj6_1,gsxj6_2,gsxj6_3,gsxj14_1,gsxj14_2,gsxj14_3,gsxj22_1,gsxj22_2,gsxj22_3,gsxj30_1,gsxj30_2,gsxj30_3	10,4,9,16,8,5,30,17,26,2,13,5	USP25
gga_circ_0007163	chr3	95478281	95483146	-	4865	308	ENSGALG00000016409	exon:95478282-95478444,exon:95480543-95480687	gsxj6_1,gsxj6_2,gsxj6_3,gsxj14_1,gsxj14_2,gsxj22_2,gsxj22_3,gsxj30_1,gsxj30_2,gsxj30_3	4,9,35,7,2,11,9,14,2,4	KIDINS220
gga_circ_0003653	chr1	72716887	72801639	+	84752	602	n/a	intergenic_region:72716888-72716949,intergenic_region:72717597-72717675,intergenic_region:72722014-72722183,intergenic_region:72792488-72792664,intergenic_region:72801526-72801639	gsxj6_1,gsxj6_2,gsxj6_3,gsxj14_1,gsxj14_2,gsxj14_3,gsxj22_1,gsxj22_2,gsxj22_3,gsxj30_1,gsxj30_2,gsxj30_3	92,151,258,131,169,91,178,136,235,99,106,115	--
gga_circ_0003652	chr1	72716887	72792664	+	75777	480	n/a	intergenic_region:72716888-72716949,intergenic_region:72717597-72717675,intergenic_region:72790505-72790597,intergenic_region:72790771-72790839,intergenic_region:72792488-72792664	gsxj6_1,gsxj6_2,gsxj6_3,gsxj14_1,gsxj14_2,gsxj14_3,gsxj22_1,gsxj22_2,gsxj22_3,gsxj30_1,gsxj30_3	16,37,68,19,41,26,21,37,31,13,15	--
gga_circ_0000698	chr11	4562543	4570403	-	7860	172	n/a	intergenic_region:4568656-4568744,intergenic_region:4570321-4570403	gsxj6_1,gsxj6_2,gsxj6_3,gsxj14_1,gsxj14_2,gsxj14_3,gsxj22_1,gsxj22_2,gsxj22_3,gsxj30_1,gsxj30_2,gsxj30_3	43,51,46,60,44,24,42,26,30,26,26,15	--
gga_circ_0000696	chr11	4562543	4568744	-	6201	89	n/a	intergenic_region:4568656-4568744	gsxj6_1,gsxj6_2,gsxj6_3,gsxj14_1,gsxj14_2,gsxj14_3,gsxj22_1,gsxj22_2,gsxj22_3,gsxj30_1,gsxj30_2,gsxj30_3	9,8,10,13,9,15,14,6,10,8,5,3	--
gga_circ_0000692	chr11	446826	449035	-	2209	402	ENSGALG00000000904	exon:446827-446883,exon:447003-447103,exon:447351-447434,exon:447907-448012,exon:448982-449035	gsxj6_1,gsxj6_3,gsxj14_1,gsxj14_3,gsxj22_3,gsxj30_1,gsxj30_2,gsxj30_3	4,15,9,3,8,26,8,4	USB1
gga_circ_0000691	chr11	4288297	4314450	-	26153	198	ENSGALG00000003591	exon:4288298-4288417,exon:4314373-4314450	gsxj14_1,gsxj22_1,gsxj22_2,gsxj22_3,gsxj30_2	4,3,3,4,3	FTO
gga_circ_0000521	chr10	6919009	6921000	-	1991	279	ENSGALG00000004304	exon:6919010-6919216,exon:6919946-6920017	gsxj6_2,gsxj6_3,gsxj14_1,gsxj14_2,gsxj14_3,gsxj22_1,gsxj22_2,gsxj22_3,gsxj30_1,gsxj30_2,gsxj30_3	2,3,4,7,2,17,3,5,2,13,2	TCF12
gga_circ_0004848	chr2	129790013	129796162	-	6149	328	ENSGALG00000016077	exon:129790014-129790149,exon:129791878-129791923,exon:129795455-129795543,exon:129796106-129796162	gsxj6_1,gsxj6_2,gsxj6_3,gsxj14_1,gsxj14_2,gsxj14_3,gsxj22_1,gsxj22_2,gsxj22_3,gsxj30_1,gsxj30_2,gsxj30_3	16,2,4,9,7,13,10,9,10,6,7,10	LRP12
gga_circ_0000524	chr10	6929375	6932920	-	3545	311	ENSGALG00000004304	exon:6929376-6929440,exon:6931523-6931662,exon:6932815-6932920	gsxj6_1,gsxj6_2,gsxj6_3,gsxj14_1,gsxj14_2,gsxj22_1,gsxj22_2,gsxj22_3,gsxj30_1	3,6,3,19,7,17,11,8,3	TCF12
gga_circ_0000525	chr10	7004022	7015917	-	11895	246	ENSGALG00000004304	exon:7004023-7004125,exon:7013384-7013452,exon:7015844-7015917	gsxj6_1,gsxj6_2,gsxj6_3,gsxj14_1,gsxj14_2,gsxj22_1,gsxj22_2,gsxj30_1,gsxj30_2	3,3,7,2,3,5,14,8,7	TCF12
gga_circ_0006753	chr3	57529236	57534197	+	4961	509	ENSGALG00000014013	exon:57529237-57529436,exon:57531452-57531687,exon:57534125-57534197	gsxj6_1,gsxj6_3,gsxj14_1,gsxj14_2,gsxj14_3,gsxj22_1,gsxj22_2,gsxj22_3,gsxj30_2,gsxj30_3	7,3,5,3,2,12,2,7,4,9	ARHGAP18
gga_circ_0000527	chr10	7094926	7099374	+	4448	635	ENSGALG00000014375	intron:7094927-7095072,intron:7096776-7096806,intron:7098820-7098906,intron:7099004-7099374	gsxj6_1,gsxj6_2,gsxj6_3,gsxj14_1,gsxj14_2,gsxj14_3,gsxj22_1,gsxj22_2,gsxj22_3,gsxj30_1,gsxj30_2,gsxj30_3	65,73,41,72,66,78,154,16,31,15,146,83	-
gga_circ_0000528	chr10	7094926	7119514	+	24588	506	ENSGALG00000014375	exon:7094927-7095072,exon:7116758-7116898,exon:7118615-7118677,exon:7119169-7119287,exon:7119478-7119514	gsxj6_1,gsxj6_2,gsxj6_3,gsxj14_1,gsxj14_2,gsxj14_3,gsxj22_1,gsxj22_2,gsxj22_3,gsxj30_1,gsxj30_2,gsxj30_3	24,8,8,17,9,14,10,7,4,5,8,16	-
gga_circ_0004842	chr2	129071717	129076039	+	4322	181	ENSGALG00000016066	exon:129075539-129075624,exon:129075945-129076039	gsxj6_1,gsxj6_2,gsxj6_3,gsxj14_1,gsxj14_2,gsxj14_3,gsxj22_1,gsxj22_2,gsxj22_3,gsxj30_1,gsxj30_2	8,2,6,6,6,2,5,4,3,6,2	ATP6V1C1
gga_circ_0007515	chr4	39814431	39814734	-	303	303	ENSGALG00000010706	exon:39814432-39814734	gsxj6_1,gsxj6_2,gsxj6_3,gsxj14_1,gsxj14_2,gsxj14_3,gsxj22_1,gsxj22_2,gsxj22_3,gsxj30_1,gsxj30_2,gsxj30_3	13,14,15,25,13,4,20,28,28,13,33,21	TENM3
gga_circ_0006758	chr3	57846729	57850592	-	3863	284	ENSGALG00000014014	exon:57846730-57846842,exon:57850422-57850592	gsxj6_1,gsxj6_2,gsxj6_3,gsxj14_1,gsxj14_2,gsxj14_3,gsxj22_1,gsxj22_2,gsxj22_3,gsxj30_1,gsxj30_2,gsxj30_3	6,7,3,9,14,3,8,13,18,2,3,6	LAMA2
gga_circ_0005826	chr2	890505	891830	+	1325	288	ENSGALG00000005072	exon:890506-890635,exon:891673-891830	gsxj6_1,gsxj6_3,gsxj14_1,gsxj14_2,gsxj22_1,gsxj22_2,gsxj22_3,gsxj30_2,gsxj30_3	7,10,3,6,9,11,5,11,6	SCAP
gga_circ_0005822	chr2	8672281	8674389	+	2108	345	ENSGALG00000006477	exon:8672282-8672413,exon:8673272-8673413,exon:8674319-8674389	gsxj6_1,gsxj6_2,gsxj6_3,gsxj14_1,gsxj14_2,gsxj14_3,gsxj22_1,gsxj22_2,gsxj22_3,gsxj30_1,gsxj30_2,gsxj30_3	11,14,5,9,11,4,29,21,12,5,20,19	DNAJB6
gga_circ_0005820	chr2	8660138	8674389	+	14251	456	ENSGALG00000006477	exon:8660139-8660247,exon:8661515-8661624,exon:8673272-8673413,exon:8674295-8674389	gsxj6_1,gsxj14_1,gsxj14_2,gsxj14_3,gsxj22_1,gsxj22_2,gsxj22_3,gsxj30_1,gsxj30_2,gsxj30_3	2,5,5,2,6,6,8,2,5,5	DNAJB6
gga_circ_0004364	chr26	144204	145994	+	1790	305	ENSGALG00000019759	exon:144205-144316,exon:144869-144898,exon:145382-145429,exon:145880-145994	gsxj6_1,gsxj6_2,gsxj6_3,gsxj14_1,gsxj14_2,gsxj14_3,gsxj22_2,gsxj22_3,gsxj30_1,gsxj30_2,gsxj30_3	4,5,2,10,13,3,8,6,3,5,6	MAPK14
gga_circ_0005828	chr2	89180446	89185826	-	5380	470	ENSGALG00000013441	exon:89180447-89180527,exon:89181661-89181893,exon:89185671-89185826	gsxj6_1,gsxj6_2,gsxj6_3,gsxj14_1,gsxj14_2,gsxj14_3,gsxj22_1,gsxj22_2,gsxj22_3,gsxj30_1,gsxj30_2,gsxj30_3	26,40,26,36,11,23,17,27,24,27,11,15	INVS
gga_circ_0004994	chr2	14633485	14644033	-	10548	407	ENSGALG00000007331	exon:14633486-14633615,exon:14642365-14642388,exon:14643781-14644033	gsxj6_1,gsxj6_2,gsxj6_3,gsxj14_1,gsxj14_2,gsxj14_3,gsxj22_1,gsxj22_2,gsxj22_3,gsxj30_1,gsxj30_2,gsxj30_3	155,89,102,81,63,69,79,55,89,33,29,57	SVIL
gga_circ_0004997	chr2	14633485	14649869	-	16384	130	ENSGALG00000007331	exon:14633486-14633615	gsxj6_1,gsxj6_2,gsxj6_3,gsxj14_1,gsxj14_2,gsxj14_3,gsxj22_1,gsxj22_2,gsxj22_3,gsxj30_2,gsxj30_3	11,16,14,42,22,25,18,11,28,8,5	SVIL
gga_circ_0004996	chr2	14633485	14648660	-	15175	758	ENSGALG00000007331	exon:14633486-14633615,exon:14639136-14639355,exon:14646107-14646246,exon:14646645-14646706,exon:14647757-14647791,exon:14648490-14648660	gsxj6_1,gsxj6_2,gsxj6_3,gsxj14_1,gsxj14_2,gsxj14_3,gsxj22_1,gsxj22_2,gsxj22_3,gsxj30_1,gsxj30_2,gsxj30_3	3.88415e+35	SVIL
gga_circ_0004993	chr2	14633485	14641306	-	7821	837	ENSGALG00000007331	exon:14633486-14633615,exon:14639136-14639355,exon:14640820-14641306	gsxj6_1,gsxj6_2,gsxj6_3,gsxj14_1,gsxj14_2,gsxj14_3,gsxj22_1,gsxj22_2,gsxj22_3,gsxj30_1,gsxj30_2,gsxj30_3	111,114,150,126,87,95,91,55,85,60,45,68	SVIL
gga_circ_0003090	chr1	22121009	22130428	+	9419	44	ENSGALG00000008836	exon:22130385-22130428	gsxj6_1,gsxj6_2,gsxj6_3,gsxj14_1,gsxj14_2,gsxj14_3,gsxj22_2,gsxj22_3,gsxj30_2,gsxj30_3	9,8,3,17,4,4,3,7,8,2	ATP6AP1
gga_circ_0004999	chr2	14642364	14644033	-	1669	277	ENSGALG00000007331	intron:14642365-14642388,intron:14643781-14644033	gsxj6_1,gsxj6_2,gsxj14_1,gsxj14_2,gsxj22_1,gsxj22_2,gsxj22_3,gsxj30_2,gsxj30_3	5,6,5,2,10,3,13,7,8	SVIL
gga_circ_0004998	chr2	14641629	14648660	-	7031	284	ENSGALG00000007331	intron:14646107-14646246,intron:14648517-14648660	gsxj6_1,gsxj6_2,gsxj6_3,gsxj14_1,gsxj14_2,gsxj14_3,gsxj22_1,gsxj22_2,gsxj22_3,gsxj30_1,gsxj30_2	12,19,6,5,3,5,4,9,6,5,7	SVIL
gga_circ_0003097	chr1	22997380	23007639	+	10259	447	ENSGALG00000008975	intron:22997381-22997523,intron:23002702-23002760,intron:23004134-23004184,intron:23006468-23006594,intron:23007573-23007639	gsxj6_1,gsxj6_3,gsxj14_1,gsxj14_2,gsxj14_3,gsxj22_1,gsxj22_2,gsxj22_3,gsxj30_1,gsxj30_2,gsxj30_3	7,6,7,9,4,5,2,6,10,2,8	FAM3C
gga_circ_0003096	chr1	22639829	22647250	+	7421	333	ENSGALG00000008953	exon:22639830-22640050,exon:22647139-22647250	gsxj6_2,gsxj6_3,gsxj14_1,gsxj14_2,gsxj14_3,gsxj22_1,gsxj22_3,gsxj30_1,gsxj30_3	4,9,11,5,4,3,3,2,2	AASS
gga_circ_0006597	chr3	45876930	45878259	-	1329	93	ENSGALG00000012289	exon:45878167-45878259	gsxj6_1,gsxj6_2,gsxj14_1,gsxj14_2,gsxj14_3,gsxj22_1,gsxj22_2,gsxj22_3,gsxj30_1,gsxj30_2,gsxj30_3	8,11,6,7,5,14,15,8,2,5,8	SHPRH
gga_circ_0003705	chr1	75484610	75498566	+	13956	181	n/a	intergenic_region:75498386-75498566	gsxj6_1,gsxj6_3,gsxj14_1,gsxj14_2,gsxj14_3,gsxj22_1,gsxj22_3,gsxj30_2	2,7,8,3,7,4,5,3	--
gga_circ_0006595	chr3	45872723	45878259	-	5536	215	ENSGALG00000012289	exon:45872724-45872845,exon:45878167-45878259	gsxj6_1,gsxj14_1,gsxj14_2,gsxj14_3	5,6,3,2	SHPRH
gga_circ_0006594	chr3	45870107	45883160	-	13053	401	ENSGALG00000012289	exon:45870108-45870197,exon:45872724-45872845,exon:45882972-45883160	gsxj6_1,gsxj6_2,gsxj6_3,gsxj14_1,gsxj14_2,gsxj14_3,gsxj22_1,gsxj22_2,gsxj22_3,gsxj30_1,gsxj30_2,gsxj30_3	8,8,9,9,4,7,6,11,8,3,2,9	SHPRH
gga_circ_0006593	chr3	45870107	45878259	-	8152	424	ENSGALG00000012289	exon:45870108-45870197,exon:45872724-45872845,exon:45877579-45877665,exon:45878135-45878259	gsxj6_1,gsxj6_2,gsxj6_3,gsxj14_1,gsxj14_2,gsxj14_3,gsxj22_1,gsxj22_2,gsxj22_3,gsxj30_1,gsxj30_2,gsxj30_3	5,12,9,18,7,8,13,3,9,2,4,5	SHPRH
gga_circ_0006591	chr3	45828055	45837766	-	9711	238	n/a	intergenic_region:45828056-45828188,intergenic_region:45837662-45837766	gsxj6_1,gsxj6_2,gsxj6_3,gsxj14_1,gsxj14_2,gsxj22_1,gsxj22_2,gsxj22_3,gsxj30_2,gsxj30_3	6,7,8,2,7,4,6,5,2,4	--
gga_circ_0006590	chr3	45828055	45831146	-	3091	133	n/a	intergenic_region:45828056-45828188	gsxj6_2,gsxj6_3,gsxj14_2,gsxj22_2,gsxj30_1,gsxj30_2,gsxj30_3	8,8,5,8,5,2,4	--
gga_circ_0003707	chr1	757266	773648	+	16382	630	ENSGALG00000007973	exon:757267-757498,exon:759603-759717,exon:770337-770494,exon:773524-773648	gsxj6_1,gsxj6_2,gsxj6_3,gsxj14_1,gsxj14_2,gsxj14_3,gsxj22_1,gsxj22_2,gsxj22_3,gsxj30_1,gsxj30_2,gsxj30_3	27,27,25,10,5,12,16,11,15,4,5,10	F
gga_circ_0006599	chr3	45906569	45916281	-	9712	292	ENSGALG00000012289	exon:45915665-45915743,exon:45916069-45916281	gsxj6_1,gsxj6_2,gsxj6_3,gsxj14_1,gsxj14_2,gsxj22_3,gsxj30_3	2,4,2,9,4,7,4	SHPRH
gga_circ_0006598	chr3	45876930	45883160	-	6230	369	ENSGALG00000012289	exon:45877579-45877665,exon:45878167-45878259,exon:45882972-45883160	gsxj6_1,gsxj6_2,gsxj6_3,gsxj14_1,gsxj14_2,gsxj14_3,gsxj22_1,gsxj22_2,gsxj22_3,gsxj30_1,gsxj30_3	11,11,18,7,4,18,9,11,15,3,10	SHPRH
gga_circ_0010901	chrZ	24851126	24869586	-	18460	363	ENSGALG00000015019	exon:24851127-24851223,exon:24852623-24852721,exon:24864375-24864449,exon:24869495-24869586	gsxj6_1,gsxj6_2,gsxj14_1,gsxj14_2,gsxj14_3,gsxj22_1,gsxj22_2,gsxj30_2	3,8,9,7,4,5,6,4	FCHO2
gga_circ_0007579	chr4	49702400	49705227	+	2827	314	ENSGALG00000011604	exon:49702401-49702561,exon:49705075-49705227	gsxj14_1,gsxj22_1,gsxj22_2,gsxj22_3	7,5,5,3	SLC4A4
gga_circ_0008694	chr6	10268346	10290067	+	21721	228	ENSGALG00000004073	exon:10289377-10289466,exon:10289930-10290067	gsxj6_1,gsxj6_2,gsxj6_3,gsxj14_1,gsxj14_2,gsxj14_3,gsxj22_1,gsxj22_2,gsxj22_3,gsxj30_1,gsxj30_2,gsxj30_3	25,15,21,16,10,10,11,13,20,4,3,8	TET1
gga_circ_0008695	chr6	10285201	10290067	+	4866	347	ENSGALG00000004073	exon:10285202-10285410,exon:10289930-10290067	gsxj6_1,gsxj6_2,gsxj14_1,gsxj14_2,gsxj22_1,gsxj22_2,gsxj22_3,gsxj30_1,gsxj30_2,gsxj30_3	2,5,7,3,6,3,7,4,2,3	TET1
gga_circ_0008693	chr6	10268346	10272863	+	4517	185	ENSGALG00000004073	exon:10272087-10272177,exon:10272770-10272863	gsxj6_1,gsxj6_2,gsxj6_3,gsxj14_1,gsxj14_2,gsxj14_3,gsxj22_1,gsxj22_2,gsxj22_3,gsxj30_1,gsxj30_2,gsxj30_3	112,113,117,156,95,37,245,129,99,56,95,113	TET1
gga_circ_0005874	chr2	96742407	96799536	-	57129	360	n/a	intergenic_region:96742408-96742491,intergenic_region:96787090-96787182,intergenic_region:96799354-96799536	gsxj6_1,gsxj6_3,gsxj22_1,gsxj22_2,gsxj22_3	3,2,9,2,4	--
gga_circ_0007323	chr4	24549480	24563951	+	14471	246	ENSGALG00000009650	exon:24549481-24549659,exon:24552312-24552378	gsxj6_1,gsxj6_2,gsxj6_3,gsxj14_1,gsxj14_2,gsxj14_3,gsxj22_1,gsxj22_2,gsxj22_3,gsxj30_2,gsxj30_3	18,21,13,15,11,13,11,6,15,3,3	PALLD
gga_circ_0006684	chr3	54557656	54562045	-	4389	261	ENSGALG00000013941	exon:54557657-54557757,exon:54559390-54559485,exon:54561982-54562045	gsxj6_1,gsxj6_2,gsxj6_3,gsxj14_1,gsxj14_2,gsxj14_3,gsxj22_1,gsxj22_2,gsxj22_3,gsxj30_1,gsxj30_2,gsxj30_3	207,141,145,242,131,64,241,134,140,82,134,137	PDE7B
gga_circ_0011188	chrZ	66080411	66088490	-	8079	624	ENSGALG00000015682	exon:66080412-66080601,exon:66081077-66081163,exon:66083964-66084065,exon:66085032-66085134,exon:66088349-66088490	gsxj6_1,gsxj6_2,gsxj6_3,gsxj14_1,gsxj14_2,gsxj14_3,gsxj22_1,gsxj22_2,gsxj22_3,gsxj30_1,gsxj30_2,gsxj30_3	116,66,126,65,78,42,53,61,50,33,56,21	UGCG
gga_circ_0000233	JH376323.1	32566	32900	+	334	237	ENSGALG00000012102	intron:32567-32707,intron:32805-32900	gsxj6_1,gsxj6_3,gsxj14_1,gsxj14_2,gsxj14_3,gsxj22_1,gsxj30_1	64,27,34,19,5,2,2	-
gga_circ_0011181	chrZ	63923625	63932651	+	9026	292	n/a	intergenic_region:63923626-63923761,intergenic_region:63932496-63932651	gsxj6_1,gsxj22_1,gsxj22_2,gsxj22_3,gsxj30_1,gsxj30_3	6,6,6,3,7,3	--
gga_circ_0011185	chrZ	64914811	64915610	-	799	345	ENSGALG00000015548	exon:64914812-64914931,exon:64915217-64915294,exon:64915464-64915610	gsxj6_1,gsxj6_2,gsxj6_3,gsxj14_1,gsxj14_2,gsxj14_3,gsxj22_1,gsxj22_2,gsxj22_3	2,2,2,8,10,5,2,10,5	RNF20
gga_circ_0000352	chr10	16724695	16753353	-	28658	202	ENSGALG00000007069	exon:16724696-16724739,exon:16730622-16730779	gsxj6_1,gsxj6_2,gsxj6_3,gsxj14_1,gsxj14_2,gsxj22_1,gsxj22_3,gsxj30_2,gsxj30_3	7,5,4,11,3,3,3,5,4	ADAMTS17
gga_circ_0005489	chr2	5271158	5275875	-	4717	503	ENSGALG00000006052	exon:5271159-5271267,exon:5272925-5273020,exon:5273880-5273976,exon:5275209-5275306,exon:5275773-5275875	gsxj6_1,gsxj6_2,gsxj6_3,gsxj14_1,gsxj14_2,gsxj14_3,gsxj22_1,gsxj22_2,gsxj22_3,gsxj30_1,gsxj30_2,gsxj30_3	45,39,61,111,44,16,76,51,62,17,39,57	WDR48
gga_circ_0005959	chr3	103915611	103916923	-	1312	413	ENSGALG00000016504	exon:103915612-103915676,exon:103916266-103916468,exon:103916779-103916923	gsxj6_1,gsxj6_2,gsxj6_3,gsxj14_1,gsxj14_2,gsxj14_3,gsxj22_1,gsxj22_2,gsxj22_3,gsxj30_1,gsxj30_2,gsxj30_3	298,216,193,388,235,175,523,327,366,63,276,204	ITSN2
gga_circ_0005956	chr3	103913445	103934494	-	21049	265	ENSGALG00000016504	exon:103913446-103913542,exon:103913986-103914107,exon:103914299-103914344	gsxj6_1,gsxj6_2,gsxj6_3,gsxj14_1,gsxj14_2,gsxj30_3	4,2,4,5,7,3	ITSN2
gga_circ_0005957	chr3	103914298	103934494	-	20196	476	ENSGALG00000016504	exon:103914299-103914344,exon:103914671-103914837,exon:103915612-103915676,exon:103934297-103934494	gsxj6_1,gsxj6_2,gsxj14_1,gsxj14_2,gsxj14_3,gsxj22_2,gsxj22_3,gsxj30_1,gsxj30_2,gsxj30_3	10,6,6,9,3,3,7,3,6,5	ITSN2
gga_circ_0005480	chr2	51495	56774	-	5279	221	ENSGALG00000013049	exon:51496-51593,exon:56652-56774	gsxj6_1,gsxj6_2,gsxj6_3,gsxj14_1,gsxj14_3,gsxj22_3	2,2,4,4,5,4	SMARCD3
gga_circ_0000852	chr12	2643141	2646018	+	2877	474	ENSGALG00000002941	exon:2643142-2643405,exon:2644630-2644727,exon:2645907-2646018	gsxj6_1,gsxj6_2,gsxj6_3,gsxj14_1,gsxj14_2,gsxj22_1,gsxj22_2,gsxj22_3,gsxj30_1,gsxj30_2,gsxj30_3	4,4,5,12,2,7,12,6,5,3,6	RBM6
gga_circ_0005482	chr2	51495	75297	-	23802	98	ENSGALG00000013049	exon:51496-51593	gsxj6_1,gsxj6_2,gsxj6_3,gsxj14_1,gsxj14_2,gsxj14_3,gsxj22_1,gsxj22_2,gsxj22_3	3,6,7,6,7,4,3,4,5	SMARCD3
gga_circ_0005483	chr2	52298996	52308938	+	9942	257	ENSGALG00000012354	intron:52298997-52299194,intron:52308880-52308938	gsxj6_1,gsxj6_3,gsxj14_2,gsxj22_1,gsxj22_2,gsxj22_3	3,4,2,2,2,6	VOPP1
gga_circ_0007883	chr4	82323335	82339252	+	15917	210	ENSGALG00000015687	exon:82323336-82323440,exon:82339148-82339252	gsxj6_1,gsxj6_2,gsxj6_3,gsxj14_1,gsxj30_3	4,3,2,2,2	ZFYVE28
gga_circ_0010586	chr9	1628054	1652182	+	24128	208	n/a	intergenic_region:1632020-1632091,intergenic_region:1652047-1652182	gsxj6_1,gsxj6_2,gsxj6_3,gsxj22_1	4,2,5,2	--
gga_circ_0006978	chr3	7870449	7871891	-	1442	368	ENSGALG00000009056	exon:7870450-7870648,exon:7871723-7871891	gsxj6_1,gsxj6_2,gsxj6_3,gsxj14_1,gsxj14_2,gsxj14_3,gsxj22_1,gsxj22_2,gsxj22_3,gsxj30_2,gsxj30_3	3,5,6,11,5,4,7,12,6,4,3	LCLAT1
gga_circ_0007972	chr4	90162666	90170307	-	7641	252	ENSGALG00000016105	exon:90162667-90162776,exon:90170166-90170307	gsxj6_1,gsxj6_2,gsxj14_1,gsxj14_3,gsxj22_1,gsxj22_2,gsxj22_3,gsxj30_2,gsxj30_3	2,2,9,5,2,2,2,2,3	DYSF
gga_circ_0006971	chr3	78509684	78546487	-	36803	352	ENSGALG00000015866	exon:78509685-78509771,exon:78542141-78542249,exon:78546332-78546487	gsxj6_2,gsxj14_1,gsxj14_2,gsxj14_3,gsxj22_1,gsxj22_2,gsxj22_3,gsxj30_1,gsxj30_2	12,9,6,2,5,5,9,4,12	BCKDHB
gga_circ_0006973	chr3	7851895	7871891	-	19996	286	ENSGALG00000009056	exon:7851896-7852012,exon:7871723-7871891	gsxj6_1,gsxj6_3,gsxj14_1,gsxj14_2,gsxj22_1,gsxj22_2,gsxj22_3,gsxj30_1,gsxj30_3	8,2,4,10,6,7,9,4,4	LCLAT1
gga_circ_0007975	chr4	90172557	90172958	-	401	185	ENSGALG00000016105	exon:90172558-90172653,exon:90172870-90172958	gsxj6_2,gsxj6_3,gsxj14_1,gsxj14_2,gsxj14_3,gsxj22_1,gsxj22_2,gsxj22_3,gsxj30_1,gsxj30_2,gsxj30_3	5,5,3,6,3,12,9,10,2,12,6	DYSF
gga_circ_0010345	chr8	27077839	27081486	+	3647	537	ENSGALG00000011026	exon:27077840-27077906,exon:27081017-27081486	gsxj6_1,gsxj6_2,gsxj6_3,gsxj14_1,gsxj30_1,gsxj30_2,gsxj30_3	3,7,3,2,3,3,7	RAVER2
gga_circ_0004330	chr24	83245	86516	+	3271	539	ENSGALG00000000312	exon:83246-83466,exon:84075-84227,exon:86352-86516	gsxj6_1,gsxj6_2,gsxj6_3,gsxj14_1,gsxj14_2,gsxj14_3,gsxj22_1,gsxj22_2,gsxj22_3,gsxj30_1,gsxj30_2,gsxj30_3	8,8,3,2,5,8,6,3,7,2,4,5	SIK2
gga_circ_0010341	chr8	26941277	26947197	+	5920	273	n/a	intergenic_region:26941278-26941393,intergenic_region:26947041-26947197	gsxj6_1,gsxj6_2,gsxj6_3,gsxj14_1,gsxj14_2,gsxj14_3,gsxj22_1,gsxj22_3,gsxj30_1,gsxj30_2	7,4,11,3,7,3,2,3,2,3	--
gga_circ_0008327	chr5	34172603	34174099	+	1496	261	ENSGALG00000009995	exon:34172604-34172700,exon:34173936-34174099	gsxj6_1,gsxj6_3,gsxj14_1,gsxj14_3,gsxj22_1,gsxj22_2,gsxj22_3	8,3,8,2,4,5,4	AKAP6
gga_circ_0007401	chr4	30635329	30637839	+	2510	428	n/a	intergenic_region:30635330-30635477,intergenic_region:30635853-30635971,intergenic_region:30637679-30637839	gsxj6_1,gsxj6_3,gsxj14_1,gsxj14_2,gsxj14_3,gsxj22_1,gsxj22_2,gsxj22_3,gsxj30_1,gsxj30_2,gsxj30_3	5,10,8,10,10,23,4,5,10,8,8	--
gga_circ_0008322	chr5	33972730	33986743	+	14013	464	ENSGALG00000009992	exon:33972731-33972878,exon:33983283-33983360,exon:33984699-33984830,exon:33986638-33986743	gsxj6_1,gsxj6_2,gsxj6_3,gsxj14_1,gsxj14_2,gsxj14_3,gsxj22_1,gsxj22_2,gsxj22_3,gsxj30_1,gsxj30_2,gsxj30_3	32,42,11,30,25,28,15,28,24,14,27,9	ARHGAP5
gga_circ_0007407	chr4	30708556	30737948	-	29392	234	ENSGALG00000009982	exon:30708557-30708790	gsxj6_1,gsxj6_2,gsxj6_3,gsxj14_2,gsxj30_1	3,3,5,2,4	ZNF827
gga_circ_0007404	chr4	30690603	30708790	-	18187	162	ENSGALG00000009982	exon:30690604-30690707,exon:30694928-30694985	gsxj6_1,gsxj6_2,gsxj6_3,gsxj14_1,gsxj14_2,gsxj22_2,gsxj22_3	5,2,7,9,2,3,3	ZNF827
gga_circ_0001507	chr15	8876878	8879239	-	2361	546	ENSGALG00000006766	exon:8876879-8877082,exon:8878606-8878826,exon:8879119-8879239	gsxj6_1,gsxj6_2,gsxj6_3,gsxj14_1,gsxj14_3,gsxj30_1,gsxj30_2	10,8,2,3,16,5,4	DEPDC5
gga_circ_0010165	chr8	13586299	13591510	+	5211	73	ENSGALG00000006100	exon:13586300-13586372	gsxj6_1,gsxj6_2,gsxj6_3,gsxj14_1,gsxj14_2,gsxj14_3,gsxj22_1,gsxj22_2,gsxj22_3,gsxj30_1,gsxj30_2	3,3,4,2,6,3,2,2,7,8,2	ZNF644
gga_circ_0010166	chr8	1370619	1371449	-	830	358	ENSGALG00000002145	exon:1370620-1370840,exon:1371313-1371449	gsxj6_1,gsxj6_2,gsxj14_1,gsxj14_2,gsxj14_3,gsxj22_2,gsxj30_3	14,11,13,13,4,9,6	CAMSAP2
gga_circ_0010163	chr8	13574908	13591510	+	16602	57	ENSGALG00000006100	exon:13574909-13574965	gsxj6_1,gsxj6_2,gsxj6_3,gsxj14_1,gsxj14_2,gsxj22_1,gsxj22_2,gsxj22_3,gsxj30_1,gsxj30_2,gsxj30_3	9,8,13,5,6,4,2,5,6,7,3	ZNF644
gga_circ_0010763	chrW	131557	132854	+	1297	260	ENSGALG00000005785	exon:131558-131625,exon:132663-132854	gsxj6_2,gsxj6_3,gsxj14_1,gsxj22_1,gsxj22_2,gsxj22_3,gsxj30_3	10,6,4,6,3,3,9	-
gga_circ_0010761	chrW	1013562	1013919	+	357	357	ENSGALG00000027170	exon:1013563-1013919	gsxj6_1,gsxj6_2,gsxj6_3,gsxj14_1,gsxj14_2,gsxj22_2,gsxj30_2,gsxj30_3	6,2,2,18,2,4,2,4	-
gga_circ_0005550	chr2	56505361	56529873	-	24512	354	ENSGALG00000012653	exon:56505362-56505552,exon:56529711-56529873	gsxj6_1,gsxj22_1,gsxj22_2,gsxj22_3,gsxj30_3	3,3,2,4,8	CTDP1
gga_circ_0004058	chr21	3552756	3554962	-	2206	304	ENSGALG00000026306	exon:3552757-3552847,exon:3553342-3553463,exon:3554872-3554962	gsxj6_1,gsxj6_2,gsxj6_3,gsxj14_1,gsxj14_2,gsxj22_3	4,3,5,2,4,3	CTNNBIP1
gga_circ_0005554	chr2	56529710	56540525	-	10815	305	ENSGALG00000012653	exon:56529711-56529873,exon:56540384-56540525	gsxj6_1,gsxj6_2,gsxj6_3,gsxj14_1,gsxj14_2,gsxj14_3,gsxj22_1,gsxj22_2,gsxj22_3,gsxj30_2,gsxj30_3	16,8,4,18,15,8,2,12,7,4,13	CTDP1
gga_circ_0004056	chr21	3241557	3242606	-	1049	364	ENSGALG00000002466	exon:3241558-3241659,exon:3241954-3242027,exon:3242419-3242606	gsxj6_1,gsxj6_2,gsxj6_3,gsxj14_3,gsxj22_1,gsxj22_2,gsxj30_1,gsxj30_2	4,3,4,2,3,2,9,8	-
gga_circ_0005559	chr2	56714420	56737634	-	23214	189	ENSGALG00000012654	exon:56714421-56714553,exon:56716243-56716298	gsxj6_1,gsxj6_3,gsxj14_1,gsxj14_2,gsxj14_3,gsxj22_3,gsxj30_3	4,2,2,2,3,2,3	NFATC1
gga_circ_0010309	chr8	26126028	26135501	+	9473	255	ENSGALG00000010924	exon:26126029-26126115,exon:26127143-26127181,exon:26135373-26135501	gsxj6_1,gsxj6_2,gsxj6_3,gsxj14_1,gsxj14_2,gsxj14_3,gsxj22_1,gsxj22_2,gsxj22_3,gsxj30_2,gsxj30_3	3,6,8,15,11,3,21,9,22,8,8	cNFI-A4
gga_circ_0005639	chr2	630625	639666	+	9041	317	n/a	intergenic_region:630626-630876,intergenic_region:639601-639666	gsxj6_3,gsxj14_3,gsxj22_1,gsxj22_2,gsxj22_3,gsxj30_1,gsxj30_2,gsxj30_3	3,6,4,2,5,6,2,5	--
gga_circ_0005636	chr2	6251287	6259503	-	8216	223	ENSGALG00000006219	intron:6251288-6251370,intron:6254234-6254301,intron:6259432-6259503	gsxj6_2,gsxj6_3,gsxj22_1,gsxj22_2,gsxj22_3,gsxj30_1	3,2,6,3,5,4	PRKAG2
gga_circ_0005634	chr2	6246690	6259503	-	12813	410	n/a	intergenic_region:6246691-6246772,intergenic_region:6247277-6247324,intergenic_region:6247425-6247481,intergenic_region:6251288-6251370,intergenic_region:6254234-6254301,intergenic_region:6259432-6259503	gsxj6_1,gsxj6_2,gsxj6_3,gsxj14_1,gsxj14_3,gsxj22_1,gsxj22_2,gsxj22_3,gsxj30_1,gsxj30_2,gsxj30_3	9,7,6,11,2,17,15,25,7,7,7	--
gga_circ_0011252	chrZ	831848	835769	+	3921	511	ENSGALG00000002872	exon:831849-831923,exon:832745-832872,exon:834799-834948,exon:835612-835769	gsxj6_1,gsxj6_2,gsxj6_3,gsxj14_1,gsxj14_2,gsxj14_3,gsxj22_1,gsxj22_2,gsxj22_3,gsxj30_1,gsxj30_2,gsxj30_3	30,20,6,36,8,23,32,32,14,20,27,5	MALT1
gga_circ_0005101	chr2	18210373	18212237	+	1864	438	ENSGALG00000007943	exon:18210374-18210484,exon:18211125-18211235,exon:18211563-18211673,exon:18212133-18212237	gsxj6_1,gsxj6_2,gsxj14_1,gsxj14_2,gsxj14_3,gsxj22_2,gsxj22_3,gsxj30_3	4,4,4,2,2,3,7,5	lasp-2
gga_circ_0006029	chr3	105781746	105784332	+	2586	86	ENSGALG00000016633	exon:105784247-105784332	gsxj6_3,gsxj14_1,gsxj14_2,gsxj14_3,gsxj22_1,gsxj22_3,gsxj30_1,gsxj30_2,gsxj30_3	3,4,3,6,7,4,4,4,2	HMBOX1
gga_circ_0006028	chr3	105619207	105625650	+	6443	124	ENSGALG00000016630	exon:105619208-105619331	gsxj6_1,gsxj6_2,gsxj6_3,gsxj14_1,gsxj14_2,gsxj14_3,gsxj22_1,gsxj22_2,gsxj22_3,gsxj30_1,gsxj30_2,gsxj30_3	7,8,22,10,13,5,11,15,8,11,3,11	EXTL3
gga_circ_0009747	chr7	25726300	25726775	-	475	475	n/a	intergenic_region:25726301-25726775	gsxj6_1,gsxj6_2,gsxj6_3,gsxj14_1,gsxj14_2,gsxj14_3,gsxj22_1,gsxj22_2,gsxj22_3,gsxj30_1,gsxj30_2,gsxj30_3	35,18,17,30,19,13,29,32,27,8,26,23	--
gga_circ_0009032	chr6	32476838	32503128	+	26290	640	ENSGALG00000009781	exon:32476839-32476928,exon:32477392-32477492,exon:32493774-32493880,exon:32500526-32500653,exon:32500777-32500894,exon:32503033-32503128	gsxj6_1,gsxj6_2,gsxj6_3,gsxj14_1,gsxj14_2,gsxj14_3,gsxj22_1,gsxj22_2,gsxj22_3,gsxj30_2,gsxj30_3	13,28,20,4,16,5,9,4,5,5,16	DOCK1
gga_circ_0006023	chr3	105355216	105374248	-	19032	82	ENSGALG00000016624	exon:105355217-105355298	gsxj22_1,gsxj22_3,gsxj30_1,gsxj30_2,gsxj30_3	3,2,2,2,2	[4Fe-4S]
gga_circ_0007511	chr4	39795359	39800232	-	4873	329	ENSGALG00000010706	intron:39795360-39795409,intron:39799954-39800232	gsxj6_1,gsxj6_2,gsxj6_3,gsxj14_1,gsxj14_2,gsxj14_3,gsxj22_1,gsxj22_2,gsxj22_3,gsxj30_1,gsxj30_2,gsxj30_3	34,36,56,22,32,18,27,59,51,24,30,23	TENM3
gga_circ_0009101	chr6	483544	487776	+	4232	91	ENSGALG00000001870	exon:483545-483635	gsxj6_1,gsxj6_2,gsxj6_3,gsxj14_1,gsxj14_2,gsxj30_2	6,2,3,5,7,3	CCSER2
gga_circ_0009102	chr6	483544	498498	+	14954	436	ENSGALG00000001870	exon:483545-483635,exon:486793-486955,exon:497145-497227,exon:498400-498498	gsxj6_1,gsxj6_2,gsxj6_3,gsxj14_1,gsxj14_2,gsxj22_1,gsxj22_2	3,5,4,6,18,3,3	CCSER2
gga_circ_0011257	chrZ	8787238	8793770	+	6532	332	ENSGALG00000002326	exon:8790876-8791023,exon:8793587-8793770	gsxj6_1,gsxj6_3,gsxj14_1,gsxj14_2,gsxj22_1,gsxj22_2,gsxj22_3,gsxj30_1,gsxj30_2,gsxj30_3	8,9,17,10,6,11,9,3,5,7	-
gga_circ_0009108	chr6	6149182	6171648	+	22466	313	ENSGALG00000002845	exon:6149183-6149375,exon:6171529-6171648	gsxj6_1,gsxj6_3,gsxj14_1,gsxj14_2,gsxj14_3,gsxj22_1,gsxj22_2,gsxj30_1	3,8,6,3,6,3,8,3	CTNNA3
gga_circ_0003136	chr1	29551136	29562662	+	11526	305	ENSGALG00000009547	exon:29551137-29551300,exon:29562522-29562662	gsxj6_1,gsxj6_2,gsxj6_3,gsxj14_1,gsxj14_2,gsxj14_3,gsxj22_1,gsxj22_2,gsxj22_3,gsxj30_2,gsxj30_3	12,19,2,8,15,8,2,12,9,6,5	PPHLN1
gga_circ_0002730	chr1	165220255	165224822	+	4567	437	ENSGALG00000016953	intron:165220256-165220284,intron:165221256-165221351,intron:165222388-165222487,intron:165223935-165224039,intron:165224716-165224822	gsxj6_1,gsxj6_2,gsxj6_3,gsxj14_1,gsxj14_2,gsxj14_3,gsxj22_1,gsxj22_2,gsxj22_3,gsxj30_1,gsxj30_2,gsxj30_3	2.60383e+35	NAA16
gga_circ_0005120	chr2	19761761	19763858	+	2097	310	ENSGALG00000008704	exon:19761762-19761940,exon:19763728-19763858	gsxj6_1,gsxj6_2,gsxj6_3,gsxj14_1,gsxj14_3,gsxj22_2	3,2,4,2,6,2	CUBN
gga_circ_0005127	chr2	20423324	20438234	+	14910	336	ENSGALG00000008764	exon:20433580-20433738,exon:20438058-20438234	gsxj6_1,gsxj6_2,gsxj6_3,gsxj14_1,gsxj14_2,gsxj14_3,gsxj22_1,gsxj22_3,gsxj30_1,gsxj30_2	6,2,9,2,2,2,5,2,2,2	FAM171A1
gga_circ_0009320	chr7	14727285	14731120	+	3835	649	ENSGALG00000026366	exon:14727286-14727576,exon:14730680-14730769,exon:14730853-14731120	gsxj6_1,gsxj6_2,gsxj6_3,gsxj14_1,gsxj22_3,gsxj30_1	39,8,4,2,8,5	MYPN
gga_circ_0009323	chr7	14727285	14738884	+	11599	594	ENSGALG00000026366	intron:14727286-14727576,intron:14735948-14736025,intron:14737463-14737531,intron:14738144-14738227,intron:14738813-14738884	gsxj6_1,gsxj6_2,gsxj6_3,gsxj14_1,gsxj14_3,gsxj22_1,gsxj22_3,gsxj30_1,gsxj30_2	136,25,7,27,4,2,46,19,6	MYPN
gga_circ_0003900	chr1	97955652	97972129	+	16477	223	ENSGALG00000015693	exon:97955653-97955730,exon:97956740-97956884	gsxj6_1,gsxj6_2,gsxj14_1,gsxj14_2,gsxj14_3,gsxj22_1,gsxj22_2,gsxj22_3,gsxj30_1,gsxj30_2,gsxj30_3	11,4,15,7,3,13,5,11,7,8,3	USP25
gga_circ_0006117	chr3	12442629	12443466	-	837	353	ENSGALG00000009028	exon:12442630-12442720,exon:12443205-12443466	gsxj6_1,gsxj6_2,gsxj6_3,gsxj14_1,gsxj14_2,gsxj14_3,gsxj22_1,gsxj22_2,gsxj22_3,gsxj30_2,gsxj30_3	4,9,3,4,2,4,4,9,5,12,2	BTBD3
gga_circ_0009636	chr7	16499010	16512156	+	13146	355	ENSGALG00000009325	exon:16499011-16499186,exon:16511718-16511798,exon:16512059-16512156	gsxj6_1,gsxj6_2,gsxj6_3,gsxj14_1,gsxj22_1,gsxj22_2,gsxj30_1,gsxj30_2,gsxj30_3	10,5,3,9,6,6,2,2,3	OLA1
gga_circ_0006119	chr3	12442629	12445015	-	2386	353	ENSGALG00000009028	exon:12442630-12442720,exon:12443205-12443466	gsxj6_1,gsxj14_1,gsxj14_3,gsxj22_1,gsxj22_2,gsxj22_3,gsxj30_3	10,5,5,2,4,4,4	BTBD3
gga_circ_0001249	chr14	5797919	5813366	+	15447	215	ENSGALG00000005281	exon:5797920-5798068,exon:5813301-5813366	gsxj6_1,gsxj6_2,gsxj6_3,gsxj14_1,gsxj14_2,gsxj14_3,gsxj22_1,gsxj22_2,gsxj22_3,gsxj30_1,gsxj30_2,gsxj30_3	7,12,9,17,9,4,7,10,8,3,16,7	LMF1
gga_circ_0003037	chr1	193878753	193880747	+	1994	275	ENSGALG00000013552	exon:193879241-193879381,exon:193880614-193880747	gsxj22_2,gsxj22_3,gsxj30_1,gsxj30_2,gsxj30_3	5,4,3,2,2	NUP98
gga_circ_0008360	chr5	373805	404113	+	30308	206	n/a	intergenic_region:373806-374011	gsxj6_1,gsxj6_2,gsxj6_3,gsxj14_1,gsxj14_2,gsxj14_3,gsxj22_1,gsxj22_2,gsxj22_3,gsxj30_1,gsxj30_2,gsxj30_3	22,16,16,16,14,19,41,23,23,42,9,23	--
gga_circ_0001489	chr15	7534280	7536214	-	1934	312	ENSGALG00000005654	exon:7534281-7534403,exon:7534496-7534606,exon:7536137-7536214	gsxj6_1,gsxj6_2,gsxj6_3,gsxj14_1,gsxj14_2,gsxj14_3,gsxj22_1,gsxj22_2,gsxj22_3,gsxj30_1,gsxj30_2,gsxj30_3	8,26,16,20,11,6,14,20,18,8,10,13	PITPNB
gga_circ_0001482	chr15	7078263	7079368	+	1105	315	ENSGALG00000005538	exon:7078264-7078377,exon:7078592-7078708,exon:7079285-7079368	gsxj6_1,gsxj6_3,gsxj14_1,gsxj14_2,gsxj22_1,gsxj22_2,gsxj22_3,gsxj30_1,gsxj30_2,gsxj30_3	7,9,8,5,2,3,4,2,3,4	MYO18B
gga_circ_0009927	chr7	34838251	34841015	-	2764	248	ENSGALG00000012511	exon:34838252-34838347,exon:34840864-34841015	gsxj6_1,gsxj6_2,gsxj6_3,gsxj14_1,gsxj14_2,gsxj14_3,gsxj22_1,gsxj22_2,gsxj22_3,gsxj30_1,gsxj30_2,gsxj30_3	8,5,19,20,28,3,31,40,25,7,3,14	CACNB4
gga_circ_0006206	chr3	19095421	19096700	+	1279	263	ENSGALG00000009627	exon:19095422-19095604,exon:19096621-19096700	gsxj6_1,gsxj6_2,gsxj6_3,gsxj14_1,gsxj14_2,gsxj14_3,gsxj22_1,gsxj22_2,gsxj22_3,gsxj30_2,gsxj30_3	6,9,4,3,3,4,16,5,4,3,5	GPATCH2
gga_circ_0006203	chr3	19086507	19096700	+	10193	80	ENSGALG00000009627	exon:19096621-19096700	gsxj6_1,gsxj6_2,gsxj6_3,gsxj14_1,gsxj14_2,gsxj14_3,gsxj22_1,gsxj22_2,gsxj22_3,gsxj30_1,gsxj30_2,gsxj30_3	7,6,9,12,3,5,5,7,13,5,5,4	GPATCH2
gga_circ_0007370	chr4	29491330	29494995	+	3665	378	ENSGALG00000009870	exon:29491331-29491440,exon:29492701-29492782,exon:29493197-29493238,exon:29494852-29494995	gsxj6_1,gsxj6_2,gsxj6_3,gsxj14_1,gsxj14_2,gsxj14_3,gsxj22_3,gsxj30_3	2,3,7,5,3,2,2,5	IL15
gga_circ_0007371	chr4	29492700	29494995	+	2295	353	ENSGALG00000009870	exon:29492701-29492782,exon:29492978-29493062,exon:29493197-29493238,exon:29494852-29494995	gsxj6_1,gsxj6_3,gsxj14_1,gsxj22_1,gsxj22_2,gsxj22_3,gsxj30_1,gsxj30_2,gsxj30_3	2,4,6,4,10,5,3,14,14	IL15
gga_circ_0010738	chr9	8757338	8770637	+	13299	269	ENSGALG00000004957	exon:8766533-8766621,exon:8767337-8767396,exon:8770518-8770637	gsxj6_1,gsxj6_2,gsxj6_3,gsxj14_1,gsxj14_2,gsxj14_3,gsxj22_1,gsxj22_2,gsxj22_3,gsxj30_1,gsxj30_2,gsxj30_3	12,7,15,13,14,11,15,25,12,12,5,9	RHBDD1
gga_circ_0001466	chr15	5887203	5889262	-	2059	440	ENSGALG00000004486	intron:5887204-5887307,intron:5887597-5887703,intron:5888068-5888173,intron:5888583-5888657,intron:5889215-5889262	gsxj6_1,gsxj6_2,gsxj6_3,gsxj14_1,gsxj14_2,gsxj14_3,gsxj22_1,gsxj22_2,gsxj22_3,gsxj30_2	17,4,9,8,5,4,12,4,8,10	ZCCHC8
gga_circ_0001464	chr15	5861015	5862421	-	1406	768	ENSGALG00000004467	exon:5861016-5861587,exon:5862226-5862421	gsxj6_1,gsxj6_2,gsxj6_3,gsxj14_1,gsxj14_2,gsxj14_3,gsxj22_1,gsxj22_2,gsxj22_3,gsxj30_1,gsxj30_2,gsxj30_3	135,116,145,156,144,64,225,248,215,62,273,210	CLIP1
gga_circ_0002685	chr1	155416560	155418754	+	2194	585	ENSGALG00000016930	exon:155416561-155416728,exon:155417600-155417764,exon:155418422-155418535,exon:155418617-155418754	gsxj6_1,gsxj6_3,gsxj14_1,gsxj14_3,gsxj22_1,gsxj22_2,gsxj22_3,gsxj30_1,gsxj30_2,gsxj30_3	4,8,12,6,5,8,8,4,3,9	DIS3
gga_circ_0004544	chr28	3927385	3934085	-	6700	172	ENSGALG00000003717	exon:3927386-3927433,exon:3927922-3928045	gsxj6_1,gsxj6_2,gsxj6_3,gsxj14_1,gsxj14_2,gsxj14_3,gsxj22_1,gsxj22_2,gsxj30_1	7,11,12,6,4,3,2,6,5	MYO9B
gga_circ_0004543	chr28	3910715	3911267	-	552	552	ENSGALG00000003579	intron:3910716-3911267	gsxj6_1,gsxj6_2,gsxj6_3,gsxj14_1,gsxj14_3,gsxj22_1,gsxj22_2,gsxj30_3	12,18,11,11,8,14,16,5	CTK-1
gga_circ_0001060	chr13	16797316	16805826	+	8510	141	ENSGALG00000007380	exon:16797317-16797382,exon:16798064-16798138	gsxj6_1,gsxj6_2,gsxj6_3,gsxj14_1,gsxj14_2,gsxj14_3,gsxj22_1,gsxj22_2,gsxj30_1,gsxj30_2,gsxj30_3	5,2,3,3,3,2,3,6,4,3,2	ARHGAP26
gga_circ_0001061	chr13	16803486	16805826	+	2340	253	ENSGALG00000007380	exon:16803487-16803574,exon:16804706-16804764,exon:16805721-16805826	gsxj6_1,gsxj6_2,gsxj6_3,gsxj14_1,gsxj14_2,gsxj14_3,gsxj22_1,gsxj22_2,gsxj22_3,gsxj30_1,gsxj30_2,gsxj30_3	30,28,37,22,28,13,34,28,26,18,25,29	ARHGAP26
gga_circ_0002044	chr19	7812010	7816716	-	4706	396	ENSGALG00000005295	exon:7812011-7812108,exon:7813404-7813600,exon:7816616-7816716	gsxj6_1,gsxj6_2,gsxj6_3,gsxj14_1,gsxj14_2,gsxj14_3,gsxj22_1,gsxj22_2,gsxj22_3,gsxj30_1,gsxj30_2,gsxj30_3	17,10,16,11,19,8,10,13,10,6,17,13	BCAS3
gga_circ_0002041	chr19	7316978	7322121	+	5143	304	ENSGALG00000005160	exon:7316979-7317080,exon:7320903-7320993,exon:7322011-7322121	gsxj6_1,gsxj6_2,gsxj6_3,gsxj14_1,gsxj14_2,gsxj14_3,gsxj22_1,gsxj22_2,gsxj22_3,gsxj30_1,gsxj30_3	5,5,3,4,8,5,8,8,6,3,3	VMP1
gga_circ_0006826	chr3	62342504	62344269	+	1765	333	ENSGALG00000014892	intron:62342505-62342675,intron:62344108-62344269	gsxj6_1,gsxj6_2,gsxj6_3,gsxj22_1,gsxj30_1,gsxj30_2	2,2,2,12,4,6	CEP85L
gga_circ_0002049	chr19	7857704	7866737	-	9033	399	ENSGALG00000005295	exon:7857705-7857969,exon:7866604-7866737	gsxj6_1,gsxj6_2,gsxj14_1,gsxj14_2,gsxj22_1,gsxj22_2,gsxj30_1,gsxj30_2,gsxj30_3	3,3,2,5,4,5,2,6,2	BCAS3
gga_circ_0005019	chr2	148248121	148259035	-	10914	293	ENSGALG00000028847	exon:148248122-148248205,exon:148258827-148259035	gsxj6_1,gsxj6_2,gsxj6_3,gsxj14_2,gsxj14_3,gsxj22_1,gsxj22_2,gsxj30_1,gsxj30_2,gsxj30_3	4,2,3,5,3,6,7,3,4,2	ZC3H3
gga_circ_0003794	chr1	79783609	79785904	-	2295	272	ENSGALG00000015016	exon:79783610-79783692,exon:79785716-79785904	gsxj6_1,gsxj6_2,gsxj22_1,gsxj22_2,gsxj22_3,gsxj30_1,gsxj30_2,gsxj30_3	3,6,5,7,2,4,2,3	SLC22A15
gga_circ_0003792	chr1	79527450	79532936	+	5486	286	ENSGALG00000014977	exon:79527451-79527637,exon:79532838-79532936	gsxj6_1,gsxj6_2,gsxj6_3,gsxj14_1,gsxj14_2,gsxj14_3,gsxj22_1,gsxj22_2,gsxj22_3,gsxj30_1,gsxj30_2,gsxj30_3	7,13,10,12,28,4,20,15,22,8,12,6	GSK3B
gga_circ_0005866	chr2	94167045	94196998	-	29953	210	ENSGALG00000019509	exon:94167046-94167255	gsxj14_1,gsxj14_2,gsxj14_3,gsxj22_3,gsxj30_2	9,3,2,8,4	CCDC102B
gga_circ_0007086	chr3	87379965	87382428	-	2463	159	ENSGALG00000016301	exon:87382270-87382428	gsxj6_1,gsxj6_2,gsxj6_3,gsxj14_2,gsxj14_3,gsxj22_1	3,4,2,6,7,3	MLIP
gga_circ_0007087	chr3	87435229	87442853	-	7624	174	n/a	intergenic_region:87435230-87435325,intergenic_region:87437667-87437744	gsxj6_1,gsxj6_2,gsxj6_3,gsxj22_3	2,5,2,2	--
gga_circ_0002269	chr1	114284813	114287771	+	2958	468	ENSGALG00000016281	exon:114284814-114284996,exon:114286877-114287011,exon:114287622-114287771	gsxj6_1,gsxj6_2,gsxj6_3,gsxj14_1,gsxj14_2,gsxj14_3,gsxj22_1,gsxj22_2,gsxj22_3,gsxj30_1,gsxj30_2,gsxj30_3	10,12,10,18,7,7,9,16,5,2,3,9	DMD
gga_circ_0002267	chr1	114267580	114281405	+	13825	171	ENSGALG00000016281	exon:114281235-114281405	gsxj6_1,gsxj6_2,gsxj6_3,gsxj14_1	3,2,3,2	DMD
gga_circ_0002261	chr1	114214771	114219043	+	4272	522	n/a	intergenic_region:114214772-114214960,intergenic_region:114215276-114215457,intergenic_region:114218893-114219043	gsxj6_1,gsxj6_2,gsxj6_3,gsxj14_1,gsxj14_3,gsxj22_1,gsxj22_2,gsxj30_2	4,6,6,6,4,5,4,4	--
gga_circ_0001660	chr17	8825399	8842720	+	17321	447	ENSGALG00000001225	exon:8825400-8825601,exon:8839637-8839730,exon:8842570-8842720	gsxj6_1,gsxj6_2,gsxj6_3,gsxj14_1,gsxj14_2,gsxj14_3,gsxj22_1,gsxj22_2,gsxj22_3,gsxj30_1,gsxj30_2,gsxj30_3	44,79,71,56,65,21,75,82,74,26,20,44	RABGAP1
gga_circ_0001661	chr17	8825399	8850902	+	25503	387	ENSGALG00000001225	intron:8825400-8825601,intron:8850718-8850902	gsxj6_1,gsxj6_2,gsxj6_3,gsxj14_3,gsxj22_2,gsxj22_3	3,2,5,2,2,2	RABGAP1
gga_circ_0001668	chr17	9052660	9061917	-	9257	404	ENSGALG00000001157	exon:9052661-9052792,exon:9058089-9058145,exon:9059199-9059270,exon:9060801-9060841,exon:9061816-9061917	gsxj6_1,gsxj6_2,gsxj6_3,gsxj14_1,gsxj14_2,gsxj14_3,gsxj22_1,gsxj22_2,gsxj22_3,gsxj30_3	4,5,9,6,4,2,5,3,2,5	DENND1A
gga_circ_0006379	chr3	31736142	31760973	-	24831	389	ENSGALG00000010597	intron:31736143-31736251,intron:31752829-31752906,intron:31757850-31757971,intron:31760894-31760973	gsxj6_1,gsxj6_2,gsxj6_3,gsxj14_1,gsxj14_2,gsxj14_3,gsxj22_1,gsxj22_2,gsxj22_3,gsxj30_1,gsxj30_2,gsxj30_3	21,15,9,11,16,8,32,7,22,19,25,18	CRIM1
gga_circ_0006378	chr3	31736142	31760970	-	24828	386	ENSGALG00000010597	intron:31736143-31736251,intron:31752829-31752906,intron:31757850-31757971,intron:31760894-31760970	gsxj6_1,gsxj6_2,gsxj6_3,gsxj14_1,gsxj14_2,gsxj14_3,gsxj22_1,gsxj22_2,gsxj22_3,gsxj30_1,gsxj30_2,gsxj30_3	14,9,20,28,24,12,20,16,19,17,29,10	CRIM1
gga_circ_0003400	chr1	53310779	53315768	-	4989	284	ENSGALG00000012631	exon:53310780-53310870,exon:53312157-53312218,exon:53315638-53315768	gsxj6_1,gsxj6_2,gsxj6_3	2,2,2	PWP1
gga_circ_0006373	chr3	31702599	31736251	-	33652	473	ENSGALG00000010597	intron:31702600-31702720,intron:31709868-31710110,intron:31736143-31736251	gsxj6_1,gsxj6_2,gsxj6_3,gsxj14_1,gsxj14_2,gsxj22_1,gsxj22_3,gsxj30_2	7,5,7,6,3,6,5,5	CRIM1
gga_circ_0006372	chr3	31702599	31710110	-	7511	364	ENSGALG00000010597	exon:31702600-31702720,exon:31709868-31710110	gsxj6_1,gsxj6_2,gsxj6_3,gsxj14_1,gsxj14_2,gsxj14_3,gsxj22_1,gsxj22_2,gsxj22_3,gsxj30_1,gsxj30_2,gsxj30_3	17,7,12,15,29,8,14,24,12,7,15,6	CRIM1
gga_circ_0006377	chr3	31736142	31757971	-	21829	309	ENSGALG00000010597	intron:31736143-31736251,intron:31752829-31752906,intron:31757850-31757971	gsxj6_1,gsxj6_2,gsxj6_3,gsxj14_1,gsxj14_2,gsxj22_1,gsxj22_2,gsxj22_3,gsxj30_1,gsxj30_2,gsxj30_3	11,5,2,4,8,6,2,2,2,5,5	CRIM1
gga_circ_0009814	chr7	30745190	30746024	+	834	292	n/a	intergenic_region:30745191-30745316,intergenic_region:30745859-30746024	gsxj6_1,gsxj6_2,gsxj6_3,gsxj14_1,gsxj14_3,gsxj22_1,gsxj22_2,gsxj22_3	55,40,27,4,22,2,3,7	--
gga_circ_0001004	chr13	13265657	13281626	+	15969	459	ENSGALG00000013761	exon:13265658-13265832,exon:13280696-13280767,exon:13281415-13281626	gsxj6_1,gsxj6_2,gsxj6_3,gsxj14_1,gsxj14_2,gsxj14_3,gsxj22_1,gsxj22_2,gsxj22_3,gsxj30_3	12,3,14,22,7,4,5,14,3,5	MAPK9
gga_circ_0007793	chr4	66220338	66224058	+	3720	378	ENSGALG00000014138	exon:66220339-66220479,exon:66222941-66223107,exon:66223989-66224058	gsxj6_1,gsxj6_2,gsxj6_3,gsxj14_1,gsxj22_2,gsxj22_3,gsxj30_2	8,7,5,8,9,6,3	NFXL1
gga_circ_0002316	chr1	119694699	119703940	+	9241	436	ENSGALG00000016426	exon:119694700-119694883,exon:119702371-119702468,exon:119702583-119702659,exon:119703864-119703940	gsxj6_1,gsxj6_2,gsxj6_3,gsxj14_1,gsxj30_1	2,3,4,2,3	MAP3K15
gga_circ_0002319	chr1	119935915	119938345	-	2430	120	n/a	intergenic_region:119938226-119938345	gsxj14_1,gsxj14_2,gsxj14_3	7,3,2	--
gga_circ_0003314	chr1	49045398	49049782	+	4384	438	ENSGALG00000011863	exon:49045399-49045479,exon:49047721-49047816,exon:49048646-49048828,exon:49049705-49049782	gsxj6_1,gsxj6_2,gsxj6_3,gsxj14_1,gsxj14_2,gsxj14_3,gsxj22_1,gsxj22_2,gsxj22_3,gsxj30_1,gsxj30_2,gsxj30_3	3,13,13,10,11,3,17,11,5,15,9,12	POLDIP3
gga_circ_0007152	chr3	93149173	93166358	-	17185	585	n/a	intergenic_region:93149174-93149223,intergenic_region:93152353-93152500,intergenic_region:93161464-93161620,intergenic_region:93166129-93166358	gsxj6_3,gsxj14_2,gsxj22_1,gsxj22_2,gsxj22_3,gsxj30_1,gsxj30_3	44,6,8,15,4,8,12	--
gga_circ_0007153	chr3	93152352	93166213	-	13861	329	n/a	intergenic_region:93152353-93152439,intergenic_region:93161464-93161620,intergenic_region:93166129-93166213	gsxj6_1,gsxj6_2,gsxj6_3,gsxj14_1,gsxj22_1,gsxj22_2,gsxj22_3,gsxj30_2,gsxj30_3	2,7,4,4,6,2,4,3,3	--
gga_circ_0000684	chr11	2998233	3004174	+	5941	330	ENSGALG00000021316	exon:2998234-2998429,exon:3004041-3004174	gsxj6_1,gsxj6_2,gsxj6_3,gsxj14_1,gsxj14_2,gsxj14_3,gsxj22_1,gsxj22_2,gsxj22_3,gsxj30_1,gsxj30_2,gsxj30_3	5,5,5,12,5,5,12,12,5,4,3,2	SLC12A4
gga_circ_0000687	chr11	413648	422998	+	9350	307	ENSGALG00000000889	exon:413649-413750,exon:414319-414369,exon:418420-418479,exon:422905-422998	gsxj22_1,gsxj22_2,gsxj22_3,gsxj30_1	4,2,2,3	CSNK2A2
gga_circ_0010127	chr8	11909779	11919640	-	9861	317	ENSGALG00000005552	exon:11918897-11919040,exon:11919468-11919640	gsxj6_1,gsxj6_2,gsxj6_3,gsxj14_1,gsxj22_1,gsxj22_2,gsxj22_3	4,5,2,3,6,2,8	PTBP2
gga_circ_0004839	chr2	128938506	128946050	-	7544	477	ENSGALG00000016045	exon:128938507-128938666,exon:128940742-128940931,exon:128945407-128945488,exon:128946006-128946050	gsxj6_1,gsxj6_2,gsxj6_3,gsxj14_1,gsxj14_2,gsxj14_3,gsxj22_1,gsxj22_2,gsxj22_3,gsxj30_1,gsxj30_2,gsxj30_3	9,26,5,12,12,2,12,14,10,11,10,5	UBR5
gga_circ_0006764	chr3	60303524	60316069	+	12545	309	n/a	intergenic_region:60303525-60303626,intergenic_region:60315863-60316069	gsxj6_2,gsxj6_3,gsxj14_2,gsxj14_3,gsxj22_1,gsxj22_2,gsxj22_3	4,5,8,2,8,5,5	--
gga_circ_0001009	chr13	13694389	13696326	+	1937	167	n/a	intergenic_region:13694390-13694556	gsxj6_1,gsxj6_2,gsxj6_3,gsxj14_1,gsxj22_1,gsxj22_2,gsxj30_2	2,2,2,4,3,3,2	--
gga_circ_0010129	chr8	11916370	11919640	-	3270	284	ENSGALG00000005552	exon:11916371-11916481,exon:11919468-11919640	gsxj6_1,gsxj6_2,gsxj6_3,gsxj22_1,gsxj22_3	3,3,2,3,3	PTBP2
gga_circ_0008517	chr5	54242645	54251977	-	9332	371	ENSGALG00000011910	exon:54242646-54242771,exon:54248226-54248366,exon:54251874-54251977	gsxj6_1,gsxj6_2,gsxj6_3,gsxj14_1,gsxj14_2,gsxj14_3,gsxj22_1,gsxj22_2,gsxj22_3,gsxj30_1,gsxj30_2,gsxj30_3	29,8,13,16,29,10,20,31,16,4,14,13	MNAT1
gga_circ_0005831	chr2	89282409	89287319	+	4910	229	ENSGALG00000013452	exon:89282410-89282482,exon:89284047-89284086,exon:89287204-89287319	gsxj6_2,gsxj6_3,gsxj22_1,gsxj22_2,gsxj22_3,gsxj30_1,gsxj30_3	5,4,5,5,4,2,3	ERP44
gga_circ_0003134	chr1	29551043	29562662	+	11619	601	ENSGALG00000009547	exon:29551044-29551300,exon:29555113-29555195,exon:29559359-29559478,exon:29562522-29562662	gsxj6_1,gsxj6_2,gsxj6_3,gsxj14_1,gsxj14_2,gsxj14_3,gsxj22_1,gsxj22_2,gsxj22_3,gsxj30_1,gsxj30_2,gsxj30_3	12,5,11,13,7,2,4,14,7,6,4,12	PPHLN1
gga_circ_0003135	chr1	29551047	29562662	+	11615	261	ENSGALG00000009547	exon:29559359-29559478,exon:29562522-29562662	gsxj6_1,gsxj6_2,gsxj6_3	2,4,2	PPHLN1
gga_circ_0010972	chrZ	34039721	34043505	+	3784	190	ENSGALG00000015071	exon:34039722-34039823,exon:34043418-34043505	gsxj6_1,gsxj6_2,gsxj14_1,gsxj14_2,gsxj14_3,gsxj22_1,gsxj22_2,gsxj22_3,gsxj30_2,gsxj30_3	6,17,25,2,11,14,8,11,2,3	FOCAD
gga_circ_0003139	chr1	29935239	29939695	-	4456	423	ENSGALG00000009572	exon:29935240-29935499,exon:29939533-29939695	gsxj6_1,gsxj6_2,gsxj6_3,gsxj14_1,gsxj22_1,gsxj22_3,gsxj30_1	3,17,9,6,4,7,5	ADAMTS20
gga_circ_0008518	chr5	54242645	54262679	-	20034	524	ENSGALG00000011910	exon:54242646-54242771,exon:54248226-54248366,exon:54251874-54251977,exon:54262527-54262679	gsxj6_1,gsxj6_2,gsxj6_3,gsxj14_1,gsxj14_2,gsxj14_3,gsxj22_1,gsxj22_2,gsxj22_3,gsxj30_1,gsxj30_2,gsxj30_3	5,13,4,6,5,8,10,9,2,5,8,11	MNAT1
gga_circ_0004944	chr2	145237479	145265717	-	28238	353	n/a	intergenic_region:145237480-145237636,intergenic_region:145265522-145265717	gsxj6_1,gsxj6_2,gsxj6_3,gsxj14_1,gsxj14_2,gsxj14_3,gsxj22_1,gsxj22_2,gsxj22_3,gsxj30_1,gsxj30_2,gsxj30_3	10,3,11,10,5,5,2,4,15,7,5,20	--
gga_circ_0006568	chr3	43656943	43666477	-	9534	322	ENSGALG00000011560	exon:43656944-43657093,exon:43666306-43666477	gsxj6_1,gsxj6_2,gsxj6_3,gsxj14_1,gsxj14_2,gsxj14_3,gsxj22_1,gsxj22_2,gsxj22_3,gsxj30_1,gsxj30_2,gsxj30_3	24,26,15,73,26,22,41,86,18,23,34,41	PACRG
gga_circ_0006566	chr3	43473892	43493890	-	19998	260	ENSGALG00000011555	exon:43473893-43474009,exon:43493748-43493890	gsxj6_1,gsxj6_2,gsxj6_3,gsxj14_1,gsxj14_2,gsxj14_3,gsxj22_1,gsxj22_2,gsxj22_3,gsxj30_1,gsxj30_2,gsxj30_3	17,8,8,15,5,8,11,14,8,3,8,10	QKI
gga_circ_0004233	chr23	3474740	3475676	+	936	314	ENSGALG00000001540	exon:3474741-3474832,exon:3475133-3475215,exon:3475538-3475676	gsxj6_1,gsxj6_2,gsxj6_3,gsxj14_1,gsxj14_2,gsxj14_3,gsxj22_1,gsxj22_2,gsxj22_3,gsxj30_1,gsxj30_2,gsxj30_3	15,9,36,8,8,2,14,2,16,10,12,7	SF3A3
gga_circ_0004234	chr23	3475132	3475676	+	544	222	ENSGALG00000001540	exon:3475133-3475215,exon:3475538-3475676	gsxj6_1,gsxj6_2,gsxj6_3,gsxj14_1,gsxj14_2,gsxj14_3,gsxj22_1,gsxj22_2,gsxj30_1,gsxj30_3	6,6,10,2,12,7,5,2,4,6	SF3A3
gga_circ_0010973	chrZ	34084013	34090623	+	6610	315	ENSGALG00000015071	exon:34084014-34084102,exon:34088652-34088760,exon:34090507-34090623	gsxj6_1,gsxj6_3,gsxj14_1,gsxj22_1,gsxj22_2,gsxj22_3,gsxj30_1,gsxj30_2,gsxj30_3	3,5,6,4,4,6,8,2,6	FOCAD
gga_circ_0004236	chr23	3475985	3478480	+	2495	574	ENSGALG00000001540	exon:3475986-3476054,exon:3476411-3476478,exon:3477211-3477280,exon:3477584-3477748,exon:3477876-3477986,exon:3478390-3478480	gsxj6_1,gsxj6_2,gsxj6_3,gsxj14_1,gsxj14_2,gsxj14_3,gsxj22_1,gsxj22_2,gsxj22_3,gsxj30_1,gsxj30_2,gsxj30_3	27,33,25,16,13,14,11,4,28,2,13,13	SF3A3
gga_circ_0007562	chr4	48821125	48826903	-	5778	79	ENSGALG00000011438	exon:48821126-48821204	gsxj6_1,gsxj6_2,gsxj6_3,gsxj14_1,gsxj14_3,gsxj22_1,gsxj22_2,gsxj22_3	2,4,4,3,3,3,4,2	TNKS
gga_circ_0004239	chr23	3992782	3994044	+	1262	233	ENSGALG00000002130	exon:3992783-3992895,exon:3993925-3994044	gsxj6_1,gsxj6_2,gsxj6_3,gsxj14_1,gsxj14_2,gsxj22_1,gsxj30_2,gsxj30_3	2,38,7,3,4,6,26,4	STK40
gga_circ_0004949	chr2	145294918	145302275	-	7357	363	ENSGALG00000016171	exon:145294919-145295074,exon:145298200-145298303,exon:145299109-145299148,exon:145302213-145302275	gsxj6_1,gsxj6_2,gsxj6_3,gsxj14_1,gsxj14_2,gsxj14_3,gsxj22_1,gsxj22_2,gsxj22_3,gsxj30_1,gsxj30_2,gsxj30_3	27,8,16,12,8,8,14,6,23,6,16,20	FAK
gga_circ_0008206	chr5	26544995	26559259	-	14264	209	ENSGALG00000000296	exon:26559051-26559259	gsxj6_1,gsxj6_2,gsxj6_3,gsxj14_1,gsxj14_2,gsxj22_2,gsxj22_3,gsxj30_1,gsxj30_2	8,2,7,9,4,4,8,4,3	PCNX
gga_circ_0008683	chr5	9776848	9779754	-	2906	300	ENSGALG00000005998	exon:9776849-9776957,exon:9779144-9779246,exon:9779667-9779754	gsxj6_1,gsxj6_2,gsxj6_3,gsxj14_1,gsxj14_2,gsxj14_3,gsxj22_1,gsxj22_2,gsxj22_3,gsxj30_2,gsxj30_3	8,11,7,17,7,4,16,20,4,15,9	RRAS2
gga_circ_0000229	JH376307.1	10058	10769	-	711	308	n/a	intergenic_region:10059-10178,intergenic_region:10423-10496,intergenic_region:10656-10769	gsxj6_1,gsxj6_2,gsxj6_3,gsxj14_1,gsxj14_2,gsxj14_3,gsxj22_1,gsxj22_2,gsxj22_3,gsxj30_1,gsxj30_2,gsxj30_3	87,32,31,23,22,20,35,31,39,22,23,20	--
gga_circ_0000228	JH376303.1	7684	21084	+	13400	125	n/a	intergenic_region:20653-20724,intergenic_region:21032-21084	gsxj6_2,gsxj6_3,gsxj14_1,gsxj14_2,gsxj14_3,gsxj22_1,gsxj22_2,gsxj22_3,gsxj30_1,gsxj30_2,gsxj30_3	14,18,10,5,5,24,9,32,25,11,9	--
gga_circ_0000223	JH376303.1	16932	21084	+	4152	53	ENSGALG00000000160	exon:21032-21084	gsxj6_1,gsxj6_2,gsxj6_3,gsxj14_1,gsxj14_2,gsxj14_3,gsxj22_1,gsxj22_2,gsxj22_3,gsxj30_1,gsxj30_2,gsxj30_3	9,9,20,6,7,3,18,10,16,7,11,2	ZNF638
gga_circ_0011192	chrZ	66286360	66286769	+	409	326	n/a	intergenic_region:66286361-66286593,intergenic_region:66286677-66286769	gsxj6_2,gsxj6_3,gsxj14_1,gsxj14_2,gsxj14_3,gsxj22_1,gsxj22_2,gsxj22_3,gsxj30_1,gsxj30_2,gsxj30_3	11,5,8,18,3,17,14,16,6,19,13	--
gga_circ_0011191	chrZ	66243024	66253368	+	10344	346	ENSGALG00000015689	exon:66243025-66243143,exon:66252204-66252326,exon:66253265-66253368	gsxj6_1,gsxj6_2,gsxj6_3,gsxj22_2	4,3,4,2	KIAA0368
gga_circ_0011190	chrZ	66237413	66244133	+	6720	131	ENSGALG00000015689	exon:66237414-66237544	gsxj6_1,gsxj6_2,gsxj6_3,gsxj14_2,gsxj22_2	7,6,4,5,3	KIAA0368
gga_circ_0005949	chr3	103897870	103902665	-	4795	296	ENSGALG00000016504	exon:103897871-103898044,exon:103902544-103902665	gsxj6_1,gsxj6_3,gsxj14_1,gsxj14_2,gsxj14_3,gsxj22_1,gsxj22_3	8,17,2,7,2,10,4	ITSN2
gga_circ_0000323	chr10	13859970	13860436	+	466	466	ENSGALG00000006871	exon:13859971-13860436	gsxj6_1,gsxj6_2,gsxj6_3,gsxj14_1,gsxj14_2,gsxj14_3,gsxj22_1,gsxj22_2,gsxj22_3,gsxj30_1,gsxj30_2,gsxj30_3	4,17,12,8,15,5,17,9,11,5,10,7	SLCO3A1
gga_circ_0005943	chr3	103678515	103682306	-	3791	445	ENSGALG00000016496	exon:103678516-103678648,exon:103681995-103682306	gsxj6_1,gsxj6_2,gsxj6_3,gsxj14_1,gsxj14_2,gsxj14_3,gsxj22_1,gsxj22_2,gsxj22_3,gsxj30_1,gsxj30_2,gsxj30_3	16,30,24,18,24,11,25,18,23,5,17,17	ATAD2B
gga_circ_0011171	chrZ	63383816	63393454	+	9638	263	ENSGALG00000023089	exon:63383817-63383889,exon:63391310-63391371,exon:63392626-63392668,exon:63393370-63393454	gsxj6_1,gsxj6_2,gsxj6_3,gsxj14_1,gsxj14_2,gsxj14_3,gsxj22_1,gsxj22_2,gsxj22_3,gsxj30_1,gsxj30_2	18,10,11,12,11,9,9,9,15,2,8	SSBP2
gga_circ_0005490	chr2	5272924	5274416	-	1492	301	ENSGALG00000006052	exon:5272925-5273020,exon:5273880-5273976,exon:5274309-5274416	gsxj6_1,gsxj6_2,gsxj6_3,gsxj14_1,gsxj14_2,gsxj22_1,gsxj22_2,gsxj22_3,gsxj30_2,gsxj30_3	3,7,4,5,6,10,5,4,5,4	WDR48
gga_circ_0011175	chrZ	63790252	63801719	-	11467	574	ENSGALG00000015589	exon:63790253-63790367,exon:63793280-63793387,exon:63796798-63796914,exon:63798227-63798291,exon:63801551-63801719	gsxj6_1,gsxj6_2,gsxj6_3,gsxj14_2,gsxj30_2,gsxj30_3	4,4,9,3,3,3	MSH3
gga_circ_0010484	chr8	6914755	6923783	+	9028	308	ENSGALG00000004500	exon:6914756-6914864,exon:6916587-6916668,exon:6923667-6923783	gsxj6_1,gsxj6_2,gsxj6_3,gsxj14_3,gsxj22_2	2,2,2,4,4	RFWD2
gga_circ_0007968	chr4	89539621	89547395	+	7774	328	ENSGALG00000016098	exon:89539622-89539727,exon:89540889-89540998,exon:89547284-89547395	gsxj6_1,gsxj6_2,gsxj14_1,gsxj14_2,gsxj14_3,gsxj22_1,gsxj22_2,gsxj22_3,gsxj30_1,gsxj30_2,gsxj30_3	11,3,5,4,2,3,7,2,2,7,5	EXOC6B
gga_circ_0002340	chr1	121242494	121243941	+	1447	247	ENSGALG00000016551	exon:121242495-121242603,exon:121243804-121243941	gsxj6_2,gsxj6_3,gsxj14_1,gsxj14_2,gsxj22_1,gsxj22_2,gsxj22_3,gsxj30_1	5,12,5,3,6,4,4,3	AP1S2
gga_circ_0007965	chr4	89535584	89536876	+	1292	418	ENSGALG00000016098	exon:89535585-89535668,exon:89535800-89535846,exon:89535963-89536128,exon:89536756-89536876	gsxj6_1,gsxj6_2,gsxj6_3,gsxj14_1,gsxj14_2,gsxj14_3,gsxj22_1,gsxj22_2,gsxj22_3,gsxj30_1,gsxj30_2,gsxj30_3	5,8,10,9,5,4,7,5,6,5,13,4	EXOC6B
gga_circ_0007967	chr4	89538929	89540998	+	2069	386	ENSGALG00000016098	exon:89538930-89539001,exon:89539138-89539235,exon:89539622-89539727,exon:89540889-89540998	gsxj6_1,gsxj6_2,gsxj6_3,gsxj14_1,gsxj14_2,gsxj14_3,gsxj22_1,gsxj22_2,gsxj22_3,gsxj30_1,gsxj30_2,gsxj30_3	16,6,6,18,8,3,9,12,21,5,5,16	EXOC6B
gga_circ_0010575	chr9	15532017	15550085	-	18068	472	n/a	intergenic_region:15532018-15532064,intergenic_region:15532636-15532787,intergenic_region:15536798-15536848,intergenic_region:15538247-15538330,intergenic_region:15539860-15539997	gsxj6_2,gsxj6_3,gsxj14_1,gsxj14_2,gsxj22_1,gsxj22_2,gsxj22_3,gsxj30_1,gsxj30_2,gsxj30_3	2,8,3,3,4,7,2,5,4,4	--
gga_circ_0010378	chr8	3449920	3459415	-	9495	243	ENSGALG00000002469	exon:3449921-3449985,exon:3457986-3458064,exon:3459317-3459415	gsxj6_1,gsxj6_2,gsxj6_3,gsxj14_1,gsxj14_2,gsxj14_3,gsxj22_1,gsxj22_2,gsxj22_3,gsxj30_1,gsxj30_2,gsxj30_3	16,7,3,7,6,2,10,7,5,2,6,9	CDC73
gga_circ_0006942	chr3	75777531	75778326	+	795	294	ENSGALG00000015791	exon:75777532-75777675,exon:75778177-75778326	gsxj6_1,gsxj6_2,gsxj6_3,gsxj14_1,gsxj14_2,gsxj14_3,gsxj22_1,gsxj22_2,gsxj22_3,gsxj30_1,gsxj30_2,gsxj30_3	65,43,28,38,39,5,49,37,44,19,24,22	AKIRIN2
gga_circ_0006945	chr3	75838032	75849678	+	11646	202	ENSGALG00000015806	exon:75838033-75838109,exon:75849554-75849678	gsxj6_1,gsxj6_2,gsxj6_3,gsxj14_1,gsxj22_1,gsxj22_2,gsxj22_3,gsxj30_1,gsxj30_2	7,4,5,6,4,3,10,4,2	RARS2
gga_circ_0004303	chr24	4489249	4534852	-	45603	181	ENSGALG00000006767	intron:4489250-4489336,intron:4500236-4500329	gsxj22_1,gsxj22_2,gsxj30_1,gsxj30_2,gsxj30_3	3,10,2,5,3	UBE4A
gga_circ_0006948	chr3	75842082	75849678	+	7596	465	ENSGALG00000015806	exon:75842083-75842238,exon:75843848-75843954,exon:75848486-75848562,exon:75849554-75849678	gsxj6_1,gsxj6_2,gsxj6_3,gsxj14_1,gsxj14_2,gsxj14_3,gsxj22_1,gsxj22_2,gsxj22_3,gsxj30_1,gsxj30_2,gsxj30_3	5,13,10,19,30,4,23,6,24,7,9,15	RARS2
gga_circ_0010803	chrZ	10218842	10221278	-	2436	305	ENSGALG00000003326	exon:10218843-10219003,exon:10221135-10221278	gsxj6_3,gsxj14_1,gsxj14_2,gsxj22_1,gsxj22_2,gsxj30_1,gsxj30_2,gsxj30_3	2,4,3,3,4,2,4,4	AMACR
gga_circ_0007415	chr4	30984939	30989567	-	4628	213	ENSGALG00000010006	exon:30984940-30985015,exon:30989431-30989567	gsxj6_1,gsxj14_1,gsxj22_1,gsxj22_2,gsxj22_3,gsxj30_3	2,2,7,4,4,3	SLC10A7
gga_circ_0008332	chr5	34537186	34537594	+	408	296	ENSGALG00000029022	intron:34537187-34537431,intron:34537544-34537594	gsxj6_1,gsxj6_2,gsxj6_3,gsxj14_1,gsxj14_2,gsxj14_3,gsxj22_1,gsxj22_2,gsxj22_3,gsxj30_1,gsxj30_2,gsxj30_3	7,8,8,11,7,5,12,7,13,4,10,12	NPAS3
gga_circ_0004042	chr21	3117343	3121221	-	3878	429	ENSGALG00000002232	intron:3117344-3117448,intron:3120072-3120168,intron:3120944-3121064,intron:3121116-3121221	gsxj6_1,gsxj6_2,gsxj6_3,gsxj14_1,gsxj14_2,gsxj14_3,gsxj22_1,gsxj22_2,gsxj22_3,gsxj30_1,gsxj30_2,gsxj30_3	127,81,81,116,92,77,109,182,106,34,108,73	RERE
gga_circ_0004047	chr21	3140709	3151983	-	11274	71	n/a	intergenic_region:3140710-3140780	gsxj14_2,gsxj22_1,gsxj22_2,gsxj22_3,gsxj30_2	7,3,3,4,2	--
gga_circ_0002868	chr1	175882715	175892545	-	9830	385	ENSGALG00000017104	exon:175882716-175882813,exon:175889203-175889275,exon:175890351-175890420,exon:175892402-175892545	gsxj6_1,gsxj6_2,gsxj6_3,gsxj14_1,gsxj14_2,gsxj14_3,gsxj22_1,gsxj22_2,gsxj22_3,gsxj30_1,gsxj30_3	9,14,9,9,6,13,7,10,5,2,7	CDK8
gga_circ_0004152	chr21	99113	105468	-	6355	175	ENSGALG00000000449	exon:99114-99288	gsxj6_1,gsxj6_2,gsxj6_3,gsxj14_2,gsxj14_3,gsxj22_1,gsxj22_3	4,5,3,6,3,2,4	ARHGEF10L
gga_circ_0010718	chr9	512948	519248	+	6300	262	ENSGALG00000001482	exon:512949-513057,exon:518508-518619,exon:519208-519248	gsxj6_1,gsxj6_3,gsxj14_2,gsxj22_1,gsxj22_2,gsxj22_3,gsxj30_2,gsxj30_3	5,2,2,2,3,5,6,2	GIGYF2
gga_circ_0010715	chr9	503221	507841	+	4620	304	ENSGALG00000001482	exon:503222-503299,exon:505671-505800,exon:507746-507841	gsxj6_1,gsxj6_2,gsxj6_3,gsxj14_1,gsxj14_2,gsxj14_3,gsxj22_1,gsxj22_2,gsxj22_3,gsxj30_1,gsxj30_2,gsxj30_3	25,21,22,25,21,7,22,11,19,6,21,5	GIGYF2
gga_circ_0002209	chr1	108282217	108283465	+	1248	331	ENSGALG00000016142	exon:108282218-108282410,exon:108283328-108283465	gsxj6_1,gsxj6_2,gsxj6_3,gsxj14_1,gsxj14_2,gsxj14_3,gsxj22_2,gsxj22_3,gsxj30_1,gsxj30_2,gsxj30_3	93,51,38,15,31,49,12,17,16,93,50	Mx
gga_circ_0010711	chr9	4749880	4751064	+	1184	378	ENSGALG00000005550	intron:4749881-4750100,intron:4750907-4751064	gsxj6_1,gsxj6_2,gsxj6_3,gsxj14_1,gsxj14_2,gsxj22_1,gsxj22_2,gsxj22_3,gsxj30_2,gsxj30_3	5,3,4,7,2,10,5,2,5,9	ST6GAL1
gga_circ_0005544	chr2	56390377	56391195	-	818	318	n/a	intergenic_region:56390378-56390695	gsxj14_1,gsxj14_3,gsxj22_1,gsxj22_2,gsxj22_3,gsxj30_1	30,7,21,11,3,15	--
gga_circ_0008027	chr5	118347	122350	-	4003	373	ENSGALG00000000453	intron:118348-118419,intron:120131-120200,intron:120762-120921,intron:122280-122350	gsxj6_1,gsxj6_2,gsxj6_3,gsxj14_1,gsxj14_2,gsxj14_3,gsxj22_1,gsxj22_2,gsxj22_3,gsxj30_1,gsxj30_2,gsxj30_3	126,98,57,78,64,111,77,66,45,18,38,15	NUP160
gga_circ_0005549	chr2	56505361	56524348	-	18987	279	ENSGALG00000012653	intron:56505362-56505552,intron:56524261-56524348	gsxj14_1,gsxj14_2,gsxj22_1,gsxj22_2,gsxj22_3,gsxj30_2	7,3,2,3,5,3	CTDP1
gga_circ_0005548	chr2	56505361	56524328	-	18967	259	ENSGALG00000012653	intron:56505362-56505552,intron:56524261-56524328	gsxj6_1,gsxj6_2,gsxj6_3,gsxj14_1,gsxj14_2,gsxj14_3,gsxj22_1,gsxj22_2,gsxj22_3,gsxj30_1,gsxj30_2,gsxj30_3	6,2,75,151,77,25,191,120,161,44,66,40	CTDP1
gga_circ_0000031	AADN03014784.1	1477	2797	+	1320	110	ENSGALG00000026087	exon:2688-2797	gsxj6_1,gsxj6_3,gsxj14_1,gsxj14_2,gsxj14_3,gsxj22_1,gsxj22_2,gsxj22_3,gsxj30_1,gsxj30_2	10,7,4,5,5,6,4,3,2,3	TYK2
gga_circ_0009008	chr6	30722768	30732192	+	9424	292	ENSGALG00000009516	exon:30722769-30722829,exon:30731036-30731176,exon:30732103-30732192	gsxj6_1,gsxj6_2,gsxj6_3,gsxj14_1,gsxj14_2,gsxj14_3,gsxj22_1,gsxj22_3,gsxj30_2,gsxj30_3	7,6,14,10,8,11,6,3,6,5	-
gga_circ_0002956	chr1	184505720	184509519	+	3799	289	ENSGALG00000017202	exon:184505721-184505876,exon:184509387-184509519	gsxj6_1,gsxj6_2,gsxj6_3,gsxj14_1,gsxj14_2,gsxj14_3,gsxj22_1,gsxj22_3,gsxj30_2	4,4,3,5,8,4,4,5,6	FAM76B
gga_circ_0009138	chr6	8545196	8567488	+	22292	376	ENSGALG00000003165	exon:8545197-8545346,exon:8563573-8563673,exon:8567364-8567488	gsxj6_1,gsxj6_2,gsxj6_3,gsxj14_1,gsxj14_2,gsxj14_3,gsxj22_2,gsxj22_3,gsxj30_1,gsxj30_2,gsxj30_3	9,2,6,7,6,7,8,21,8,3,5	CCDC6
gga_circ_0009139	chr6	8597608	8599144	+	1536	407	ENSGALG00000003172	exon:8597609-8597668,exon:8598128-8598245,exon:8598916-8599144	gsxj6_1,gsxj6_2,gsxj6_3,gsxj14_1,gsxj14_2,gsxj14_3,gsxj22_1,gsxj22_2,gsxj22_3,gsxj30_1,gsxj30_2,gsxj30_3	15,24,17,17,33,5,41,45,52,9,22,38	SLC16A9
gga_circ_0010625	chr9	21810372	21813633	-	3261	294	ENSGALG00000009580	exon:21810373-21810520,exon:21812659-21812739,exon:21813569-21813633	gsxj6_1,gsxj6_2,gsxj6_3,gsxj14_2,gsxj14_3,gsxj22_1,gsxj22_2,gsxj22_3,gsxj30_1,gsxj30_2	3,5,7,5,6,20,3,2,2,6	IQCJ
gga_circ_0010628	chr9	21898508	21903923	-	5415	391	n/a	intergenic_region:21898509-21898708,intergenic_region:21903733-21903923	gsxj6_1,gsxj6_2,gsxj6_3	4,4,6	--
gga_circ_0009135	chr6	8499861	8516386	+	16525	276	ENSGALG00000003135	exon:8506016-8506114,exon:8514181-8514264,exon:8516294-8516386	gsxj6_1,gsxj6_2,gsxj6_3,gsxj14_1,gsxj14_3,gsxj22_1,gsxj22_2,gsxj22_3,gsxj30_1,gsxj30_2	8,7,20,3,7,18,14,7,8,6	chAnk3
gga_circ_0009137	chr6	8499861	8518514	+	18653	321	n/a	intergenic_region:8514181-8514264,intergenic_region:8514383-8514442,intergenic_region:8516294-8516386,intergenic_region:8518431-8518514	gsxj6_1,gsxj6_2,gsxj6_3,gsxj14_1,gsxj14_2,gsxj14_3,gsxj22_1,gsxj22_2,gsxj22_3,gsxj30_1,gsxj30_2,gsxj30_3	11,25,12,5,21,14,20,14,16,15,14,22	--
gga_circ_0001327	chr15	10742063	10743130	-	1067	370	ENSGALG00000007758	intron:10742064-10742224,intron:10742922-10743130	gsxj6_2,gsxj6_3,gsxj14_1,gsxj14_2,gsxj14_3,gsxj22_1,gsxj22_2,gsxj22_3,gsxj30_2,gsxj30_3	7,14,2,9,3,10,11,4,4,2	OSBP2
gga_circ_0001326	chr15	10718749	10743130	-	24381	460	ENSGALG00000007758	exon:10718750-10719000,exon:10742922-10743130	gsxj6_1,gsxj6_2,gsxj14_2,gsxj14_3,gsxj22_1,gsxj22_2,gsxj22_3,gsxj30_2,gsxj30_3	4,8,21,11,20,22,17,16,11	OSBP2
gga_circ_0001322	chr15	1018186	1019599	-	1413	213	ENSGALG00000001988	exon:1018187-1018257,exon:1018735-1018797,exon:1019521-1019599	gsxj6_2,gsxj6_3,gsxj14_1,gsxj22_1,gsxj22_2,gsxj30_1,gsxj30_2,gsxj30_3	5,4,5,5,2,4,5,2	TXNRD2
gga_circ_0009483	chr7	14762371	14765846	+	3475	495	ENSGALG00000026366	exon:14762372-14762452,exon:14763410-14763490,exon:14764218-14764295,exon:14764945-14765025,exon:14765365-14765448,exon:14765757-14765846	gsxj6_1,gsxj6_2,gsxj6_3,gsxj14_1,gsxj14_2,gsxj14_3,gsxj22_1,gsxj22_2,gsxj22_3,gsxj30_2,gsxj30_3	10,5,3,11,12,8,12,8,6,4,15	MYPN
gga_circ_0009485	chr7	14763409	14765448	+	2039	324	ENSGALG00000026366	exon:14763410-14763490,exon:14764218-14764295,exon:14764945-14765025,exon:14765365-14765448	gsxj6_1,gsxj6_2,gsxj6_3,gsxj14_1,gsxj14_2,gsxj14_3,gsxj22_1,gsxj22_2,gsxj22_3,gsxj30_1,gsxj30_2,gsxj30_3	194,17,22,10,12,86,16,3,14,12,8,13	MYPN
gga_circ_0009486	chr7	14763409	14765846	+	2437	438	ENSGALG00000026366	exon:14763410-14763490,exon:14764218-14764295,exon:14764945-14765025,exon:14765365-14765448,exon:14765733-14765846	gsxj6_1,gsxj6_2,gsxj6_3,gsxj14_1,gsxj14_2,gsxj14_3,gsxj22_1,gsxj22_2,gsxj22_3,gsxj30_1,gsxj30_2,gsxj30_3	1.70718e+40	MYPN
gga_circ_0009487	chr7	14763409	14771184	+	7775	399	ENSGALG00000026366	exon:14763410-14763490,exon:14764218-14764295,exon:14770591-14770701,exon:14771056-14771184	gsxj6_1,gsxj6_2,gsxj6_3,gsxj14_1,gsxj14_2,gsxj14_3,gsxj22_1,gsxj22_3	4,2,8,8,4,11,6,4	MYPN
gga_circ_0009646	chr7	17423848	17436441	+	12593	179	ENSGALG00000009545	exon:17435645-17435738,exon:17436357-17436441	gsxj6_1,gsxj6_2,gsxj6_3,gsxj14_2,gsxj14_3,gsxj22_2,gsxj30_1,gsxj30_2,gsxj30_3	3,2,12,3,3,3,2,4,4	SLC25A12
gga_circ_0000815	chr12	16464823	16470851	-	6028	454	ENSGALG00000007798	exon:16464824-16464944,exon:16466998-16467121,exon:16468956-16469009,exon:16470697-16470851	gsxj6_1,gsxj6_2,gsxj6_3,gsxj14_1,gsxj14_2,gsxj14_3,gsxj22_1,gsxj22_2,gsxj22_3,gsxj30_2,gsxj30_3	6,7,8,19,6,7,4,10,7,8,14	SHQ1
gga_circ_0006163	chr3	16020296	16024543	-	4247	338	ENSGALG00000013227	exon:16020297-16020408,exon:16020495-16020555,exon:16023246-16023325,exon:16024459-16024543	gsxj6_1,gsxj6_3,gsxj14_1,gsxj14_2,gsxj22_1,gsxj22_2,gsxj22_3,gsxj30_2,gsxj30_3	5,6,7,2,2,5,6,2,2	MAP4K3
gga_circ_0000813	chr12	16195081	16195926	-	845	313	n/a	intergenic_region:16195082-16195267,intergenic_region:16195800-16195926	gsxj6_1,gsxj6_2,gsxj6_3,gsxj14_3,gsxj22_1,gsxj22_2,gsxj30_1,gsxj30_2	2,2,2,2,6,2,3,5	--
gga_circ_0003468	chr1	60861918	60876863	+	14945	347	ENSGALG00000012994	exon:60861919-60862050,exon:60865078-60865131,exon:60876703-60876863	gsxj6_1,gsxj6_2,gsxj6_3,gsxj14_1,gsxj14_2,gsxj14_3,gsxj22_1,gsxj22_2,gsxj22_3,gsxj30_1,gsxj30_2,gsxj30_3	10,9,24,43,22,8,17,43,11,4,16,11	ERC1
gga_circ_0009648	chr7	17423848	17440323	+	16475	360	ENSGALG00000009545	exon:17423849-17423964,exon:17439605-17439689,exon:17440165-17440323	gsxj14_1,gsxj14_2,gsxj14_3,gsxj22_3	3,3,2,2	SLC25A12
gga_circ_0009701	chr7	21931990	21932933	-	943	273	ENSGALG00000027991	exon:21931991-21932128,exon:21932799-21932933	gsxj6_1,gsxj6_3,gsxj14_2,gsxj22_1,gsxj22_2,gsxj22_3,gsxj30_1	2,5,4,5,4,2,3	TTLL4
gga_circ_0001499	chr15	8189892	8194364	+	4472	239	ENSGALG00000006363	exon:8189893-8190056,exon:8194290-8194364	gsxj14_2,gsxj22_1,gsxj22_2,gsxj22_3	5,6,2,2	CABIN1
gga_circ_0009266	chr7	14709044	14738884	+	29840	741	ENSGALG00000026366	intron:14709045-14709326,intron:14735313-14735405,intron:14735948-14736025,intron:14737463-14737531,intron:14738144-14738227,intron:14738531-14738593,intron:14738813-14738884	gsxj6_1,gsxj6_2,gsxj6_3,gsxj14_1,gsxj14_2,gsxj14_3,gsxj22_1,gsxj22_2,gsxj22_3,gsxj30_1,gsxj30_2,gsxj30_3	17,39,62,42,12,13,22,39,27,34,26,57	MYPN
gga_circ_0009267	chr7	14709044	14739311	+	30267	373	ENSGALG00000026366	exon:14735956-14736025,exon:14737463-14737531,exon:14738144-14738227,exon:14738813-14738884,exon:14739234-14739311	gsxj6_1,gsxj6_2,gsxj6_3,gsxj14_1,gsxj14_2,gsxj14_3,gsxj22_1,gsxj22_2,gsxj22_3,gsxj30_1,gsxj30_2,gsxj30_3	2,8,6,7,16,3,7,4,3,3,5,9	MYPN
gga_circ_0009263	chr7	14709044	14731120	+	22076	550	ENSGALG00000026366	exon:14709045-14709326,exon:14730853-14731120	gsxj6_2,gsxj6_3,gsxj14_1,gsxj14_3,gsxj22_1,gsxj22_2,gsxj22_3,gsxj30_1,gsxj30_2,gsxj30_3	10,15,8,2,6,14,7,4,2,6	MYPN
gga_circ_0002562	chr1	143235974	143245441	-	9467	307	ENSGALG00000016872	exon:143235975-143236052,exon:143243719-143243806,exon:143245301-143245441	gsxj6_1,gsxj6_2,gsxj6_3,gsxj14_1,gsxj14_2,gsxj14_3,gsxj22_1,gsxj22_2,gsxj22_3,gsxj30_1,gsxj30_2	4,2,3,4,2,2,3,3,5,6,7	PCCA
gga_circ_0002560	chr1	14219948	14232185	+	12237	309	ENSGALG00000008081	exon:14219949-14220014,exon:14230814-14230944,exon:14232074-14232185	gsxj6_1,gsxj6_2,gsxj6_3,gsxj14_1,gsxj14_2,gsxj22_1,gsxj22_2,gsxj22_3,gsxj30_1,gsxj30_2,gsxj30_3	5,3,7,13,6,2,4,7,3,5,2	PIK3CG
gga_circ_0001479	chr15	7051863	7064887	+	13024	350	ENSGALG00000005538	exon:7064027-7064210,exon:7064722-7064887	gsxj6_1,gsxj6_2,gsxj6_3,gsxj14_2,gsxj22_1,gsxj22_2,gsxj22_3,gsxj30_2	5,13,17,3,4,11,5,2	MYO18B
gga_circ_0001478	chr15	7051863	7062231	+	10368	81	ENSGALG00000005538	exon:7062151-7062231	gsxj6_1,gsxj6_2,gsxj6_3,gsxj14_2,gsxj14_3,gsxj22_2,gsxj22_3,gsxj30_3	3,2,13,4,2,2,3,3	MYO18B
gga_circ_0002784	chr1	168067873	168072543	+	4670	415	ENSGALG00000016997	exon:168067874-168068022,exon:168069173-168069250,exon:168071587-168071696,exon:168072466-168072543	gsxj6_1,gsxj6_2,gsxj6_3,gsxj14_1,gsxj14_2,gsxj22_1,gsxj22_2,gsxj22_3,gsxj30_3	3,3,2,6,3,8,4,3,6	RB1
gga_circ_0002673	chr1	154337529	154339380	+	1851	90	ENSGALG00000016925	exon:154339291-154339380	gsxj6_1,gsxj6_2,gsxj6_3,gsxj14_1,gsxj14_2,gsxj14_3,gsxj22_1,gsxj22_2,gsxj22_3,gsxj30_1,gsxj30_2,gsxj30_3	36,22,28,43,13,14,21,14,6,14,2,7	TBC1D4
gga_circ_0004551	chr28	4555450	4583988	-	28538	416	ENSGALG00000004091	exon:4555451-4555588,exon:4580575-4580689,exon:4583826-4583988	gsxj6_1,gsxj6_2,gsxj6_3,gsxj14_1,gsxj14_2,gsxj14_3,gsxj22_1,gsxj30_2	5,3,2,3,2,2,3,2	KDM4B
gga_circ_0004553	chr28	4732130	4732528	-	398	274	ENSGALG00000001998	exon:4732131-4732249,exon:4732374-4732528	gsxj6_1,gsxj6_2,gsxj6_3,gsxj14_1,gsxj14_2,gsxj14_3,gsxj22_1,gsxj22_2,gsxj22_3,gsxj30_1,gsxj30_2,gsxj30_3	44,63,76,63,95,51,152,123,43,31,82,113	R3HDM4
gga_circ_0004552	chr28	4579525	4583988	-	4463	357	ENSGALG00000004091	exon:4579526-4579719,exon:4583826-4583988	gsxj6_2,gsxj6_3,gsxj14_1,gsxj14_2,gsxj14_3,gsxj22_1,gsxj22_2,gsxj22_3,gsxj30_1,gsxj30_2,gsxj30_3	9,7,9,12,5,19,5,11,4,13,2	KDM4B
gga_circ_0009795	chr7	2923255	2931124	+	7869	495	n/a	intergenic_region:2923256-2923365,intergenic_region:2929359-2929458,intergenic_region:2930027-2930142,intergenic_region:2930956-2931124	gsxj6_1,gsxj6_2,gsxj6_3,gsxj14_1,gsxj14_2,gsxj14_3,gsxj22_1,gsxj22_2,gsxj22_3,gsxj30_1,gsxj30_2,gsxj30_3	107,28,79,11,11,16,8,10,15,8,15,19	--
gga_circ_0009796	chr7	29769773	29775328	+	5555	168	ENSGALG00000012187	exon:29775161-29775328	gsxj6_1,gsxj6_2,gsxj6_3,gsxj14_1,gsxj14_2,gsxj22_2,gsxj22_3,gsxj30_1,gsxj30_2	5,6,5,6,5,6,3,7,6	--
gga_circ_0009790	chr7	27592577	27593748	-	1171	246	ENSGALG00000012052	exon:27592578-27592723,exon:27593649-27593748	gsxj6_1,gsxj6_2,gsxj6_3,gsxj14_1,gsxj14_3,gsxj22_2,gsxj22_3,gsxj30_1	3,5,3,8,3,4,2,3	SNX4
gga_circ_0001786	chr18	4008845	4012527	+	3682	146	ENSGALG00000001725	exon:4012382-4012527	gsxj6_1,gsxj6_2,gsxj6_3,gsxj14_1,gsxj14_2,gsxj14_3,gsxj22_1,gsxj22_2,gsxj22_3,gsxj30_1	6,7,9,5,5,3,7,2,6,3	TNRC6C
gga_circ_0009792	chr7	27609740	27611069	-	1329	337	ENSGALG00000012052	exon:27609741-27609788,exon:27610705-27610854,exon:27610931-27611069	gsxj6_1,gsxj6_2,gsxj6_3,gsxj14_1,gsxj14_2,gsxj22_1,gsxj22_2,gsxj22_3,gsxj30_1,gsxj30_3	9,2,4,12,10,15,2,4,3,7	SNX4
gga_circ_0001784	chr18	3984760	3985084	+	324	324	n/a	intergenic_region:3984761-3985084	gsxj6_1,gsxj6_2,gsxj6_3,gsxj14_1,gsxj14_2,gsxj22_1,gsxj22_2,gsxj22_3,gsxj30_1	9,6,4,5,6,5,3,2,6	--
gga_circ_0002073	chr19	8806207	8817197	-	10990	273	ENSGALG00000005567	exon:8806208-8806282,exon:8812170-8812284,exon:8817115-8817197	gsxj6_1,gsxj6_2,gsxj6_3,gsxj14_1,gsxj14_2,gsxj22_1,gsxj22_2,gsxj22_3,gsxj30_1,gsxj30_2,gsxj30_3	4,6,10,5,11,17,9,12,5,10,10	MSI2
gga_circ_0009799	chr7	29969193	29971477	+	2284	301	ENSGALG00000012207	exon:29969194-29969322,exon:29970345-29970405,exon:29971233-29971280,exon:29971415-29971477	gsxj6_1,gsxj6_2,gsxj6_3,gsxj14_1,gsxj14_2,gsxj14_3,gsxj22_1,gsxj22_2,gsxj22_3,gsxj30_1,gsxj30_2,gsxj30_3	32,22,52,7,8,5,22,16,13,7,11,7	CCNT2
gga_circ_0003787	chr1	79018951	79043189	-	24238	250	ENSGALG00000014941	intron:79018952-79019086,intron:79043075-79043189	gsxj6_1,gsxj6_2,gsxj6_3,gsxj22_3	4,6,8,2	STXBP5L
gga_circ_0003786	chr1	78927495	78933513	-	6018	240	ENSGALG00000014941	exon:78933274-78933513	gsxj6_1,gsxj6_2,gsxj6_3,gsxj22_3,gsxj30_2	11,3,11,3,4	STXBP5L
gga_circ_0003783	chr1	78760918	78762498	+	1580	544	ENSGALG00000014816	exon:78760919-78761055,exon:78761303-78761443,exon:78762233-78762498	gsxj6_1,gsxj6_2,gsxj6_3,gsxj14_1,gsxj14_2,gsxj22_1,gsxj22_2,gsxj22_3,gsxj30_1,gsxj30_3	4,5,4,2,5,6,9,6,3,5	SPICE1
gga_circ_0003782	chr1	78760493	78762498	+	2005	645	ENSGALG00000014816	exon:78760494-78760594,exon:78760919-78761055,exon:78761303-78761443,exon:78762233-78762498	gsxj6_1,gsxj6_2,gsxj6_3,gsxj14_1,gsxj14_2,gsxj14_3,gsxj22_1,gsxj22_2,gsxj22_3,gsxj30_1,gsxj30_2,gsxj30_3	43,42,37,50,31,18,34,24,25,19,16,17	SPICE1
gga_circ_0007090	chr3	87485745	87502548	-	16803	127	ENSGALG00000016304	exon:87485746-87485835,exon:87488423-87488459	gsxj6_1,gsxj6_2,gsxj6_3,gsxj14_1,gsxj22_1,gsxj22_2,gsxj30_2	8,3,12,2,3,6,5	LRRC1
gga_circ_0002098	chr1	100351155	100351353	-	198	198	n/a	intergenic_region:100351156-100351353	gsxj6_1,gsxj6_2,gsxj6_3,gsxj14_1,gsxj14_2,gsxj14_3,gsxj22_1,gsxj22_3,gsxj30_1	1.22247e+26	--
gga_circ_0001676	chr17	9089422	9127156	-	37734	425	ENSGALG00000001157	exon:9089423-9089548,exon:9095415-9095516,exon:9103254-9103299,exon:9125888-9125968,exon:9127087-9127156	gsxj6_1,gsxj6_2,gsxj6_3,gsxj14_1,gsxj14_2,gsxj14_3,gsxj22_1,gsxj22_2,gsxj30_1,gsxj30_2,gsxj30_3	59,27,35,63,36,23,32,25,23,6,7	DENND1A
gga_circ_0001675	chr17	9089422	9125968	-	36546	363	ENSGALG00000001157	exon:9089423-9089548,exon:9095415-9095516,exon:9123690-9123743,exon:9125888-9125968	gsxj6_1,gsxj6_2,gsxj6_3,gsxj14_1,gsxj14_2,gsxj14_3,gsxj22_3,gsxj30_2	3,3,3,5,4,3,4,2	DENND1A
gga_circ_0001672	chr17	9089422	9103299	-	13877	274	ENSGALG00000001157	exon:9089423-9089548,exon:9095415-9095516,exon:9103254-9103299	gsxj6_1,gsxj6_2,gsxj14_1,gsxj14_2,gsxj14_3,gsxj22_1,gsxj22_2,gsxj22_3,gsxj30_3	7,8,5,3,3,9,4,8,7	DENND1A
gga_circ_0002419	chr1	131242179	131252946	+	10767	378	n/a	intergenic_region:131242180-131242247,intergenic_region:131249006-131249152,intergenic_region:131249754-131249871,intergenic_region:131252902-131252946	gsxj6_1,gsxj6_2,gsxj6_3,gsxj14_1,gsxj14_2,gsxj14_3,gsxj22_1,gsxj22_2,gsxj22_3,gsxj30_1,gsxj30_2,gsxj30_3	36,25,75,56,61,38,28,72,80,28,44,68	--
gga_circ_0005374	chr2	43654	75297	-	31643	218	ENSGALG00000013049	exon:75080-75297	gsxj6_1,gsxj6_3,gsxj14_1,gsxj14_2,gsxj14_3,gsxj22_1,gsxj22_3,gsxj30_1	4,3,2,2,4,3,8,3	SMARCD3
gga_circ_0002412	chr1	129631032	129649616	+	18584	304	ENSGALG00000016734	exon:129631033-129631129,exon:129642710-129642769,exon:129646896-129646959,exon:129649534-129649616	gsxj6_1,gsxj6_2,gsxj6_3,gsxj14_1,gsxj14_2,gsxj14_3,gsxj22_1,gsxj22_2,gsxj22_3,gsxj30_2,gsxj30_3	3,4,2,3,3,4,5,2,4,4,2	SLC9A7
gga_circ_0002411	chr1	129631032	129631799	+	767	227	ENSGALG00000016734	exon:129631033-129631129,exon:129631268-129631397	gsxj6_1,gsxj6_2,gsxj6_3,gsxj14_1,gsxj14_2,gsxj22_2,gsxj22_3,gsxj30_1,gsxj30_2	7,5,2,14,6,3,7,3,7	SLC9A7
gga_circ_0009868	chr7	34694306	34696864	-	2558	330	ENSGALG00000012495	exon:34695564-34695668,exon:34695799-34695912,exon:34696754-34696864	gsxj14_1,gsxj22_1,gsxj22_2,gsxj22_3,gsxj30_2	6,5,5,2,3	-
gga_circ_0006309	chr3	26398781	26418557	+	19776	203	ENSGALG00000010020	exon:26418355-26418557	gsxj6_2,gsxj14_1,gsxj14_2,gsxj14_3,gsxj22_1,gsxj22_2,gsxj22_3,gsxj30_2	2,6,5,6,9,14,8,2	TTC7A
gga_circ_0009864	chr7	34691190	34709490	-	18300	396	ENSGALG00000012495	exon:34691191-34691283,exon:34694307-34694411,exon:34695041-34695133,exon:34709386-34709490	gsxj6_2,gsxj6_3,gsxj14_1,gsxj14_2,gsxj14_3,gsxj22_1,gsxj22_2,gsxj22_3,gsxj30_2,gsxj30_3	20,7,11,10,4,8,4,6,3,4	-
gga_circ_0006303	chr3	26352565	26367464	+	14899	410	ENSGALG00000010020	exon:26352566-26352683,exon:26359306-26359363,exon:26361456-26361528,exon:26367304-26367464	gsxj6_1,gsxj6_2,gsxj6_3,gsxj14_1,gsxj14_2,gsxj14_3,gsxj22_1,gsxj22_2,gsxj22_3,gsxj30_1,gsxj30_2,gsxj30_3	19,19,13,34,23,18,23,17,9,5,9,6	TTC7A
gga_circ_0007781	chr4	65795186	65819414	-	24228	730	ENSGALG00000014078	exon:65795187-65795285,exon:65795396-65795498,exon:65795943-65796047,exon:65800925-65800999,exon:65803257-65803348,exon:65811067-65811181,exon:65812510-65812539,exon:65818514-65818553,exon:65819344-65819414	gsxj6_1,gsxj6_2,gsxj6_3,gsxj14_1,gsxj14_2,gsxj14_3,gsxj22_1,gsxj22_2,gsxj22_3,gsxj30_1,gsxj30_2,gsxj30_3	162,160,182,84,105,66,117,126,153,40,60,106	DCUN1D4
gga_circ_0007783	chr4	65795395	65819414	-	24019	608	ENSGALG00000014078	exon:65795396-65795498,exon:65795943-65796047,exon:65798248-65798356,exon:65799249-65799336,exon:65803257-65803348,exon:65818514-65818553,exon:65819344-65819414	gsxj6_1,gsxj6_2,gsxj6_3,gsxj14_1,gsxj14_2,gsxj14_3,gsxj22_1,gsxj22_2,gsxj22_3,gsxj30_2,gsxj30_3	17,9,23,10,11,8,7,23,16,11,9	DCUN1D4
gga_circ_0007785	chr4	65811066	65819414	-	8348	309	ENSGALG00000014078	exon:65811067-65811181,exon:65812510-65812539,exon:65814803-65814855,exon:65818514-65818553,exon:65819344-65819414	gsxj6_1,gsxj6_2,gsxj6_3,gsxj14_1,gsxj14_2,gsxj14_3,gsxj22_1,gsxj22_2,gsxj22_3,gsxj30_1,gsxj30_2,gsxj30_3	100,78,108,129,59,49,224,92,173,36,61,62	DCUN1D4
gga_circ_0002327	chr1	120342249	120343815	-	1566	236	ENSGALG00000016541	exon:120342250-120342324,exon:120343655-120343815	gsxj6_1,gsxj6_3,gsxj14_1,gsxj14_2,gsxj14_3,gsxj22_1,gsxj22_2,gsxj22_3,gsxj30_2,gsxj30_3	11,8,7,5,5,2,8,2,4,2	BEND2
gga_circ_0003235	chr1	38004570	38014608	-	10038	279	ENSGALG00000010246	exon:38004571-38004708,exon:38009414-38009450,exon:38014505-38014608	gsxj6_1,gsxj6_2,gsxj6_3,gsxj14_1,gsxj14_2,gsxj14_3,gsxj22_1,gsxj22_2,gsxj22_3,gsxj30_1,gsxj30_2,gsxj30_3	6,5,6,7,2,6,20,9,12,7,8,6	OSBPL8
gga_circ_0003237	chr1	3830319	3849943	-	19624	228	ENSGALG00000009279	exon:3848281-3848351,exon:3848505-3848547,exon:3849830-3849943	gsxj22_1,gsxj22_2,gsxj22_3,gsxj30_3	4,3,3,4	SFMBT2
gga_circ_0003309	chr1	48740559	48751441	+	10882	479	ENSGALG00000011814	exon:48740560-48740638,exon:48743268-48743426,exon:48743973-48744100,exon:48751329-48751441	gsxj6_1,gsxj6_2,gsxj6_3,gsxj14_1,gsxj14_2,gsxj14_3,gsxj22_1,gsxj22_2,gsxj22_3,gsxj30_2	10,5,3,4,2,7,4,6,9,5	ATF7IP
gga_circ_0003308	chr1	48740559	48744158	+	3599	424	ENSGALG00000011814	exon:48740560-48740638,exon:48743268-48743426,exon:48743973-48744158	gsxj6_1,gsxj6_2,gsxj6_3,gsxj14_1,gsxj14_2,gsxj14_3,gsxj22_1,gsxj22_2,gsxj22_3,gsxj30_1,gsxj30_2,gsxj30_3	8,10,9,11,9,15,9,14,18,4,5,8	ATF7IP
gga_circ_0005205	chr2	27595428	27601113	-	5685	287	ENSGALG00000010786	exon:27595429-27595624,exon:27601023-27601113	gsxj6_2,gsxj14_1,gsxj14_2,gsxj14_3,gsxj22_1,gsxj22_3,gsxj30_2	2,5,5,3,2,2,4	DGKB
gga_circ_0003305	chr1	47661556	47687326	+	25770	244	ENSGALG00000011682	exon:47661557-47661800	gsxj6_1,gsxj6_2,gsxj6_3,gsxj14_1,gsxj14_2,gsxj14_3,gsxj22_1,gsxj22_2,gsxj22_3,gsxj30_1,gsxj30_2,gsxj30_3	26,21,15,19,23,8,18,33,31,6,19,7	CNOT4
gga_circ_0006413	chr3	34441780	34444401	+	2621	303	ENSGALG00000010709	exon:34441781-34441995,exon:34444314-34444401	gsxj22_1,gsxj22_2,gsxj22_3	5,5,3	AKT3
gga_circ_0007779	chr4	65795186	65803348	-	8162	474	ENSGALG00000014078	exon:65795187-65795285,exon:65795396-65795498,exon:65795943-65796047,exon:65800925-65800999,exon:65803257-65803348	gsxj6_1,gsxj6_3,gsxj14_1,gsxj14_2,gsxj14_3,gsxj22_1,gsxj30_3	5,4,3,3,3,4,3	DCUN1D4
gga_circ_0004828	chr2	12816341	12823753	-	7412	257	ENSGALG00000007076	exon:12816342-12816461,exon:12820357-12820392,exon:12823653-12823753	gsxj6_1,gsxj6_2,gsxj6_3,gsxj14_1,gsxj14_2,gsxj14_3,gsxj22_1,gsxj22_2,gsxj22_3,gsxj30_1,gsxj30_2,gsxj30_3	11,5,4,9,17,4,10,11,10,4,10,2	CCNY
gga_circ_0006778	chr3	60356340	60361133	+	4793	255	ENSGALG00000014848	exon:60356341-60356535,exon:60361074-60361133	gsxj6_1,gsxj6_2,gsxj6_3,gsxj14_1,gsxj14_2,gsxj14_3,gsxj22_1,gsxj22_2,gsxj22_3,gsxj30_2,gsxj30_3	15,16,16,14,10,8,6,19,15,10,34	TRDN
gga_circ_0004821	chr2	127783158	127784299	+	1141	309	ENSGALG00000016029	exon:127783159-127783293,exon:127784126-127784299	gsxj6_1,gsxj6_2,gsxj6_3,gsxj14_1,gsxj14_2,gsxj14_3,gsxj22_1,gsxj22_2,gsxj22_3,gsxj30_2,gsxj30_3	8,9,8,15,7,2,10,6,3,4,11	VPS13B
gga_circ_0010578	chr9	15536797	15550085	-	13288	273	ENSGALG00000008545	exon:15536798-15536848,exon:15538247-15538330,exon:15539860-15539997	gsxj6_1,gsxj6_3,gsxj14_1,gsxj14_3,gsxj22_1,gsxj22_2,gsxj22_3,gsxj30_1,gsxj30_3	4,5,9,2,5,2,2,5,10	SENP5
gga_circ_0008839	chr6	1924163	1940699	+	16536	207	ENSGALG00000001977	intron:1939538-1939707,intron:1940663-1940699	gsxj6_1,gsxj6_2,gsxj6_3,gsxj14_1,gsxj14_2,gsxj14_3,gsxj22_1,gsxj22_3,gsxj30_1	11,4,4,7,4,6,3,2,7	LDB3
gga_circ_0003124	chr1	27076873	27081188	+	4315	171	ENSGALG00000009480	exon:27076874-27076955,exon:27081100-27081188	gsxj6_1,gsxj6_2,gsxj6_3,gsxj14_1,gsxj14_2,gsxj22_1,gsxj22_3,gsxj30_1,gsxj30_2,gsxj30_3	3,3,7,3,2,2,3,3,2,3	DOCK4
gga_circ_0008520	chr5	54248225	54251977	-	3752	245	ENSGALG00000011910	exon:54248226-54248366,exon:54251874-54251977	gsxj6_1,gsxj6_2,gsxj6_3,gsxj14_2,gsxj22_3	4,2,2,2,3	MNAT1
gga_circ_0005801	chr2	8471892	8482730	-	10838	357	ENSGALG00000006400	exon:8471893-8471996,exon:8478391-8478530,exon:8480801-8480840,exon:8482658-8482730	gsxj6_1,gsxj6_2,gsxj6_3,gsxj14_1,gsxj14_2,gsxj14_3,gsxj22_1,gsxj22_2,gsxj30_1,gsxj30_2,gsxj30_3	20,35,26,14,12,7,9,21,12,12,21	LMBR1
gga_circ_0008524	chr5	54431966	54441774	-	9808	167	ENSGALG00000011917	exon:54431967-54432024,exon:54434103-54434211	gsxj6_1,gsxj6_2,gsxj6_3,gsxj14_1,gsxj14_2,gsxj14_3,gsxj22_1,gsxj22_2,gsxj22_3,gsxj30_1,gsxj30_2,gsxj30_3	9,4,2,16,5,6,11,17,6,6,5,7	PPM1A
gga_circ_0008525	chr5	54434102	54441774	-	7672	109	ENSGALG00000011917	exon:54434103-54434211	gsxj6_1,gsxj6_2,gsxj6_3,gsxj14_1,gsxj14_2,gsxj14_3,gsxj22_1,gsxj22_2,gsxj22_3,gsxj30_1,gsxj30_2,gsxj30_3	9,6,8,20,4,6,12,19,26,4,8,10	PPM1A
gga_circ_0008526	chr5	54439124	54441774	-	2650	118	ENSGALG00000011917	exon:54439125-54439242	gsxj6_1,gsxj6_2,gsxj6_3,gsxj14_1,gsxj14_2,gsxj22_1,gsxj22_2,gsxj22_3,gsxj30_1,gsxj30_3	16,5,6,15,3,9,4,15,5,5	PPM1A
gga_circ_0006579	chr3	4511798	4532602	+	20804	225	ENSGALG00000023773	exon:4511799-4511915,exon:4532495-4532602	gsxj6_1,gsxj6_2,gsxj6_3,gsxj14_2,gsxj22_2,gsxj30_1,gsxj30_2,gsxj30_3	3,2,6,2,3,3,3,2	--
gga_circ_0000785	chr12	13752180	13756813	-	4633	242	ENSGALG00000007392	exon:13752181-13752276,exon:13756668-13756813	gsxj6_1,gsxj6_2,gsxj6_3,gsxj14_2,gsxj22_3,gsxj30_1,gsxj30_3	2,2,5,6,2,5,3	ADAMTS9
gga_circ_0010965	chrZ	33550024	33561417	+	11393	555	ENSGALG00000015083	exon:33550025-33550266,exon:33559677-33559822,exon:33560945-33560980,exon:33561287-33561417	gsxj6_1,gsxj6_2,gsxj6_3,gsxj14_1,gsxj14_2,gsxj14_3,gsxj22_1,gsxj22_2,gsxj22_3,gsxj30_2,gsxj30_3	3,8,4,11,8,8,6,10,11,4,6	DENND4C
gga_circ_0004956	chr2	145310600	145316141	-	5541	469	ENSGALG00000016171	exon:145310601-145310732,exon:145311450-145311587,exon:145312838-145312924,exon:145316030-145316141	gsxj6_1,gsxj6_2,gsxj6_3,gsxj14_1,gsxj14_2,gsxj14_3,gsxj22_1,gsxj22_2,gsxj22_3,gsxj30_1,gsxj30_2,gsxj30_3	6,4,6,5,6,9,5,6,12,2,6,11	FAK
gga_circ_0008234	chr5	28355024	28356704	-	1680	335	ENSGALG00000009587	exon:28355025-28355146,exon:28356273-28356426,exon:28356646-28356704	gsxj6_2,gsxj6_3,gsxj14_1,gsxj14_2,gsxj14_3,gsxj22_1,gsxj22_2,gsxj22_3	4,12,10,6,6,6,6,4	GPHN
gga_circ_0010576	chr9	15536797	15545276	-	8479	499	ENSGALG00000008545	exon:15536798-15536848,exon:15538247-15538330,exon:15539860-15539997,exon:15542515-15542592,exon:15545129-15545276	gsxj6_1,gsxj6_2,gsxj6_3,gsxj14_1,gsxj14_2,gsxj14_3,gsxj22_1,gsxj22_2,gsxj22_3,gsxj30_1,gsxj30_2,gsxj30_3	15,7,20,21,20,7,20,21,13,7,20,7	SENP5
gga_circ_0008230	chr5	28000717	28009475	-	8758	212	ENSGALG00000009491	exon:28007316-28007432,exon:28009381-28009475	gsxj6_1,gsxj6_2,gsxj6_3,gsxj14_1,gsxj14_2,gsxj14_3,gsxj22_1,gsxj22_2,gsxj22_3,gsxj30_2	9,11,10,10,4,6,6,8,9,2	RAD51B
gga_circ_0008780	chr6	15717185	15735530	+	18345	500	ENSGALG00000005243	exon:15717186-15717386,exon:15731857-15731951,exon:15733419-15733544,exon:15735453-15735530	gsxj6_1,gsxj6_2,gsxj6_3,gsxj14_1,gsxj14_2,gsxj14_3,gsxj22_1,gsxj22_2,gsxj22_3,gsxj30_2,gsxj30_3	6,14,21,14,23,7,6,18,23,8,6	PPP3CB
gga_circ_0008781	chr6	15731447	15735530	+	4083	439	ENSGALG00000005243	exon:15731448-15731587,exon:15731857-15731951,exon:15733419-15733544,exon:15735453-15735530	gsxj6_2,gsxj14_1,gsxj14_2,gsxj22_1,gsxj22_2,gsxj22_3,gsxj30_2	6,3,7,3,9,10,2	PPP3CB
gga_circ_0008782	chr6	15731447	15737038	+	5591	406	ENSGALG00000005243	intron:15731448-15731587,intron:15731685-15731762,intron:15735453-15735530,intron:15736929-15737038	gsxj6_1,gsxj6_2,gsxj6_3,gsxj14_1,gsxj14_2,gsxj14_3,gsxj22_1	8,4,4,7,3,2,2	PPP3CB
gga_circ_0008783	chr6	15731447	15741051	+	9604	574	ENSGALG00000005243	exon:15731448-15731587,exon:15731685-15731762,exon:15731857-15731951,exon:15735453-15735530,exon:15739889-15739973,exon:15740954-15741051	gsxj6_1,gsxj6_2,gsxj6_3,gsxj14_1,gsxj14_2,gsxj14_3,gsxj22_1,gsxj22_2,gsxj22_3,gsxj30_1,gsxj30_2,gsxj30_3	23,28,30,44,19,14,13,27,27,18,23,19	PPP3CB
gga_circ_0003547	chr1	68128979	68129507	-	528	284	ENSGALG00000014083	exon:68128980-68129060,exon:68129305-68129507	gsxj14_3,gsxj22_1,gsxj22_2,gsxj22_3,gsxj30_1,gsxj30_2,gsxj30_3	3,2,6,2,3,2,9	ASUN
gga_circ_0004306	chr24	4692296	4699356	-	7060	345	ENSGALG00000014582	exon:4692297-4692368,exon:4695861-4696033,exon:4699257-4699356	gsxj14_1,gsxj14_2,gsxj22_3,gsxj30_1,gsxj30_2,gsxj30_3	3,4,5,3,3,2	CADM1
gga_circ_0000257	LGE22C19W28_E50C23	531448	531958	+	510	213	ENSGALG00000005980	exon:531449-531527,exon:531825-531958	gsxj6_1,gsxj6_3,gsxj14_1,gsxj14_2,gsxj14_3,gsxj22_1,gsxj22_2,gsxj22_3,gsxj30_2	7,5,4,3,3,14,2,5,7	-
gga_circ_0000255	LGE22C19W28_E50C23	530288	531958	+	1670	292	ENSGALG00000005980	exon:530289-530367,exon:531449-531527,exon:531825-531958	gsxj6_1,gsxj6_2,gsxj6_3,gsxj14_1,gsxj14_2,gsxj22_1,gsxj30_2,gsxj30_3	4,6,6,3,3,2,3,6	-
gga_circ_0000252	LGE22C19W28_E50C23	3059	5344	-	2285	480	ENSGALG00000014631	exon:3060-3290,exon:5096-5344	gsxj6_1,gsxj6_2,gsxj6_3,gsxj14_1,gsxj14_2,gsxj14_3,gsxj22_1,gsxj22_2,gsxj22_3,gsxj30_1,gsxj30_2	9,16,9,11,14,5,11,11,6,8,13	ACVR1B
gga_circ_0000337	chr10	16215607	16220240	-	4633	145	ENSGALG00000007039	exon:16215608-16215752	gsxj6_1,gsxj6_2,gsxj6_3,gsxj14_1,gsxj22_1,gsxj22_2,gsxj22_3	3,3,5,5,6,3,2	IGF-I
gga_circ_0008303	chr5	33137048	33151752	-	14704	139	ENSGALG00000009900	exon:33151614-33151752	gsxj14_1,gsxj14_2,gsxj14_3,gsxj22_1,gsxj22_3	5,4,3,2,3	PRKD1
gga_circ_0008654	chr5	7749400	7749666	+	266	266	ENSGALG00000005584	exon:7749401-7749666	gsxj6_1,gsxj6_2,gsxj6_3,gsxj14_1,gsxj14_2,gsxj14_3,gsxj22_1,gsxj22_2,gsxj22_3,gsxj30_2,gsxj30_3	8,5,2,24,4,6,7,14,7,3,6	GALNT18
gga_circ_0008655	chr5	7853404	7864081	+	10677	424	ENSGALG00000005584	exon:7853405-7853597,exon:7861586-7861649,exon:7863915-7864081	gsxj6_1,gsxj6_2,gsxj6_3,gsxj14_1,gsxj14_2,gsxj14_3,gsxj22_2,gsxj22_3,gsxj30_1,gsxj30_2,gsxj30_3	9,5,8,17,10,6,7,6,6,3,8	GALNT18
gga_circ_0008308	chr5	33573490	33582234	-	8744	379	ENSGALG00000009930	exon:33573491-33573632,exon:33574656-33574788,exon:33582131-33582234	gsxj6_1,gsxj6_2,gsxj6_3,gsxj14_1,gsxj14_2,gsxj22_1,gsxj22_2,gsxj22_3,gsxj30_1,gsxj30_2,gsxj30_3	11,8,5,16,11,3,4,14,4,2,5	STRN3
gga_circ_0008659	chr5	7893005	7897117	+	4112	382	ENSGALG00000005584	exon:7893006-7893189,exon:7894356-7894553	gsxj6_1,gsxj6_2,gsxj6_3,gsxj14_1,gsxj14_2,gsxj14_3,gsxj22_1,gsxj22_2,gsxj22_3,gsxj30_3	9,7,5,8,7,4,9,12,8,4	GALNT18
gga_circ_0000338	chr10	16298818	16299364	-	546	546	ENSGALG00000007039	exon:16298819-16299364	gsxj6_1,gsxj6_2,gsxj6_3,gsxj14_1,gsxj22_1,gsxj22_2,gsxj22_3,gsxj30_1,gsxj30_2,gsxj30_3	19,15,17,27,13,16,15,17,9,8	IGF-I
gga_circ_0005970	chr3	103931455	103933436	-	1981	304	ENSGALG00000016504	exon:103931456-103931519,exon:103932476-103932618,exon:103933340-103933436	gsxj6_1,gsxj6_2,gsxj6_3,gsxj14_2,gsxj22_2,gsxj30_3	5,2,5,7,4,3	ITSN2
gga_circ_0011146	chrZ	57655721	57665882	-	10161	508	ENSGALG00000027932	exon:57655722-57655880,exon:57659211-57659264,exon:57660271-57660402,exon:57665720-57665882	gsxj6_1,gsxj6_2,gsxj14_1,gsxj14_2,gsxj22_1,gsxj22_2,gsxj22_3,gsxj30_1,gsxj30_2,gsxj30_3	4,2,17,4,6,6,5,4,6,8	SLF1
gga_circ_0005974	chr3	103977982	103981557	-	3575	426	ENSGALG00000016505	intron:103977983-103978028,intron:103979904-103979998,intron:103980092-103980170,intron:103980687-103980724,intron:103981390-103981557	gsxj6_1,gsxj6_2,gsxj6_3,gsxj22_1,gsxj22_3,gsxj30_1,gsxj30_2	2,5,8,5,3,5,3	GPN1
gga_circ_0011143	chrZ	57188076	57197487	-	9411	376	ENSGALG00000014675	exon:57188077-57188173,exon:57189424-57189590,exon:57197376-57197487	gsxj6_1,gsxj6_2,gsxj6_3,gsxj14_1,gsxj14_2,gsxj14_3,gsxj22_1,gsxj22_2,gsxj22_3,gsxj30_1,gsxj30_2,gsxj30_3	7,12,8,7,16,6,14,24,14,3,18,8	RHOBTB3
gga_circ_0005978	chr3	10404617	10430456	+	25839	223	ENSGALG00000008774	exon:10404618-10404763,exon:10430380-10430456	gsxj6_1,gsxj6_2,gsxj6_3,gsxj14_2,gsxj14_3,gsxj22_1,gsxj22_3	2,2,5,3,2,3,4	MEIS1
gga_circ_0005979	chr3	104073205	104075935	-	2730	361	ENSGALG00000016512	exon:104073206-104073300,exon:104074701-104074741,exon:104075134-104075235,exon:104075813-104075935	gsxj6_1,gsxj6_2,gsxj6_3,gsxj14_1,gsxj14_2,gsxj14_3,gsxj22_1,gsxj22_3,gsxj30_1,gsxj30_3	18,5,8,8,7,6,11,3,4,3	NRBP1
gga_circ_0010497	chr8	7269193	7274961	-	5768	437	ENSGALG00000004578	exon:7269194-7269304,exon:7270332-7270492,exon:7274797-7274961	gsxj6_1,gsxj6_2,gsxj6_3,gsxj14_1,gsxj22_3,gsxj30_2	3,4,3,5,4,3	RABGAP1L
gga_circ_0011148	chrZ	57938252	57947501	+	9249	327	ENSGALG00000014661	exon:57938253-57938376,exon:57944384-57944485,exon:57947401-57947501	gsxj6_1,gsxj6_2,gsxj6_3,gsxj14_1,gsxj14_2,gsxj14_3,gsxj22_1,gsxj22_2,gsxj22_3,gsxj30_1,gsxj30_2,gsxj30_3	95,69,112,185,88,40,93,132,70,38,108,87	FAM172A
gga_circ_0010492	chr8	7242236	7245846	-	3610	245	ENSGALG00000004578	exon:7242237-7242387,exon:7245753-7245846	gsxj6_1,gsxj6_2,gsxj6_3,gsxj14_1,gsxj14_2,gsxj14_3,gsxj22_1,gsxj22_2,gsxj22_3,gsxj30_1,gsxj30_2,gsxj30_3	8,4,4,9,9,12,28,13,23,11,16,7	RABGAP1L
gga_circ_0010568	chr9	14978783	14988957	+	10174	347	ENSGALG00000007767	exon:14978784-14978896,exon:14988724-14988957	gsxj6_1,gsxj6_2,gsxj6_3,gsxj14_3,gsxj22_2,gsxj30_1,gsxj30_2,gsxj30_3	5,3,3,4,3,3,2,2	DIS3L2
gga_circ_0010567	chr9	14893204	14902275	+	9071	315	n/a	intergenic_region:14893205-14893363,intergenic_region:14898885-14898938,intergenic_region:14902174-14902275	gsxj6_1,gsxj6_2,gsxj6_3,gsxj14_1,gsxj14_2,gsxj14_3,gsxj22_1,gsxj22_2,gsxj22_3,gsxj30_1,gsxj30_2,gsxj30_3	10,6,9,18,11,5,8,8,9,9,13,8	--
gga_circ_0007957	chr4	89435861	89440865	+	5004	390	ENSGALG00000016098	exon:89435862-89435909,exon:89437254-89437344,exon:89437459-89437504,exon:89440661-89440865	gsxj6_1,gsxj6_2,gsxj6_3,gsxj14_1,gsxj14_2,gsxj22_1,gsxj22_2,gsxj22_3,gsxj30_1,gsxj30_2,gsxj30_3	17,15,54,9,11,10,28,11,7,16,12	EXOC6B
gga_circ_0007951	chr4	89430960	89435909	+	4949	289	ENSGALG00000016098	exon:89430961-89431126,exon:89435492-89435566,exon:89435862-89435909	gsxj6_1,gsxj6_2,gsxj6_3,gsxj14_1,gsxj14_2,gsxj14_3,gsxj22_1,gsxj22_3,gsxj30_1,gsxj30_2,gsxj30_3	6,8,12,7,7,4,13,4,3,8,8	EXOC6B
gga_circ_0007952	chr4	89430960	89440865	+	9905	556	ENSGALG00000016098	exon:89430961-89431126,exon:89435862-89435909,exon:89437254-89437344,exon:89437459-89437504,exon:89440661-89440865	gsxj6_1,gsxj6_2,gsxj6_3,gsxj14_1,gsxj22_1,gsxj22_2,gsxj22_3,gsxj30_1,gsxj30_3	5,8,15,9,6,2,5,3,10	EXOC6B
gga_circ_0006950	chr3	75951423	75955410	-	3987	370	ENSGALG00000027593	exon:75951424-75951559,exon:75954083-75954161,exon:75955256-75955410	gsxj6_1,gsxj6_2,gsxj14_1,gsxj14_2,gsxj14_3,gsxj22_1,gsxj22_2,gsxj30_2	4,3,2,4,4,5,4,5	ZNF292
gga_circ_0007424	chr4	3177912	3194087	-	16175	352	ENSGALG00000005982	exon:3177913-3178008,exon:3180138-3180251,exon:3193946-3194087	gsxj6_3,gsxj14_1,gsxj14_2,gsxj14_3,gsxj22_1	3,3,3,3,5	KLHL13
gga_circ_0007425	chr4	3186274	3194087	-	7813	142	ENSGALG00000005982	exon:3193946-3194087	gsxj6_1,gsxj14_1,gsxj14_3,gsxj22_1,gsxj22_2,gsxj22_3,gsxj30_1	8,4,3,3,4,3,3	KLHL13
gga_circ_0007416	chr4	30984939	30994588	-	9649	296	ENSGALG00000010006	exon:30984940-30985015,exon:30989431-30989567,exon:30994506-30994588	gsxj6_1,gsxj6_2,gsxj6_3,gsxj14_1,gsxj14_2,gsxj14_3,gsxj22_1,gsxj22_2,gsxj22_3,gsxj30_1,gsxj30_2,gsxj30_3	173,147,55,201,70,63,108,117,77,16,110,100	SLC10A7
gga_circ_0010362	chr8	28701429	28727225	+	25796	168	n/a	intergenic_region:28701430-28701597	gsxj6_1,gsxj6_2,gsxj6_3,gsxj14_1,gsxj14_2,gsxj14_3,gsxj22_1,gsxj22_3,gsxj30_1,gsxj30_2,gsxj30_3	5,6,8,5,7,5,6,3,5,4,2	--
gga_circ_0004314	chr24	5097463	5098006	-	543	264	ENSGALG00000007101	exon:5097464-5097517,exon:5097712-5097834,exon:5097920-5098006	gsxj6_1,gsxj6_2,gsxj6_3,gsxj14_1,gsxj14_2,gsxj14_3,gsxj22_1,gsxj22_2,gsxj22_3,gsxj30_1,gsxj30_2,gsxj30_3	19,12,7,11,13,4,16,16,16,6,14,29	ZNF259
gga_circ_0004032	chr21	2953868	2959782	-	5914	230	ENSGALG00000002228	exon:2953869-2953919,exon:2959604-2959782	gsxj6_1,gsxj6_2,gsxj6_3,gsxj14_1,gsxj14_2,gsxj22_1,gsxj22_2,gsxj22_3,gsxj30_2,gsxj30_3	3,4,2,6,9,8,4,8,10,9	SAMD11
gga_circ_0004039	chr21	3102352	3106081	-	3729	274	ENSGALG00000002232	exon:3102353-3102452,exon:3103153-3103277,exon:3106033-3106081	gsxj6_1,gsxj6_2,gsxj6_3,gsxj14_1,gsxj14_2,gsxj22_1,gsxj22_2,gsxj22_3,gsxj30_1,gsxj30_2,gsxj30_3	7,7,17,14,4,6,5,4,7,3,5	RERE
gga_circ_0010385	chr8	3791264	3792003	-	739	105	ENSGALG00000002681	exon:3791265-3791369	gsxj6_1,gsxj6_2,gsxj6_3,gsxj22_3	3,4,5,2	HSD17B7
gga_circ_0010387	chr8	3791808	3792624	-	816	310	ENSGALG00000002681	exon:3791809-3792003,exon:3792510-3792624	gsxj6_1,gsxj6_2,gsxj6_3,gsxj14_2,gsxj14_3,gsxj22_1,gsxj22_2,gsxj22_3,gsxj30_1	31,11,20,3,11,3,5,7,5	HSD17B7
gga_circ_0002240	chr1	111466075	111489734	-	23659	271	n/a	intergenic_region:111466076-111466209,intergenic_region:111470755-111470891	gsxj6_1,gsxj6_2,gsxj6_3,gsxj14_1,gsxj14_2,gsxj14_3,gsxj22_1,gsxj22_2,gsxj22_3,gsxj30_1,gsxj30_2,gsxj30_3	24,24,34,38,24,26,12,6,17,11,9,6	--
gga_circ_0003642	chr1	72079651	72087394	-	7743	139	ENSGALG00000028155	exon:72079652-72079790	gsxj6_1,gsxj6_2,gsxj6_3,gsxj14_1,gsxj14_2,gsxj14_3,gsxj22_1,gsxj22_2,gsxj22_3,gsxj30_1,gsxj30_2,gsxj30_3	10,7,19,15,15,15,11,7,6,5,7,7	DUSP16
gga_circ_0010702	chr9	4201461	4201818	-	357	357	ENSGALG00000006398	exon:4201462-4201818	gsxj6_2,gsxj6_3,gsxj14_1,gsxj22_1,gsxj22_2,gsxj22_3,gsxj30_1,gsxj30_2,gsxj30_3	5,9,5,4,6,6,2,4,2	FBXO45
gga_circ_0008011	chr5	11175146	11178024	-	2878	56	ENSGALG00000006121	intron:11175147-11175202	gsxj6_1,gsxj6_3,gsxj14_1,gsxj14_2,gsxj14_3,gsxj22_1,gsxj22_2,gsxj22_3,gsxj30_1,gsxj30_2,gsxj30_3	13,19,3,3,5,17,21,12,6,7,6	PIK3C2A
gga_circ_0005573	chr2	58687735	58690299	-	2564	46	n/a	intergenic_region:58690254-58690299	gsxj6_1,gsxj6_2,gsxj14_1,gsxj14_2,gsxj14_3,gsxj22_1,gsxj22_3,gsxj30_1,gsxj30_2	3,2,8,5,5,4,7,6,6	--
gga_circ_0000020	AADN03013745.1	2549	5511	+	2962	350	n/a	intergenic_region:2550-2666,intergenic_region:4235-4376,intergenic_region:5421-5511	gsxj6_1,gsxj6_2,gsxj6_3,gsxj14_1,gsxj14_2,gsxj14_3,gsxj22_1,gsxj22_2,gsxj22_3,gsxj30_1,gsxj30_2,gsxj30_3	23,18,11,10,7,21,19,13,38,15,11,53	--
gga_circ_0000139	JH375232.1	59304	61751	+	2447	441	ENSGALG00000013312	exon:59305-59448,exon:60420-60585,exon:61621-61751	gsxj6_1,gsxj6_2,gsxj6_3,gsxj14_1,gsxj14_2,gsxj14_3,gsxj22_1,gsxj22_2,gsxj22_3,gsxj30_1,gsxj30_2,gsxj30_3	6,10,26,10,14,11,18,6,13,16,12,14	-
gga_circ_0004788	chr2	124866781	124872682	-	5901	470	ENSGALG00000015926	exon:124866782-124866871,exon:124868645-124868886,exon:124872545-124872682	gsxj6_1,gsxj14_1,gsxj14_2,gsxj14_3,gsxj30_1,gsxj30_2,gsxj30_3	2,3,4,3,2,3,3	RUNX1T1
gga_circ_0004789	chr2	125907864	125911488	+	3624	450	ENSGALG00000015957	exon:125907865-125907974,exon:125910241-125910354,exon:125911263-125911488	gsxj6_2,gsxj6_3,gsxj14_1,gsxj14_2,gsxj14_3,gsxj22_1,gsxj22_2,gsxj30_2,gsxj30_3	7,2,2,2,3,3,2,3,5	RNF151
gga_circ_0004782	chr2	124083644	124086099	+	2455	242	ENSGALG00000015905	exon:124083645-124083789,exon:124086003-124086099	gsxj6_1,gsxj6_2,gsxj6_3,gsxj14_1,gsxj14_2,gsxj14_3,gsxj22_1,gsxj22_2,gsxj22_3,gsxj30_1,gsxj30_2,gsxj30_3	3,5,11,35,46,9,60,12,82,11,5,5	-
gga_circ_0010147	chr8	13010156	13026077	+	15921	378	ENSGALG00000005935	exon:13010157-13010386,exon:13021810-13021870,exon:13023595-13023648,exon:13026045-13026077	gsxj6_1,gsxj6_2,gsxj6_3,gsxj14_1,gsxj14_2,gsxj22_1,gsxj22_2,gsxj22_3,gsxj30_1,gsxj30_2,gsxj30_3	4,2,6,3,5,3,5,8,3,5,4	EVI5
gga_circ_0010634	chr9	22063791	22066339	-	2548	321	ENSGALG00000009669	exon:22063792-22063917,exon:22066145-22066339	gsxj6_1,gsxj6_3,gsxj14_1,gsxj14_2,gsxj14_3,gsxj22_1,gsxj22_2,gsxj22_3,gsxj30_1,gsxj30_2,gsxj30_3	7,6,16,9,9,10,17,5,4,4,8	RSRC1
gga_circ_0010140	chr8	12769161	12775966	+	6805	374	ENSGALG00000005816	exon:12769162-12769495,exon:12775927-12775966	gsxj6_1,gsxj6_2,gsxj6_3,gsxj14_1,gsxj14_2,gsxj14_3,gsxj22_1,gsxj22_2,gsxj22_3,gsxj30_1,gsxj30_2,gsxj30_3	116,63,126,119,61,71,49,80,80,32,71,74	BCAR3
gga_circ_0010639	chr9	22588729	22595323	+	6594	309	n/a	intergenic_region:22588730-22588843,intergenic_region:22591379-22591458,intergenic_region:22595209-22595323	gsxj6_1,gsxj6_2,gsxj6_3,gsxj22_1,gsxj22_2,gsxj22_3,gsxj30_1,gsxj30_2,gsxj30_3	2,3,2,7,5,4,3,2,11	--
gga_circ_0009126	chr6	7315541	7362569	+	47028	279	ENSGALG00000002942	exon:7315542-7315706,exon:7362456-7362569	gsxj6_1,gsxj6_2,gsxj6_3,gsxj14_1,gsxj22_1,gsxj22_2,gsxj22_3,gsxj30_2,gsxj30_3	5,3,3,4,4,6,6,6,6	JMJD1C
gga_circ_0009120	chr6	6546938	6552743	+	5805	241	ENSGALG00000002845	exon:6546939-6547044,exon:6552609-6552743	gsxj6_1,gsxj6_2,gsxj6_3,gsxj14_2,gsxj14_3,gsxj22_1,gsxj22_3,gsxj30_1,gsxj30_2,gsxj30_3	3,6,7,2,4,10,7,5,3,6	CTNNA3
gga_circ_0001319	chr14	9934515	9945271	+	10756	303	ENSGALG00000007307	exon:9934516-9934620,exon:9944359-9944447,exon:9945163-9945271	gsxj6_1,gsxj6_2,gsxj6_3,gsxj14_1,gsxj14_2,gsxj14_3,gsxj22_1,gsxj22_2,gsxj22_3,gsxj30_1,gsxj30_2	15,6,15,14,10,4,12,8,4,2,5	USP7
gga_circ_0010258	chr8	22800390	22827057	-	26667	680	n/a	intergenic_region:22800391-22800496,intergenic_region:22801703-22801770,intergenic_region:22808208-22808296,intergenic_region:22808640-22808731,intergenic_region:22810453-22810661,intergenic_region:22813297-22813343,intergenic_region:22826989-22827057	gsxj6_1,gsxj6_2,gsxj6_3,gsxj14_1,gsxj14_2,gsxj14_3,gsxj22_1,gsxj22_2,gsxj22_3,gsxj30_1,gsxj30_2,gsxj30_3	63,34,36,43,35,29,39,53,32,25,29,38	--
gga_circ_0001310	chr14	888927	889825	+	898	315	ENSGALG00000003154	exon:888928-889144,exon:889728-889825	gsxj6_1,gsxj6_2,gsxj6_3,gsxj14_1,gsxj14_2,gsxj14_3,gsxj22_1,gsxj22_2,gsxj22_3,gsxj30_1,gsxj30_2,gsxj30_3	6,2,6,8,9,4,9,2,12,2,7,3	TXNDC11
gga_circ_0004146	chr21	6635228	6653670	+	18442	258	ENSGALG00000010084	intron:6635229-6635357,intron:6649032-6649127,intron:6653638-6653670	gsxj6_2,gsxj6_3,gsxj14_1,gsxj14_2,gsxj22_1,gsxj22_2,gsxj30_1,gsxj30_2,gsxj30_3	6,5,3,2,7,5,3,3,3	EIF4G3
gga_circ_0004147	chr21	665617	669770	+	4153	422	n/a	intergenic_region:665618-665777,intergenic_region:669391-669560,intergenic_region:669679-669770	gsxj6_1,gsxj6_2,gsxj6_3,gsxj22_1,gsxj22_3,gsxj30_1	3,4,3,5,6,4	--
gga_circ_0001317	chr14	9922089	9922705	+	616	225	n/a	intergenic_region:9922090-9922215,intergenic_region:9922607-9922705	gsxj6_1,gsxj6_2,gsxj6_3,gsxj14_1,gsxj14_2,gsxj14_3,gsxj22_1,gsxj22_2,gsxj22_3,gsxj30_1,gsxj30_2,gsxj30_3	14,61,24,92,108,12,282,46,55,19,66,27	--
gga_circ_0009492	chr7	14763409	14780862	+	17453	378	ENSGALG00000026366	exon:14764218-14764295,exon:14764945-14765025,exon:14780043-14780120,exon:14780506-14780559,exon:14780776-14780862	gsxj6_1,gsxj6_2,gsxj6_3,gsxj14_1,gsxj14_2,gsxj14_3,gsxj30_2,gsxj30_3	12,3,2,2,4,10,6,3	MYPN
gga_circ_0005149	chr2	2150680	2156488	-	5808	540	ENSGALG00000004754	intron:2150681-2150947,intron:2156216-2156488	gsxj6_2,gsxj14_1,gsxj22_2,gsxj22_3,gsxj30_1,gsxj30_2,gsxj30_3	7,7,6,4,16,5,8	OBSCN
gga_circ_0006174	chr3	16053634	16056634	-	3000	388	ENSGALG00000013227	exon:16053635-16053745,exon:16053861-16053942,exon:16054016-16054078,exon:16056503-16056634	gsxj6_1,gsxj6_2,gsxj6_3,gsxj14_1,gsxj14_3,gsxj22_1,gsxj22_2,gsxj22_3,gsxj30_2,gsxj30_3	9,3,9,7,7,5,5,3,6,5	MAP4K3
gga_circ_0009305	chr7	14721907	14765846	+	43939	456	ENSGALG00000026366	exon:14721908-14722189,exon:14765365-14765448,exon:14765757-14765846	gsxj6_1,gsxj6_2,gsxj6_3,gsxj14_1,gsxj14_2,gsxj14_3,gsxj22_1,gsxj22_2,gsxj22_3,gsxj30_1,gsxj30_2,gsxj30_3	22,21,25,26,40,22,19,21,16,12,16,15	MYPN
gga_circ_0000808	chr12	16041695	16091944	-	50249	346	ENSGALG00000007769	exon:16041696-16041877,exon:16065762-16065859,exon:16091879-16091944	gsxj6_1,gsxj6_2,gsxj6_3,gsxj14_1,gsxj14_2,gsxj14_3,gsxj22_1,gsxj22_3,gsxj30_1,gsxj30_2,gsxj30_3	3,4,3,3,3,2,10,6,6,23,3	FOXP1
gga_circ_0009300	chr7	14721907	14739311	+	17404	510	ENSGALG00000026366	exon:14721908-14722189,exon:14735948-14736025,exon:14738813-14738884,exon:14739234-14739311	gsxj6_1,gsxj6_2,gsxj6_3,gsxj14_1,gsxj14_2,gsxj14_3,gsxj22_1,gsxj22_2,gsxj22_3,gsxj30_1,gsxj30_2,gsxj30_3	6,11,13,8,7,5,12,9,7,4,5,10	MYPN
gga_circ_0000803	chr12	15952296	15965308	-	13012	343	ENSGALG00000007769	exon:15952297-15952501,exon:15965171-15965308	gsxj6_1,gsxj6_2,gsxj6_3,gsxj14_2,gsxj14_3,gsxj22_1,gsxj22_3,gsxj30_2	4,4,2,5,6,4,4,2	FOXP1
gga_circ_0009012	chr6	30823929	30824541	+	612	305	ENSGALG00000009546	exon:30823930-30824029,exon:30824337-30824541	gsxj6_1,gsxj6_2,gsxj6_3,gsxj14_1,gsxj14_2,gsxj22_1,gsxj22_2,gsxj30_2	3,2,3,2,5,4,4,4	HTRA1
gga_circ_0004498	chr28	2014657	2020539	-	5882	273	ENSGALG00000000843	exon:2014658-2014886,exon:2020496-2020539	gsxj6_1,gsxj14_1,gsxj14_2,gsxj14_3,gsxj22_3,gsxj30_2,gsxj30_3	2,10,3,6,7,2,3	DOT1L
gga_circ_0005782	chr2	83378618	83397901	+	19283	215	ENSGALG00000013124	exon:83397687-83397901	gsxj6_3,gsxj14_1,gsxj14_2,gsxj14_3,gsxj22_3,gsxj30_1,gsxj30_3	7,3,3,2,2,5,2	FHOD3
gga_circ_0004492	chr28	1989798	2014886	-	25088	229	ENSGALG00000000843	exon:2014658-2014886	gsxj6_1,gsxj6_2,gsxj6_3,gsxj14_1,gsxj14_2,gsxj14_3,gsxj22_1,gsxj22_2,gsxj22_3,gsxj30_1,gsxj30_2,gsxj30_3	14,10,36,14,26,16,26,12,17,4,12,19	DOT1L
gga_circ_0009270	chr7	14709044	14765846	+	56802	537	ENSGALG00000026366	exon:14709045-14709326,exon:14764945-14765025,exon:14765365-14765448,exon:14765757-14765846	gsxj6_1,gsxj6_2,gsxj6_3,gsxj14_2,gsxj22_1,gsxj22_2,gsxj22_3,gsxj30_1,gsxj30_2,gsxj30_3	2,6,16,8,5,4,12,4,6,11	MYPN
gga_circ_0004910	chr2	140047508	140060770	-	13262	483	ENSGALG00000016306	intron:140047509-140047579,intron:140048366-140048492,intron:140050060-140050139,intron:140054727-140054848,intron:140060688-140060770	gsxj6_1,gsxj6_2,gsxj6_3,gsxj14_1,gsxj14_2,gsxj14_3,gsxj22_1,gsxj22_2,gsxj22_3,gsxj30_1,gsxj30_2,gsxj30_3	5,7,13,9,11,8,9,11,9,6,5,5	FAM49B
gga_circ_0001440	chr15	510689	520045	+	9356	293	n/a	intergenic_region:510690-510872,intergenic_region:519936-520045	gsxj6_1,gsxj6_2,gsxj6_3,gsxj14_1,gsxj14_2,gsxj14_3,gsxj22_1,gsxj22_2,gsxj22_3,gsxj30_1,gsxj30_2	12,13,12,14,3,3,5,6,6,5,3	--
gga_circ_0001441	chr15	510689	521372	+	10683	421	n/a	intergenic_region:510690-510872,intergenic_region:519936-520045,intergenic_region:521245-521372	gsxj6_1,gsxj6_2,gsxj6_3,gsxj14_1,gsxj14_2,gsxj14_3,gsxj22_1,gsxj22_2,gsxj22_3,gsxj30_1,gsxj30_2,gsxj30_3	55,67,43,82,38,20,48,81,44,14,17,18	--
gga_circ_0001442	chr15	510689	523720	+	13031	422	n/a	intergenic_region:510690-510872,intergenic_region:523482-523720	gsxj6_1,gsxj6_2,gsxj6_3,gsxj14_1,gsxj14_2,gsxj14_3,gsxj22_1,gsxj22_2,gsxj22_3,gsxj30_2,gsxj30_3	8,13,8,27,13,17,13,11,12,6,8	--
gga_circ_0002795	chr1	168365219	168366501	+	1282	511	ENSGALG00000017002	exon:168365220-168365457,exon:168366229-168366501	gsxj6_1,gsxj6_2,gsxj6_3,gsxj14_1,gsxj22_1,gsxj22_2,gsxj30_2,gsxj30_3	7,2,7,4,4,6,4,4	FNDC3A
gga_circ_0001448	chr15	515571	517630	+	2059	370	ENSGALG00000001501	exon:515572-515688,exon:516663-516800,exon:517516-517630	gsxj14_1,gsxj14_2,gsxj22_1,gsxj22_2,gsxj22_3,gsxj30_3	3,4,15,3,16,2	MAPK1
gga_circ_0001449	chr15	515571	518126	+	2555	249	ENSGALG00000001501	exon:515572-515688,exon:517995-518126	gsxj6_1,gsxj14_1,gsxj14_2,gsxj14_3,gsxj22_1,gsxj22_3,gsxj30_1,gsxj30_3	5,5,2,2,7,3,4,3	MAPK1
gga_circ_0004760	chr2	122873064	122889693	+	16629	271	ENSGALG00000015869	exon:122888763-122888858,exon:122889519-122889693	gsxj6_1,gsxj6_2,gsxj6_3,gsxj14_1,gsxj14_2,gsxj14_3,gsxj22_1,gsxj22_2,gsxj22_3,gsxj30_1,gsxj30_2,gsxj30_3	18,21,42,34,36,10,22,12,33,7,12,11	WWP1
gga_circ_0004767	chr2	122886476	122900739	+	14263	664	ENSGALG00000015869	exon:122886477-122886819,exon:122897212-122897283,exon:122897873-122897961,exon:122900580-122900739	gsxj6_1,gsxj6_2,gsxj6_3,gsxj14_1,gsxj14_2,gsxj14_3,gsxj22_1,gsxj22_2,gsxj22_3,gsxj30_1,gsxj30_2,gsxj30_3	9,9,14,10,6,7,23,11,9,6,4,16	WWP1
gga_circ_0004765	chr2	122886476	122889693	+	3217	614	ENSGALG00000015869	exon:122886477-122886819,exon:122888763-122888858,exon:122889519-122889693	gsxj6_1,gsxj6_2,gsxj6_3,gsxj14_1,gsxj14_2,gsxj14_3,gsxj22_1,gsxj22_2,gsxj22_3,gsxj30_1,gsxj30_2,gsxj30_3	81,133,108,77,89,58,106,60,52,23,40,45	WWP1
gga_circ_0002660	chr1	153595419	153607004	+	11585	291	ENSGALG00000016915	exon:153595420-153595644,exon:153596459-153596524	gsxj6_1,gsxj6_3,gsxj14_1,gsxj14_2,gsxj14_3,gsxj22_1,gsxj22_2,gsxj22_3,gsxj30_1,gsxj30_3	3,3,11,5,9,3,11,8,2,2	MYCBP2
gga_circ_0002667	chr1	154226805	154230417	-	3612	420	ENSGALG00000016921	exon:154226806-154226853,exon:154227727-154227812,exon:154228174-154228330,exon:154230289-154230417	gsxj6_1,gsxj6_2,gsxj6_3,gsxj14_1,gsxj14_2,gsxj14_3,gsxj22_1,gsxj22_2,gsxj22_3,gsxj30_1,gsxj30_2,gsxj30_3	9,19,7,34,18,8,14,25,23,8,36,7	UCHL3
gga_circ_0002666	chr1	154083411	154101294	-	17883	453	ENSGALG00000016920	exon:154083412-154083573,exon:154101004-154101294	gsxj6_1,gsxj6_2,gsxj6_3,gsxj14_1,gsxj14_2,gsxj14_3,gsxj22_1,gsxj22_3,gsxj30_1,gsxj30_2,gsxj30_3	7,9,11,13,9,11,17,5,3,7,4	LMO7
gga_circ_0001040	chr13	15879648	15880951	-	1303	212	ENSGALG00000006569	exon:15879649-15879732,exon:15880216-15880272,exon:15880881-15880951	gsxj6_1,gsxj6_2,gsxj6_3,gsxj14_1,gsxj14_2,gsxj14_3,gsxj22_1,gsxj22_2,gsxj22_3,gsxj30_2,gsxj30_3	6,7,7,4,5,5,14,2,10,10,3	-
gga_circ_0004561	chr2	100033697	100039701	+	6004	410	n/a	intergenic_region:100033698-100033909,intergenic_region:100039504-100039701	gsxj6_1,gsxj6_2,gsxj6_3	9,2,4	--
gga_circ_0002582	chr1	143881331	143884758	-	3427	313	n/a	intergenic_region:143881332-143881396,intergenic_region:143881906-143882025,intergenic_region:143884631-143884758	gsxj6_1,gsxj6_2,gsxj6_3,gsxj14_1,gsxj14_2,gsxj14_3,gsxj22_1,gsxj22_2,gsxj22_3,gsxj30_3	14,19,18,22,9,4,16,9,7,6	--
gga_circ_0001045	chr13	16064658	16069961	-	5303	283	ENSGALG00000006677	exon:16064659-16064727,exon:16066848-16066907,exon:16069249-16069302,exon:16069862-16069961	gsxj6_1,gsxj14_1,gsxj14_2,gsxj14_3,gsxj22_1,gsxj22_2,gsxj22_3,gsxj30_2,gsxj30_3	12,4,5,3,18,8,7,3,13	P4HA2
gga_circ_0001046	chr13	16070197	16073256	-	3059	488	ENSGALG00000006677	exon:16070198-16070268,exon:16072840-16073256	gsxj6_1,gsxj6_2,gsxj6_3,gsxj14_1,gsxj14_2,gsxj14_3,gsxj22_1,gsxj22_2,gsxj22_3,gsxj30_1,gsxj30_2,gsxj30_3	183,129,168,121,126,72,190,95,163,104,215,233	P4HA2
gga_circ_0004567	chr2	100586491	100588306	+	1815	369	ENSGALG00000014847	exon:100586492-100586702,exon:100588149-100588306	gsxj6_1,gsxj6_2,gsxj14_1,gsxj14_2,gsxj14_3,gsxj22_1,gsxj22_2,gsxj22_3,gsxj30_1,gsxj30_3	8,6,13,12,6,8,9,7,8,9	MYOM1
gga_circ_0001048	chr13	16073985	16076053	-	2068	437	ENSGALG00000006677	exon:16073986-16074182,exon:16075814-16076053	gsxj6_1,gsxj6_2,gsxj6_3,gsxj14_1,gsxj14_2,gsxj14_3,gsxj22_1,gsxj22_2,gsxj22_3,gsxj30_1,gsxj30_2,gsxj30_3	6,2,2,5,8,7,12,6,4,3,5,27	P4HA2
gga_circ_0004569	chr2	100595755	100601837	+	6082	504	ENSGALG00000014847	exon:100595756-100595917,exon:100599697-100599838,exon:100601638-100601837	gsxj6_1,gsxj6_2,gsxj6_3,gsxj14_1,gsxj14_2,gsxj22_1,gsxj22_2,gsxj22_3	4,4,2,12,4,2,6,6	MYOM1
gga_circ_0002065	chr19	8708964	8710330	+	1366	464	n/a	intergenic_region:8708965-8709084,intergenic_region:8709987-8710330	gsxj6_1,gsxj6_2,gsxj6_3,gsxj14_1,gsxj14_2,gsxj14_3,gsxj22_1,gsxj22_2,gsxj22_3,gsxj30_1,gsxj30_2,gsxj30_3	14,12,7,16,25,8,17,16,13,10,23,24	--
gga_circ_0002062	chr19	8546799	8548847	-	2048	343	n/a	intergenic_region:8546800-8546929,intergenic_region:8548635-8548847	gsxj6_1,gsxj6_2,gsxj6_3,gsxj14_1,gsxj14_2,gsxj22_1,gsxj22_2,gsxj22_3,gsxj30_1,gsxj30_2,gsxj30_3	9,9,10,10,6,14,4,3,10,2,3	--
gga_circ_0002060	chr19	8540835	8541997	-	1162	300	ENSGALG00000005439	exon:8540836-8541088,exon:8541951-8541997	gsxj6_1,gsxj6_2,gsxj6_3,gsxj14_1,gsxj22_1,gsxj22_2,gsxj22_3,gsxj30_1	3,7,4,5,5,3,3,2	ACACA
gga_circ_0007222	chr4	1286435	1289769	-	3334	329	ENSGALG00000004169	exon:1288052-1288107,exon:1289497-1289769	gsxj6_1,gsxj6_2,gsxj6_3,gsxj14_2,gsxj22_3,gsxj30_1	3,5,5,2,4,2	-
gga_circ_0007220	chr4	1285646	1289769	-	4123	683	ENSGALG00000004169	exon:1285647-1285785,exon:1286436-1286495,exon:1286760-1286914,exon:1288052-1288107,exon:1289497-1289769	gsxj6_1,gsxj6_2,gsxj6_3,gsxj14_1,gsxj14_2,gsxj14_3,gsxj22_1,gsxj22_2,gsxj22_3,gsxj30_1,gsxj30_2,gsxj30_3	451,388,430,194,149,184,117,94,169,65,83,85	-
gga_circ_0002083	chr19	9224866	9228888	-	4022	320	n/a	intergenic_region:9226246-9226353,intergenic_region:9226933-9227003,intergenic_region:9228748-9228888	gsxj6_1,gsxj6_2,gsxj6_3,gsxj14_1,gsxj14_2,gsxj14_3,gsxj22_1,gsxj22_2,gsxj22_3,gsxj30_2	9,8,2,17,6,7,13,8,3,3	--
gga_circ_0002082	chr19	9220039	9228888	-	8849	287	n/a	intergenic_region:9220040-9220091,intergenic_region:9224867-9224960,intergenic_region:9228748-9228888	gsxj6_1,gsxj6_2,gsxj6_3,gsxj14_2,gsxj22_1,gsxj22_3,gsxj30_2	3,2,2,2,4,3,2	--
gga_circ_0002085	chr19	9226245	9228888	-	2643	413	n/a	intergenic_region:9226246-9226353,intergenic_region:9226933-9227003,intergenic_region:9228210-9228302,intergenic_region:9228748-9228888	gsxj6_1,gsxj6_2,gsxj6_3,gsxj14_1,gsxj14_2,gsxj14_3,gsxj22_1,gsxj22_2,gsxj22_3,gsxj30_1,gsxj30_2,gsxj30_3	110,112,146,187,96,78,179,146,84,41,70,109	--
gga_circ_0005368	chr2	43383080	43385369	+	2289	317	ENSGALG00000011810	intron:43383081-43383275,intron:43384632-43384700,intron:43385317-43385369	gsxj6_1,gsxj6_2,gsxj14_1,gsxj14_3,gsxj22_1,gsxj22_2,gsxj22_3,gsxj30_1,gsxj30_2	7,2,8,5,3,4,8,2,6	LZTFL1
gga_circ_0005367	chr2	43383080	43384700	+	1620	325	ENSGALG00000011810	exon:43383081-43383275,exon:43383710-43383770,exon:43384632-43384700	gsxj6_1,gsxj6_2,gsxj6_3,gsxj14_1,gsxj14_2,gsxj14_3,gsxj22_1,gsxj22_2,gsxj22_3,gsxj30_1,gsxj30_2,gsxj30_3	16,20,8,31,9,23,13,17,10,12,8,11	LZTFL1
gga_circ_0001685	chr17	9112150	9127156	-	15006	417	ENSGALG00000001157	exon:9112151-9112251,exon:9117151-9117261,exon:9123690-9123743,exon:9125888-9125968,exon:9127087-9127156	gsxj6_1,gsxj6_2,gsxj6_3,gsxj14_1,gsxj14_2,gsxj14_3,gsxj22_1,gsxj22_2,gsxj22_3,gsxj30_1,gsxj30_2,gsxj30_3	31,38,42,39,22,17,18,28,36,8,15,8	DENND1A
gga_circ_0009879	chr7	34700587	34700901	-	314	216	ENSGALG00000012495	exon:34700588-34700692,exon:34700791-34700901	gsxj6_1,gsxj6_2,gsxj14_2,gsxj14_3,gsxj22_1,gsxj22_2,gsxj22_3,gsxj30_2,gsxj30_3	20,15,14,12,11,10,20,6,13	-
gga_circ_0006317	chr3	26566465	26583997	-	17532	132	ENSGALG00000010026	exon:26583866-26583997	gsxj14_1,gsxj14_2,gsxj14_3,gsxj30_2	4,2,3,3	PPP1CB
gga_circ_0006313	chr3	26489998	26491330	-	1332	387	ENSGALG00000010023	exon:26489999-26490134,exon:26491004-26491110,exon:26491187-26491330	gsxj6_1,gsxj6_2,gsxj6_3,gsxj14_1,gsxj14_3,gsxj22_1,gsxj22_2,gsxj22_3,gsxj30_1,gsxj30_2,gsxj30_3	5,4,3,8,2,4,5,9,3,10,8	CALM
gga_circ_0006312	chr3	26489998	26491110	-	1112	243	ENSGALG00000010023	exon:26489999-26490134,exon:26491004-26491110	gsxj6_3,gsxj14_1,gsxj14_2,gsxj14_3,gsxj22_1,gsxj22_3,gsxj30_1,gsxj30_2,gsxj30_3	2,4,3,2,4,3,5,3,4	CALM
gga_circ_0000032	AADN03014784.1	3350	4218	+	868	402	ENSGALG00000026087	exon:3351-3536,exon:3618-3705,exon:4091-4218	gsxj6_1,gsxj6_2,gsxj6_3,gsxj14_1,gsxj14_2,gsxj14_3,gsxj22_1,gsxj22_2,gsxj22_3,gsxj30_1,gsxj30_2,gsxj30_3	11,12,14,22,13,10,13,13,13,4,7,9	TYK2
gga_circ_0002335	chr1	121233911	121243941	+	10030	426	ENSGALG00000016551	exon:121233912-121234090,exon:121242495-121242603,exon:121243804-121243941	gsxj6_1,gsxj6_2,gsxj6_3,gsxj14_1,gsxj14_2,gsxj22_1,gsxj22_2,gsxj22_3,gsxj30_1,gsxj30_2,gsxj30_3	64,87,71,72,43,41,55,69,14,48,38	AP1S2
gga_circ_0002246	chr1	112119305	112125206	-	5901	367	ENSGALG00000016251	exon:112119306-112119461,exon:112120588-112120683,exon:112125092-112125206	gsxj14_1,gsxj14_2,gsxj14_3,gsxj30_3	3,2,3,7	-
gga_circ_0002532	chr1	138491213	138491933	+	720	277	ENSGALG00000016845	exon:138491214-138491264,exon:138491345-138491449,exon:138491813-138491933	gsxj6_1,gsxj6_2,gsxj6_3,gsxj14_1,gsxj14_2,gsxj14_3,gsxj22_1,gsxj22_2,gsxj22_3,gsxj30_2,gsxj30_3	12,14,12,19,21,13,15,27,21,13,7	CARKD
gga_circ_0002243	chr1	111487658	111489734	-	2076	480	n/a	intergenic_region:111487659-111487738,intergenic_region:111488052-111488197,intergenic_region:111489481-111489734	gsxj6_1,gsxj6_2,gsxj6_3,gsxj14_1,gsxj14_2,gsxj14_3,gsxj22_1,gsxj22_2,gsxj22_3,gsxj30_1,gsxj30_2,gsxj30_3	181,97,77,156,75,68,94,53,75,56,98,53	--
gga_circ_0005214	chr2	28635536	28639564	+	4028	347	ENSGALG00000010809	exon:28635537-28635713,exon:28636743-28636846,exon:28639499-28639564	gsxj6_2,gsxj22_1,gsxj22_2,gsxj22_3,gsxj30_3	2,6,3,7,2	BZW2
gga_circ_0002241	chr1	111470754	111489734	-	18980	137	n/a	intergenic_region:111470755-111470891	gsxj6_1,gsxj6_2,gsxj6_3,gsxj14_1,gsxj14_2,gsxj14_3,gsxj22_1,gsxj22_3,gsxj30_2	3,5,9,5,4,6,2,4,2	--
gga_circ_0005216	chr2	29114878	29124773	-	9895	171	ENSGALG00000010840	exon:29114879-29114916,exon:29117204-29117336	gsxj6_1,gsxj6_2,gsxj6_3,gsxj14_1,gsxj14_2,gsxj22_2,gsxj22_3,gsxj30_2	4,5,2,6,7,4,3,3	SNX13
gga_circ_0005219	chr2	29132628	29135117	-	2489	315	ENSGALG00000010840	exon:29132629-29132750,exon:29133128-29133217,exon:29135015-29135117	gsxj6_1,gsxj6_2,gsxj6_3,gsxj14_1,gsxj14_2,gsxj14_3,gsxj22_1,gsxj22_2,gsxj22_3,gsxj30_1,gsxj30_2,gsxj30_3	6,6,5,15,11,3,9,8,7,6,5,14	SNX13
gga_circ_0002538	chr1	138580544	138596123	-	15579	224	ENSGALG00000016850	exon:138588965-138589096,exon:138596032-138596123	gsxj6_3,gsxj14_1,gsxj14_2,gsxj14_3,gsxj22_2,gsxj22_3	8,5,3,2,2,2	ANKRD10
gga_circ_0003331	chr1	49781822	49786861	+	5039	489	n/a	intergenic_region:49781823-49781900,intergenic_region:49784237-49784405,intergenic_region:49784855-49784937,intergenic_region:49786703-49786861	gsxj6_1,gsxj6_2,gsxj6_3,gsxj14_1,gsxj14_2,gsxj14_3,gsxj22_1,gsxj22_3,gsxj30_1,gsxj30_2,gsxj30_3	2,3,2,3,6,4,4,2,5,4,4	--
gga_circ_0003332	chr1	49793523	49798386	+	4863	330	ENSGALG00000012013	exon:49793524-49793590,exon:49797435-49797551,exon:49798241-49798386	gsxj6_1,gsxj6_2,gsxj6_3	4,3,4	SLC25A17
gga_circ_0002248	chr1	112623354	112627429	-	4075	211	ENSGALG00000016266	exon:112623355-112623515,exon:112627380-112627429	gsxj6_1,gsxj6_2,gsxj6_3,gsxj14_1,gsxj14_2,gsxj14_3,gsxj22_1,gsxj22_3,gsxj30_2	7,5,7,5,3,3,8,5,10	PRRG1
gga_circ_0006404	chr3	34322337	34323169	+	832	282	n/a	intergenic_region:34322338-34322492,intergenic_region:34323043-34323169	gsxj14_1,gsxj14_2,gsxj14_3,gsxj22_1,gsxj22_2	6,4,2,3,2	--
gga_circ_0003684	chr1	74390739	74391884	-	1145	309	ENSGALG00000017272	exon:74390740-74390904,exon:74391741-74391884	gsxj6_1,gsxj6_2,gsxj6_3,gsxj14_1,gsxj14_2,gsxj14_3,gsxj22_1,gsxj22_2,gsxj22_3,gsxj30_1,gsxj30_2,gsxj30_3	9,3,2,8,6,3,7,10,8,2,7,10	VWF
gga_circ_0007137	chr3	9223015	9228785	+	5770	498	ENSGALG00000008906	exon:9223016-9223143,exon:9225660-9225798,exon:9225949-9226055,exon:9228662-9228785	gsxj6_1,gsxj6_2,gsxj6_3,gsxj14_1,gsxj14_2,gsxj14_3,gsxj22_1,gsxj22_2,gsxj22_3,gsxj30_1,gsxj30_2,gsxj30_3	10,8,8,22,8,9,17,13,10,4,10,6	EHBP1
gga_circ_0007134	chr3	9212709	9228785	+	16076	646	ENSGALG00000008906	exon:9212710-9212857,exon:9223016-9223143,exon:9225660-9225798,exon:9225949-9226055,exon:9228662-9228785	gsxj6_1,gsxj6_2,gsxj6_3,gsxj14_1,gsxj14_2,gsxj14_3,gsxj22_1,gsxj22_2,gsxj22_3,gsxj30_1,gsxj30_2,gsxj30_3	9,15,17,14,9,10,18,24,25,5,14,7	EHBP1
gga_circ_0003681	chr1	73533114	73534402	+	1288	1288	ENSGALG00000017282	exon:73533115-73534402	gsxj6_1,gsxj6_2,gsxj6_3,gsxj14_1,gsxj14_2,gsxj14_3,gsxj22_1,gsxj22_2,gsxj22_3,gsxj30_1,gsxj30_2,gsxj30_3	134,81,77,137,106,83,107,110,119,50,77,89	NDUFA9
gga_circ_0007130	chr3	9144152	9159629	+	15477	415	ENSGALG00000008906	intron:9144153-9144257,intron:9144969-9145091,intron:9159443-9159629	gsxj6_2,gsxj6_3,gsxj14_1,gsxj14_2,gsxj14_3,gsxj22_1,gsxj22_3,gsxj30_2	4,3,6,6,4,4,4,3	EHBP1
gga_circ_0003114	chr1	26133120	26191414	-	58294	230	ENSGALG00000009424	exon:26133121-26133203,exon:26191268-26191414	gsxj6_3,gsxj14_2,gsxj22_1,gsxj22_2,gsxj22_3,gsxj30_1,gsxj30_2	3,3,2,3,3,2,2	foxp2
gga_circ_0004811	chr2	126601583	126606023	-	4440	382	ENSGALG00000015993	exon:126601584-126601745,exon:126604546-126604617,exon:126605876-126606023	gsxj6_1,gsxj6_2,gsxj6_3,gsxj14_1,gsxj14_2,gsxj22_1,gsxj22_3,gsxj30_2,gsxj30_3	3,2,2,6,3,3,4,3,4	MTERF3
gga_circ_0003116	chr1	26718537	26728366	+	9829	316	ENSGALG00000009440	exon:26718538-26718679,exon:26728193-26728366	gsxj6_1,gsxj6_3,gsxj14_1,gsxj14_2,gsxj22_1,gsxj22_2,gsxj22_3,gsxj30_2,gsxj30_3	4,3,5,4,3,10,5,5,7	C1H7ORF60
gga_circ_0003117	chr1	26718537	26733280	+	14743	431	ENSGALG00000009440	exon:26718538-26718679,exon:26728193-26728366,exon:26733166-26733280	gsxj6_3,gsxj14_1,gsxj14_3,gsxj22_1,gsxj22_2,gsxj22_3,gsxj30_3	2,8,2,2,5,3,8	C1H7ORF60
gga_circ_0005819	chr2	8660138	8664471	+	4333	390	ENSGALG00000006477	exon:8660139-8660247,exon:8661515-8661624,exon:8663958-8664017,exon:8664361-8664471	gsxj6_1,gsxj6_2,gsxj6_3,gsxj14_1,gsxj14_2,gsxj14_3,gsxj22_1,gsxj22_2,gsxj22_3,gsxj30_1,gsxj30_2,gsxj30_3	20,27,21,40,17,15,52,62,40,18,31,15	DNAJB6
gga_circ_0005818	chr2	8660138	8661624	+	1486	219	ENSGALG00000006477	exon:8660139-8660247,exon:8661515-8661624	gsxj6_1,gsxj6_2,gsxj14_1,gsxj14_2,gsxj14_3,gsxj22_1,gsxj22_2,gsxj30_2,gsxj30_3	4,2,8,15,5,16,13,10,8	DNAJB6
gga_circ_0005813	chr2	85692508	85692947	-	439	309	ENSGALG00000013167	exon:85692509-85692673,exon:85692804-85692947	gsxj6_1,gsxj6_2,gsxj6_3,gsxj14_1,gsxj14_2,gsxj14_3,gsxj22_1,gsxj22_2,gsxj22_3,gsxj30_1,gsxj30_2,gsxj30_3	34,16,26,30,42,27,40,21,36,17,31,24	SDHA
gga_circ_0003203	chr1	33916668	33929597	+	12929	284	ENSGALG00000009873	exon:33916669-33916706,exon:33918817-33918883,exon:33929419-33929597	gsxj6_1,gsxj6_2,gsxj6_3,gsxj14_1,gsxj14_2,gsxj14_3,gsxj22_1,gsxj22_2,gsxj22_3,gsxj30_1,gsxj30_2,gsxj30_3	20,12,11,11,7,3,11,5,6,6,3,3	LEMD3
gga_circ_0003205	chr1	33924801	33929597	+	4796	532	ENSGALG00000009873	exon:33924802-33924869,exon:33926053-33926132,exon:33928113-33928214,exon:33929069-33929171,exon:33929419-33929597	gsxj6_1,gsxj6_2,gsxj6_3,gsxj14_1,gsxj14_2,gsxj14_3,gsxj22_1,gsxj22_2,gsxj22_3,gsxj30_1,gsxj30_2,gsxj30_3	34,23,27,47,18,4,31,35,41,11,27,18	LEMD3
gga_circ_0006549	chr3	4212959	4215193	+	2234	87	ENSGALG00000008536	exon:4215107-4215193	gsxj6_1,gsxj6_2,gsxj6_3,gsxj14_1,gsxj14_2,gsxj14_3,gsxj22_3	3,5,5,2,3,10,3	KLHDC3
gga_circ_0006542	chr3	41467023	41473145	-	6122	431	ENSGALG00000011329	exon:41467024-41467181,exon:41468114-41468270,exon:41471104-41471219	gsxj6_1,gsxj6_2,gsxj6_3,gsxj14_1,gsxj14_2,gsxj14_3,gsxj22_1,gsxj30_3	8,4,2,6,8,3,3,4	MLLT4
gga_circ_0001022	chr13	15110944	15133083	-	22139	302	ENSGALG00000006424	exon:15122763-15122920,exon:15131196-15131281,exon:15133026-15133083	gsxj6_1,gsxj6_2,gsxj6_3,gsxj14_1,gsxj14_2,gsxj22_1,gsxj22_2,gsxj22_3,gsxj30_2,gsxj30_3	7,17,13,5,14,10,4,9,7,4	JADE2
gga_circ_0004967	chr2	145328999	145334280	-	5281	302	ENSGALG00000016171	exon:145329000-145329115,exon:145330622-145330722,exon:145334196-145334280	gsxj14_1,gsxj22_1,gsxj22_2,gsxj22_3,gsxj30_2	5,2,3,2,4	FAK
gga_circ_0006892	chr3	70096620	70099614	+	2994	295	ENSGALG00000015465	exon:70096621-70096764,exon:70099464-70099614	gsxj6_1,gsxj14_3,gsxj22_1,gsxj22_2,gsxj22_3,gsxj30_1,gsxj30_2,gsxj30_3	3,2,6,3,5,5,4,3	ASCC3
gga_circ_0004963	chr2	145323409	145334280	-	10871	290	ENSGALG00000016171	exon:145323410-145323614,exon:145334196-145334280	gsxj6_1,gsxj6_2,gsxj6_3,gsxj14_1,gsxj22_1,gsxj22_2,gsxj30_3	4,3,2,2,3,5,2	FAK
gga_circ_0006898	chr3	70850554	70851883	+	1329	295	ENSGALG00000015478	exon:70850555-70850664,exon:70851699-70851883	gsxj6_1,gsxj6_3,gsxj14_1,gsxj14_2,gsxj22_1,gsxj22_2,gsxj22_3,gsxj30_2,gsxj30_3	2,8,9,4,6,4,13,4,9	USP45
gga_circ_0006899	chr3	70850554	70854434	+	3880	485	ENSGALG00000015478	exon:70850555-70850664,exon:70851714-70851883,exon:70853469-70853572,exon:70854334-70854434	gsxj6_1,gsxj6_2,gsxj6_3,gsxj14_1,gsxj14_2,gsxj14_3,gsxj22_1,gsxj22_2,gsxj22_3,gsxj30_1,gsxj30_2,gsxj30_3	6,6,14,13,11,5,13,5,12,8,14,2	USP45
gga_circ_0001985	chr19	5194625	5196508	+	1883	107	ENSGALG00000002661	exon:5194626-5194732	gsxj6_1,gsxj6_2,gsxj6_3,gsxj14_1,gsxj14_2,gsxj22_1,gsxj22_2,gsxj22_3,gsxj30_2	2,4,5,8,8,2,7,2,5	YWHAE
gga_circ_0008225	chr5	27415587	27439816	+	24229	395	ENSGALG00000009463	exon:27415588-27415731,exon:27419635-27419671,exon:27439603-27439816	gsxj6_1,gsxj6_2,gsxj6_3,gsxj14_1,gsxj14_2,gsxj14_3,gsxj22_1,gsxj22_2,gsxj22_3,gsxj30_1,gsxj30_2,gsxj30_3	19,18,18,12,23,6,7,3,10,3,11,7	DCAF5
gga_circ_0008224	chr5	27415587	27425074	+	9487	451	ENSGALG00000009463	exon:27415588-27415731,exon:27419635-27419671,exon:27421537-27421676,exon:27424945-27425074	gsxj6_1,gsxj6_2,gsxj6_3,gsxj14_1,gsxj14_2,gsxj14_3,gsxj22_1,gsxj22_2,gsxj22_3,gsxj30_1,gsxj30_2,gsxj30_3	10,8,16,9,3,5,6,4,2,4,5,3	DCAF5
gga_circ_0005195	chr2	24929372	24982804	+	53432	272	n/a	intergenic_region:24929373-24929482,intergenic_region:24973831-24973916,intergenic_region:24982729-24982804	gsxj14_1,gsxj14_2,gsxj22_1,gsxj22_2,gsxj22_3,gsxj30_1,gsxj30_2	3,4,5,8,3,2,3	--
gga_circ_0005052	chr2	15269419	15277212	-	7793	119	ENSGALG00000007379	exon:15269420-15269538	gsxj6_1,gsxj6_2,gsxj6_3,gsxj14_1,gsxj14_2,gsxj14_3,gsxj22_1,gsxj22_2,gsxj22_3,gsxj30_3	6,14,7,3,4,5,5,11,4,4	WAC
gga_circ_0010020	chr7	6408961	6409211	-	250	250	ENSGALG00000004288	exon:6408962-6409211	gsxj6_1,gsxj6_2,gsxj6_3,gsxj14_1,gsxj14_2,gsxj14_3,gsxj22_1,gsxj22_2,gsxj22_3,gsxj30_1,gsxj30_2,gsxj30_3	8,5,6,11,6,2,11,5,9,7,3,3	HDAC4
gga_circ_0000243	JH376407.1	38092	39368	-	1276	131	n/a	intergenic_region:38093-38223	gsxj6_1,gsxj6_2,gsxj6_3,gsxj14_1,gsxj14_2,gsxj14_3,gsxj22_1,gsxj22_2,gsxj22_3,gsxj30_1,gsxj30_2,gsxj30_3	18,57,37,61,50,23,59,56,42,36,39,5	--
gga_circ_0007431	chr4	32458257	32467997	-	9740	409	ENSGALG00000010061	exon:32458258-32458394,exon:32460997-32461143,exon:32467873-32467997	gsxj6_1,gsxj6_2,gsxj6_3,gsxj14_1,gsxj14_2,gsxj14_3,gsxj22_1,gsxj22_2,gsxj22_3,gsxj30_1,gsxj30_2,gsxj30_3	29,11,50,11,6,7,4,5,6,4,7,8	LRBA
gga_circ_0004509	chr28	2102873	2103335	-	462	462	ENSGALG00000027540	exon:2102874-2103335	gsxj6_1,gsxj6_2,gsxj6_3,gsxj14_1,gsxj14_2,gsxj22_1,gsxj22_3,gsxj30_2	6,13,16,4,8,28,16,7	CSNK1G2
gga_circ_0008645	chr5	7519099	7519456	-	357	357	ENSGALG00000005540	exon:7519100-7519456	gsxj6_1,gsxj22_1,gsxj22_2,gsxj22_3	2,5,3,3	MICAL2
gga_circ_0008311	chr5	33706999	33717381	-	10382	443	ENSGALG00000009972	exon:33707000-33707189,exon:33715584-33715683,exon:33717229-33717381	gsxj6_1,gsxj6_2,gsxj6_3,gsxj14_1,gsxj30_1,gsxj30_2	8,2,3,2,6,5	HEATR5A
gga_circ_0007502	chr4	39632266	39638109	-	5843	322	ENSGALG00000010706	intron:39632267-39632351,intron:39637873-39638109	gsxj6_1,gsxj6_2,gsxj6_3,gsxj14_1,gsxj14_2,gsxj14_3,gsxj22_1,gsxj22_2,gsxj22_3,gsxj30_1,gsxj30_2,gsxj30_3	11,15,13,8,10,9,16,14,21,6,6,3	TENM3
gga_circ_0000302	chr10	11184870	11187766	+	2896	467	ENSGALG00000006225	exon:11184871-11185022,exon:11185692-11185870,exon:11187631-11187766	gsxj6_1,gsxj6_3,gsxj14_1,gsxj22_1,gsxj22_2,gsxj22_3,gsxj30_1,gsxj30_2,gsxj30_3	3,3,5,5,2,2,3,6,2	EFTUD1
gga_circ_0005967	chr3	103924079	103934494	-	10415	531	ENSGALG00000016504	intron:103924080-103924175,intron:103924737-103924876,intron:103933340-103933436,intron:103934297-103934494	gsxj6_1,gsxj6_2,gsxj6_3,gsxj14_1,gsxj14_2,gsxj22_1,gsxj22_2,gsxj22_3,gsxj30_1,gsxj30_2	20,7,12,7,7,8,6,8,5,8	ITSN2
gga_circ_0011158	chrZ	60188150	60199969	+	11819	204	ENSGALG00000014645	exon:60199766-60199969	gsxj6_1,gsxj6_2,gsxj14_1,gsxj14_2,gsxj14_3,gsxj22_1,gsxj22_2,gsxj22_3,gsxj30_2,gsxj30_3	4,3,5,3,2,5,6,6,6,2	MEF2C
gga_circ_0005963	chr3	103915611	103921635	-	6024	202	ENSGALG00000016504	exon:103915612-103915676,exon:103921499-103921635	gsxj6_1,gsxj6_2,gsxj6_3,gsxj14_1,gsxj22_1,gsxj22_2,gsxj22_3,gsxj30_2,gsxj30_3	2,2,2,2,6,2,3,4,2	ITSN2
gga_circ_0005961	chr3	103915611	103918548	-	2937	566	ENSGALG00000016504	intron:103915612-103915676,intron:103916266-103916468,intron:103917353-103917528,intron:103918427-103918548	gsxj6_1,gsxj6_2,gsxj6_3,gsxj14_1,gsxj14_2,gsxj14_3,gsxj22_1,gsxj22_2,gsxj22_3,gsxj30_1,gsxj30_2,gsxj30_3	29,39,46,59,30,29,51,50,53,12,33,19	ITSN2
gga_circ_0005960	chr3	103915611	103918535	-	2924	377	ENSGALG00000016504	intron:103915612-103915676,intron:103916266-103916468,intron:103918427-103918535	gsxj6_1,gsxj6_3,gsxj14_1,gsxj14_3,gsxj22_1,gsxj22_2,gsxj22_3,gsxj30_2	10,7,6,3,2,4,3,6	ITSN2
gga_circ_0011152	chrZ	57944383	57947501	+	3118	203	ENSGALG00000014661	exon:57944384-57944485,exon:57947401-57947501	gsxj6_1,gsxj6_2,gsxj6_3,gsxj14_1,gsxj14_2,gsxj14_3,gsxj22_1,gsxj22_2,gsxj22_3,gsxj30_1,gsxj30_2,gsxj30_3	2,3,6,5,3,2,6,8,2,2,2,3	FAM172A
gga_circ_0011151	chrZ	57938252	57983118	+	44866	316	ENSGALG00000014661	exon:57938253-57938376,exon:57982927-57983118	gsxj6_1,gsxj6_2,gsxj6_3,gsxj14_1,gsxj14_2,gsxj14_3,gsxj22_1,gsxj22_2,gsxj22_3,gsxj30_1,gsxj30_2,gsxj30_3	7,13,5,12,9,2,11,11,12,4,9,8	FAM172A
gga_circ_0005969	chr3	103926936	103929792	-	2856	365	ENSGALG00000016504	exon:103926937-103927077,exon:103929436-103929521,exon:103929655-103929792	gsxj14_1,gsxj14_2,gsxj14_3,gsxj22_2,gsxj22_3,gsxj30_2	8,5,9,5,2,4	ITSN2
gga_circ_0005968	chr3	103924736	103934494	-	9758	523	ENSGALG00000016504	exon:103924737-103924876,exon:103925501-103925588,exon:103933340-103933436,exon:103934297-103934494	gsxj6_1,gsxj6_2,gsxj6_3,gsxj14_1,gsxj14_2,gsxj14_3,gsxj22_1,gsxj22_2,gsxj22_3,gsxj30_1,gsxj30_2,gsxj30_3	42,71,44,43,31,15,10,18,18,5,12,14	ITSN2
gga_circ_0008797	chr6	15954527	15969914	+	15387	326	ENSGALG00000005359	intron:15954528-15954703,intron:15965929-15966012,intron:15969849-15969914	gsxj6_1,gsxj6_2,gsxj6_3,gsxj14_1,gsxj14_2,gsxj14_3,gsxj22_3,gsxj30_1,gsxj30_3	7,2,2,7,6,2,4,2,4	SORBS1
gga_circ_0010553	chr9	14013547	14062733	-	49186	367	ENSGALG00000007337	exon:14013548-14013749,exon:14034302-14034366,exon:14062634-14062733	gsxj6_1,gsxj6_2,gsxj6_3,gsxj22_1	6,3,2,3	LPP
gga_circ_0007942	chr4	89148247	89150817	-	2570	131	ENSGALG00000027774	exon:89148248-89148378	gsxj6_2,gsxj6_3,gsxj14_1,gsxj14_2,gsxj14_3,gsxj22_1,gsxj22_3,gsxj30_2	4,4,4,3,4,4,8,2	ALMS1
gga_circ_0007945	chr4	89165530	89167789	-	2259	126	ENSGALG00000027774	intron:89165531-89165656	gsxj22_1,gsxj22_2,gsxj22_3	2,6,2	ALMS1
gga_circ_0007461	chr4	3492364	3494222	-	1858	438	ENSGALG00000029157	exon:3492365-3492601,exon:3494022-3494222	gsxj6_2,gsxj6_3,gsxj14_1,gsxj14_2,gsxj14_3,gsxj22_1,gsxj22_2,gsxj22_3,gsxj30_1,gsxj30_2	4,5,9,4,4,3,3,6,2,6	MBNL3
gga_circ_0010826	chrZ	12721411	12750237	-	28826	214	ENSGALG00000014826	exon:12721412-12721543,exon:12731413-12731494	gsxj6_2,gsxj14_1,gsxj14_2,gsxj14_3,gsxj22_1,gsxj22_2	4,2,2,2,7,3	TTC33
gga_circ_0004360	chr26	140666	145994	+	5328	494	ENSGALG00000019759	exon:140667-140796,exon:143785-143843,exon:144205-144316,exon:144869-144898,exon:145382-145429,exon:145880-145994	gsxj6_1,gsxj6_2,gsxj6_3,gsxj14_1,gsxj14_2,gsxj14_3,gsxj22_1,gsxj22_2,gsxj22_3,gsxj30_1,gsxj30_2,gsxj30_3	28,16,29,21,36,55,27,19,37,18,28,6	MAPK14
gga_circ_0002888	chr1	177927085	177931512	+	4427	133	ENSGALG00000017130	exon:177927086-177927218	gsxj6_1,gsxj6_2,gsxj14_1,gsxj14_3,gsxj22_1,gsxj22_2,gsxj30_1,gsxj30_2,gsxj30_3	11,2,6,4,9,8,4,3,10	LATS2
gga_circ_0004026	chr21	292582	296791	-	4209	521	ENSGALG00000000573	exon:292583-292733,exon:293260-293377,exon:296540-296791	gsxj6_1,gsxj6_2,gsxj6_3,gsxj14_1,gsxj14_3,gsxj22_1,gsxj22_2,gsxj22_3,gsxj30_2,gsxj30_3	6,3,5,16,8,11,11,19,7,7	PER3
gga_circ_0004020	chr21	2324022	2325066	+	1044	132	ENSGALG00000001600	exon:2324023-2324154	gsxj6_1,gsxj6_2,gsxj6_3,gsxj14_1,gsxj14_2,gsxj14_3,gsxj22_3	5,10,4,4,2,6,7	DVL1
gga_circ_0010151	chr8	13010156	13053429	+	43273	422	ENSGALG00000005935	exon:13010157-13010386,exon:13042654-13042749,exon:13053334-13053429	gsxj6_2,gsxj22_1,gsxj22_2,gsxj22_3,gsxj30_1	2,6,7,4,2	EVI5
gga_circ_0004029	chr21	2939861	2959782	-	19921	355	ENSGALG00000002228	exon:2939862-2939986,exon:2953869-2953919,exon:2959604-2959782	gsxj6_1,gsxj6_2,gsxj14_1,gsxj14_2,gsxj14_3,gsxj22_1,gsxj22_2,gsxj22_3,gsxj30_1,gsxj30_2,gsxj30_3	6,4,4,2,4,4,6,9,2,5,14	SAMD11
gga_circ_0008613	chr5	6816691	6826230	+	9539	517	ENSGALG00000005294	exon:6816692-6816823,exon:6821909-6822091,exon:6823844-6823936,exon:6826122-6826230	gsxj6_1,gsxj6_2,gsxj6_3,gsxj14_1,gsxj14_2,gsxj14_3,gsxj22_1,gsxj22_2,gsxj22_3,gsxj30_1,gsxj30_2,gsxj30_3	3,8,11,8,15,9,11,4,9,5,12,16	PPFIBP2
gga_circ_0002438	chr1	131867851	131869145	+	1294	355	ENSGALG00000016760	exon:131867852-131867998,exon:131868849-131868922,exon:131869012-131869145	gsxj6_1,gsxj6_2,gsxj6_3,gsxj14_1,gsxj14_2,gsxj14_3,gsxj22_2,gsxj30_2,gsxj30_3	4,3,7,2,3,13,9,2,5	-
gga_circ_0002439	chr1	131905367	131907985	-	2618	374	ENSGALG00000016763	exon:131905368-131905622,exon:131907867-131907985	gsxj6_1,gsxj6_3,gsxj14_1,gsxj14_2,gsxj14_3,gsxj22_1	4,3,7,3,2,5	TXNDC9
gga_circ_0006241	chr3	2215985	2216982	-	997	230	ENSGALG00000004455	exon:2215986-2216051,exon:2216819-2216982	gsxj6_1,gsxj6_2,gsxj6_3,gsxj14_1,gsxj14_2,gsxj14_3,gsxj22_1,gsxj22_2,gsxj22_3,gsxj30_1,gsxj30_3	3,3,3,4,4,2,8,6,5,4,2	USP34
gga_circ_0010730	chr9	7912443	7920077	-	7634	419	ENSGALG00000005108	exon:7912444-7912557,exon:7914247-7914353,exon:7919880-7920077	gsxj6_1,gsxj6_3,gsxj14_1,gsxj14_3,gsxj22_1,gsxj22_2,gsxj22_3,gsxj30_3	7,6,3,4,4,12,4,10	CUL3
gga_circ_0000018	AADN03013408.1	8377	11375	-	2998	229	ENSGALG00000002235	exon:9491-9567,exon:11224-11375	gsxj6_2,gsxj14_2,gsxj22_1,gsxj22_2,gsxj22_3	5,5,5,3,5	TFCP2
gga_circ_0000019	AADN03013745.1	2549	4376	+	1827	259	n/a	intergenic_region:2550-2666,intergenic_region:4235-4376	gsxj6_1,gsxj6_2,gsxj6_3,gsxj14_1,gsxj14_2,gsxj14_3,gsxj22_1,gsxj22_3,gsxj30_1,gsxj30_2,gsxj30_3	9,14,11,20,16,31,33,35,21,21,14	--
gga_circ_0010737	chr9	8757338	8767396	+	10058	539	ENSGALG00000004957	exon:8757339-8757854,exon:8758956-8758978	gsxj6_3,gsxj22_1,gsxj22_2,gsxj22_3	3,6,4,3	RHBDD1
gga_circ_0008003	chr5	10756536	10770682	-	14146	211	ENSGALG00000006074	exon:10756537-10756747	gsxj6_1,gsxj6_2,gsxj6_3,gsxj14_1,gsxj14_2,gsxj14_3,gsxj22_1,gsxj22_2,gsxj22_3,gsxj30_2,gsxj30_3	13,3,14,15,4,5,7,5,8,2,2	SOX6
gga_circ_0005562	chr2	56765778	56775736	-	9958	160	ENSGALG00000012654	exon:56765779-56765938	gsxj6_1,gsxj6_2,gsxj6_3,gsxj14_1,gsxj14_2,gsxj14_3,gsxj22_1,gsxj22_2,gsxj22_3,gsxj30_2,gsxj30_3	12,6,11,11,13,5,6,21,9,13,3	NFATC1
gga_circ_0000016	AADN03012814.1	18779	19394	+	615	285	n/a	intergenic_region:18780-18891,intergenic_region:19222-19394	gsxj6_1,gsxj6_2,gsxj6_3,gsxj14_1,gsxj14_2,gsxj14_3,gsxj22_1,gsxj22_2,gsxj22_3,gsxj30_1,gsxj30_2,gsxj30_3	1.45119e+35	--
gga_circ_0005296	chr2	3823330	3823892	-	562	562	ENSGALG00000005487	intron:3823331-3823892	gsxj6_1,gsxj6_3,gsxj14_1,gsxj14_2,gsxj14_3,gsxj22_1,gsxj22_2,gsxj22_3,gsxj30_1,gsxj30_2,gsxj30_3	32,24,21,26,46,41,42,52,19,17,16	CCDC12
gga_circ_0000010	AADN03011232.1	5192	7141	+	1949	340	n/a	intergenic_region:5193-5303,intergenic_region:6913-7141	gsxj14_2,gsxj14_3,gsxj22_1,gsxj22_2,gsxj22_3,gsxj30_1,gsxj30_2,gsxj30_3	119,98,72,19,17,45,36,26	--
gga_circ_0000011	AADN03011232.1	6912	7141	+	229	229	n/a	intergenic_region:6913-7141	gsxj14_2,gsxj14_3,gsxj22_1,gsxj22_2,gsxj22_3,gsxj30_1,gsxj30_2,gsxj30_3	110,54,152,15,10,92,40,22	--
gga_circ_0004795	chr2	126059505	126061267	+	1762	355	ENSGALG00000015975	exon:126059506-126059629,exon:126060948-126061079,exon:126061169-126061267	gsxj6_1,gsxj6_2,gsxj6_3,gsxj14_2,gsxj22_2,gsxj30_1,gsxj30_2	6,7,11,5,7,4,3	DPY19L4
gga_circ_0010049	chr7	7306098	7310137	+	4039	115	ENSGALG00000007527	exon:7306099-7306213	gsxj6_1,gsxj6_2,gsxj6_3,gsxj14_1,gsxj14_2,gsxj14_3,gsxj22_1,gsxj22_2,gsxj22_3,gsxj30_1,gsxj30_2,gsxj30_3	5,4,4,3,9,3,4,2,7,2,3,2	ADARB1
gga_circ_0010046	chr7	7135056	7139076	-	4020	176	ENSGALG00000007021	exon:7135057-7135232	gsxj6_1,gsxj6_2,gsxj14_1,gsxj14_2,gsxj14_3,gsxj22_1,gsxj22_3,gsxj30_1,gsxj30_2,gsxj30_3	3,25,20,6,13,36,24,7,14,3	PCNT
gga_circ_0010043	chr7	7133253	7139076	-	5823	524	ENSGALG00000007021	exon:7133254-7133397,exon:7135057-7135232,exon:7138873-7139076	gsxj6_1,gsxj6_2,gsxj6_3,gsxj14_1,gsxj14_2,gsxj14_3,gsxj22_1,gsxj22_2,gsxj22_3,gsxj30_1,gsxj30_2,gsxj30_3	76,41,54,102,77,43,41,82,47,10,58,42	PCNT
gga_circ_0010600	chr9	16880374	16895013	-	14639	372	ENSGALG00000008909	exon:16880375-16880559,exon:16890125-16890185,exon:16894888-16895013	gsxj6_1,gsxj6_2,gsxj6_3,gsxj14_2,gsxj22_1,gsxj22_3,gsxj30_2,gsxj30_3	13,11,3,11,33,24,3,7	USP13
gga_circ_0001304	chr14	8518610	8522098	-	3488	551	ENSGALG00000006916	exon:8518611-8518773,exon:8519105-8519316,exon:8521923-8522098	gsxj6_1,gsxj6_2,gsxj14_1,gsxj14_2,gsxj22_1,gsxj22_3,gsxj30_1,gsxj30_2,gsxj30_3	5,7,9,4,4,5,11,4,9	GDE1
gga_circ_0004154	chr22	1212100	1214639	+	2539	176	n/a	intergenic_region:1214464-1214639	gsxj6_1,gsxj6_2,gsxj6_3,gsxj14_1,gsxj14_2,gsxj22_1,gsxj22_2	6,4,6,3,4,3,4	--
gga_circ_0004481	chr27	5184098	5186583	+	2485	187	ENSGALG00000002765	exon:5184099-5184174,exon:5184596-5184706	gsxj6_1,gsxj6_2,gsxj6_3,gsxj14_1,gsxj14_2,gsxj22_1,gsxj22_2,gsxj22_3,gsxj30_1,gsxj30_2,gsxj30_3	2,9,5,5,6,6,10,4,7,4,9	NBR1
gga_circ_0002212	chr1	108960150	108970333	+	10183	530	ENSGALG00000016191	exon:108960151-108960234,exon:108962894-108962941,exon:108966248-108966345,exon:108968851-108968978,exon:108970162-108970333	gsxj6_1,gsxj6_2,gsxj6_3,gsxj14_1,gsxj14_2,gsxj14_3,gsxj22_1,gsxj22_2,gsxj22_3,gsxj30_1,gsxj30_2,gsxj30_3	34,22,63,59,17,15,38,18,21,19,33,33	PKNOX1
gga_circ_0004485	chr28	1278752	1287748	-	8996	217	ENSGALG00000013365	exon:1278753-1278892,exon:1279103-1279179	gsxj6_1,gsxj6_2,gsxj6_3,gsxj14_1,gsxj14_2,gsxj14_3,gsxj22_1,gsxj22_2,gsxj22_3,gsxj30_1,gsxj30_2,gsxj30_3	8,12,24,14,10,7,6,22,11,9,6,2	-
gga_circ_0005170	chr2	23454420	23493284	+	38864	358	ENSGALG00000009517	exon:23454421-23454541,exon:23486065-23486194,exon:23493178-23493284	gsxj6_1,gsxj6_2,gsxj6_3,gsxj14_2,gsxj14_3,gsxj22_3	2,3,3,2,8,4	GNG11
gga_circ_0005174	chr2	23513598	23514049	+	451	313	ENSGALG00000009517	exon:23513599-23513760,exon:23513899-23514049	gsxj6_1,gsxj6_2,gsxj6_3,gsxj22_1,gsxj30_2	3,2,4,2,3	GNG11
gga_circ_0009668	chr7	18051433	18057689	-	6256	560	ENSGALG00000009608	exon:18051434-18051500,exon:18054548-18054597,exon:18055182-18055325,exon:18056996-18057154,exon:18057550-18057689	gsxj6_1,gsxj6_2,gsxj6_3,gsxj14_1,gsxj14_2,gsxj14_3,gsxj22_1,gsxj22_2,gsxj22_3,gsxj30_1,gsxj30_2,gsxj30_3	94,73,62,55,41,32,76,53,54,13,49,30	UBR3
gga_circ_0000875	chr12	4508740	4559346	-	50606	267	ENSGALG00000004937	exon:4508741-4508930,exon:4559270-4559346	gsxj6_1,gsxj6_2,gsxj6_3,gsxj14_1,gsxj14_2,gsxj14_3,gsxj22_1,gsxj22_2,gsxj22_3,gsxj30_1,gsxj30_2,gsxj30_3	6,5,11,5,8,5,18,10,19,5,10,5	VGLL4
gga_circ_0006145	chr3	15388932	15395448	-	6516	236	ENSGALG00000008571	exon:15388933-15389065,exon:15395346-15395448	gsxj14_2,gsxj22_1,gsxj22_2,gsxj22_3,gsxj30_3	4,27,2,11,10	PEX6
gga_circ_0000871	chr12	4500767	4559346	-	58579	359	ENSGALG00000004937	intron:4500768-4500859,intron:4508741-4508930,intron:4559270-4559346	gsxj6_1,gsxj6_2,gsxj6_3,gsxj14_1,gsxj14_2,gsxj14_3,gsxj22_1,gsxj22_3,gsxj30_1,gsxj30_2,gsxj30_3	4,12,17,9,9,16,13,26,11,19,6	VGLL4
gga_circ_0009062	chr6	32874388	32878061	+	3673	381	ENSGALG00000009823	exon:32874389-32874482,exon:32877352-32877477,exon:32877901-32878061	gsxj6_1,gsxj14_1,gsxj14_2,gsxj22_1,gsxj22_2,gsxj22_3,gsxj30_2	2,3,2,7,3,5,5	PTPRE
gga_circ_0009061	chr6	32874388	32876382	+	1994	306	ENSGALG00000009823	exon:32874389-32874482,exon:32875018-32875094,exon:32876248-32876382	gsxj6_1,gsxj6_2,gsxj14_1,gsxj14_2,gsxj14_3,gsxj22_1,gsxj22_2,gsxj30_1,gsxj30_3	5,19,18,12,4,5,5,5,4	PTPRE
gga_circ_0001272	chr14	6835164	6837789	+	2625	384	ENSGALG00000006068	intron:6835165-6835500,intron:6837742-6837789	gsxj6_1,gsxj14_1,gsxj14_2,gsxj14_3,gsxj22_1,gsxj30_1,gsxj30_2	7,6,2,3,8,3,3	TNRC6A
gga_circ_0001276	chr14	6852032	6854041	+	2009	435	ENSGALG00000006068	exon:6852033-6852167,exon:6853339-6853497,exon:6853901-6854041	gsxj6_1,gsxj6_2,gsxj6_3,gsxj14_1,gsxj14_2,gsxj14_3,gsxj22_1,gsxj22_2,gsxj22_3,gsxj30_1,gsxj30_2,gsxj30_3	13,16,19,4,8,4,12,5,6,5,3,7	TNRC6A
gga_circ_0001274	chr14	6849678	6854041	+	4363	141	ENSGALG00000006068	exon:6853901-6854041	gsxj6_1,gsxj6_2,gsxj6_3,gsxj14_2,gsxj14_3,gsxj22_1,gsxj22_3,gsxj30_3	9,10,10,6,3,6,3,3	TNRC6A
gga_circ_0005773	chr2	815079	820251	+	5172	461	ENSGALG00000005048	exon:815080-815135,exon:816575-816689,exon:817528-817682,exon:820117-820251	gsxj6_2,gsxj6_3,gsxj14_1,gsxj14_2,gsxj14_3,gsxj22_1,gsxj22_3,gsxj30_2,gsxj30_3	4,6,8,3,5,8,6,2,2	SMARCC1
gga_circ_0001279	chr14	6907213	6908821	-	1608	381	ENSGALG00000006117	exon:6907214-6907319,exon:6907540-6907605,exon:6908613-6908821	gsxj6_1,gsxj6_2,gsxj6_3,gsxj14_2,gsxj22_1,gsxj22_2,gsxj22_3,gsxj30_1,gsxj30_2,gsxj30_3	2,3,4,3,3,6,4,2,3,6	UBFD1
gga_circ_0001278	chr14	6905207	6908821	-	3614	464	ENSGALG00000006117	exon:6905208-6905290,exon:6907214-6907319,exon:6907540-6907605,exon:6908613-6908821	gsxj22_1,gsxj30_1,gsxj30_2,gsxj30_3	3,2,3,7	UBFD1
gga_circ_0005775	chr2	816574	820251	+	3677	405	ENSGALG00000005048	exon:816575-816689,exon:817528-817682,exon:820117-820251	gsxj6_1,gsxj6_2,gsxj6_3,gsxj14_1,gsxj14_2,gsxj14_3,gsxj22_1,gsxj22_2,gsxj22_3,gsxj30_1,gsxj30_2,gsxj30_3	24,33,21,34,43,15,37,37,65,9,22,31	SMARCC1
gga_circ_0009209	chr7	13324408	13335494	+	11086	320	ENSGALG00000008842	exon:13324409-13324580,exon:13335347-13335494	gsxj22_1,gsxj22_2,gsxj22_3	2,3,2	PIKFYVE
gga_circ_0009207	chr7	13122612	13130801	-	8189	345	ENSGALG00000008714	exon:13122613-13122789,exon:13130634-13130801	gsxj6_1,gsxj6_2,gsxj6_3,gsxj14_1,gsxj14_2,gsxj14_3,gsxj22_1,gsxj22_2,gsxj30_1,gsxj30_2,gsxj30_3	13,3,8,11,5,3,3,4,3,12,6	ABI2
gga_circ_0009204	chr7	13045740	13051523	+	5783	120	ENSGALG00000008674	exon:13045741-13045860	gsxj6_1,gsxj6_2,gsxj14_1,gsxj14_2,gsxj14_3,gsxj22_2,gsxj22_3,gsxj30_2,gsxj30_3	6,3,3,2,5,3,6,6,2	RAPH1
gga_circ_0009200	chr7	12438223	12440508	-	2285	216	ENSGALG00000013448	exon:12438224-12438339,exon:12440409-12440508	gsxj6_1,gsxj6_2,gsxj6_3,gsxj14_1,gsxj14_2,gsxj14_3,gsxj22_1,gsxj22_3,gsxj30_2	4,4,5,8,6,2,5,7,6	PARD3B
gga_circ_0007305	chr4	20720196	20736064	+	15868	377	ENSGALG00000009378	exon:20720197-20720392,exon:20735884-20736064	gsxj6_1,gsxj6_2,gsxj6_3,gsxj14_1,gsxj14_2,gsxj14_3,gsxj22_1,gsxj22_2,gsxj30_1,gsxj30_2,gsxj30_3	6,4,7,4,7,3,6,3,2,7,3	PDGFC
gga_circ_0000903	chr12	569451	572823	+	3372	341	ENSGALG00000001494	exon:569452-569573,exon:570394-570437,exon:572649-572823	gsxj6_1,gsxj6_2,gsxj6_3,gsxj14_1,gsxj14_2,gsxj14_3,gsxj22_1,gsxj22_2,gsxj22_3,gsxj30_1,gsxj30_2,gsxj30_3	57,64,59,95,67,65,32,33,50,20,22,29	NISCH
gga_circ_0000900	chr12	564370	569573	+	5203	353	ENSGALG00000001494	exon:564371-564484,exon:565290-565406,exon:569452-569573	gsxj6_1,gsxj6_2,gsxj6_3,gsxj14_1,gsxj14_2,gsxj14_3,gsxj22_1,gsxj22_2,gsxj22_3,gsxj30_2,gsxj30_3	5,5,2,10,12,5,12,6,8,5,9	NISCH
gga_circ_0001458	chr15	570030	570975	-	945	276	ENSGALG00000001554	exon:570031-570170,exon:570696-570758,exon:570903-570975	gsxj22_1,gsxj22_2,gsxj22_3,gsxj30_1,gsxj30_3	5,4,3,3,3	PPIL2
gga_circ_0001452	chr15	5270439	5270823	+	384	277	ENSGALG00000003807	exon:5270440-5270548,exon:5270656-5270823	gsxj6_3,gsxj22_1,gsxj22_2,gsxj22_3,gsxj30_1	3,3,3,2,4	GPN3
gga_circ_0004772	chr2	122931446	122948253	+	16807	335	ENSGALG00000015881	exon:122931447-122931586,exon:122948059-122948253	gsxj6_2,gsxj14_1,gsxj22_1,gsxj22_2,gsxj22_3,gsxj30_2	3,3,3,3,3,6	CPNE3
gga_circ_0004777	chr2	124053295	124059608	+	6313	649	ENSGALG00000015899	exon:124053296-124053453,exon:124054547-124054596,exon:124054934-124055095,exon:124058553-124058638,exon:124058792-124058881,exon:124059506-124059608	gsxj6_1,gsxj6_2,gsxj6_3,gsxj14_1,gsxj14_2,gsxj14_3,gsxj22_1,gsxj22_2,gsxj22_3,gsxj30_1,gsxj30_2,gsxj30_3	127,103,62,218,133,44,191,163,167,56,137,146	RIPK2
gga_circ_0004776	chr2	124053295	124058881	+	5586	546	ENSGALG00000015899	exon:124053296-124053453,exon:124054547-124054596,exon:124054934-124055095,exon:124058553-124058638,exon:124058792-124058881	gsxj6_1,gsxj6_2,gsxj6_3,gsxj14_1,gsxj14_2,gsxj14_3,gsxj22_1,gsxj22_2,gsxj22_3,gsxj30_1,gsxj30_2,gsxj30_3	10,10,14,16,21,17,36,34,27,8,26,25	RIPK2
gga_circ_0002102	chr1	100351155	100351482	-	327	327	n/a	intergenic_region:100351156-100351482	gsxj6_2,gsxj6_3,gsxj14_1,gsxj14_2,gsxj22_1,gsxj22_2,gsxj22_3,gsxj30_1,gsxj30_2,gsxj30_3	10,15,7,4,7,11,5,16,3,12	--
gga_circ_0004575	chr2	101798686	101804432	+	5746	297	ENSGALG00000014915	exon:101798687-101798753,exon:101798943-101798993,exon:101799594-101799664,exon:101800545-101800568,exon:101804349-101804432	gsxj6_1,gsxj6_3,gsxj14_2,gsxj14_3,gsxj22_1,gsxj22_2,gsxj22_3,gsxj30_1,gsxj30_3	11,8,6,4,10,9,8,9,3	THOC1
gga_circ_0010526	chr9	1047753	1049579	+	1826	373	ENSGALG00000002141	exon:1047754-1047858,exon:1048333-1048417,exon:1049397-1049579	gsxj6_1,gsxj6_2,gsxj6_3,gsxj14_1,gsxj14_2,gsxj14_3,gsxj22_1,gsxj22_2,gsxj22_3,gsxj30_1,gsxj30_2,gsxj30_3	48,74,81,47,62,36,54,32,36,8,34,38	UGGT1
gga_circ_0001052	chr13	16487380	16493203	-	5823	259	ENSGALG00000007126	exon:16487381-16487467,exon:16488387-16488431,exon:16493077-16493203	gsxj6_1,gsxj6_2,gsxj6_3,gsxj14_1,gsxj14_2,gsxj14_3,gsxj22_1,gsxj22_2,gsxj22_3,gsxj30_2,gsxj30_3	16,4,9,14,13,12,10,13,15,6,6	AFF4
gga_circ_0006096	chr3	109675336	109681835	+	6499	419	ENSGALG00000016720	exon:109675337-109675496,exon:109676907-109677049,exon:109681720-109681835	gsxj6_1,gsxj6_2,gsxj6_3,gsxj14_1,gsxj14_2,gsxj14_3,gsxj22_1,gsxj22_2,gsxj22_3,gsxj30_1,gsxj30_2,gsxj30_3	14,4,4,9,6,5,4,4,8,4,4,5	CD2AP
gga_circ_0002341	chr1	121242494	121253216	+	10722	342	ENSGALG00000016551	intron:121242495-121242603,intron:121243804-121243941,intron:121253122-121253216	gsxj6_1,gsxj6_2,gsxj6_3,gsxj14_1,gsxj14_2,gsxj14_3,gsxj22_1,gsxj22_2	7,2,4,7,7,3,2,5	AP1S2
gga_circ_0006092	chr3	109670499	109677049	+	6550	92	ENSGALG00000016720	exon:109670500-109670591	gsxj6_1,gsxj6_2,gsxj6_3,gsxj14_1,gsxj14_2,gsxj22_1,gsxj22_2,gsxj22_3,gsxj30_1,gsxj30_2,gsxj30_3	3,3,6,9,2,4,2,2,3,2,2	CD2AP
gga_circ_0006093	chr3	109672681	109681835	+	9154	213	ENSGALG00000016720	exon:109672682-109672718,exon:109673108-109673167,exon:109681720-109681835	gsxj6_1,gsxj6_2,gsxj6_3,gsxj14_1,gsxj14_3,gsxj22_1,gsxj22_2,gsxj22_3,gsxj30_2	4,3,4,3,2,6,2,3,3	CD2AP
gga_circ_0009722	chr7	24863693	24895173	+	31480	397	n/a	intergenic_region:24863694-24863848,intergenic_region:24890890-24891062,intergenic_region:24895105-24895173	gsxj6_1,gsxj6_2,gsxj6_3,gsxj14_1,gsxj14_2,gsxj14_3,gsxj22_1,gsxj22_2,gsxj22_3,gsxj30_2	24,21,18,11,9,4,7,5,6,5	--
gga_circ_0006324	chr3	27074611	27076408	+	1797	76	n/a	intergenic_region:27074612-27074687	gsxj6_1,gsxj6_2,gsxj6_3,gsxj14_1,gsxj14_2,gsxj14_3,gsxj22_1,gsxj22_2,gsxj22_3,gsxj30_2,gsxj30_3	4,13,5,11,7,4,7,4,13,8,5	--
gga_circ_0006326	chr3	27175831	27181451	+	5620	427	n/a	intergenic_region:27175832-27175967,intergenic_region:27181161-27181451	gsxj6_1,gsxj6_2,gsxj6_3,gsxj14_1,gsxj14_2,gsxj14_3,gsxj22_1,gsxj22_2,gsxj22_3,gsxj30_1,gsxj30_3	11,7,21,52,24,8,42,21,29,16,39	--
gga_circ_0009848	chr7	34652708	34661753	+	9045	267	ENSGALG00000012484	exon:34652709-34652860,exon:34653583-34653697	gsxj6_1,gsxj6_2,gsxj6_3,gsxj14_1,gsxj14_2,gsxj14_3,gsxj22_2,gsxj22_3,gsxj30_1,gsxj30_2	4,5,9,11,2,2,3,6,3,5	RIF1
gga_circ_0006045	chr3	106990569	106992501	+	1932	376	ENSGALG00000016665	exon:106990570-106990753,exon:106992310-106992501	gsxj6_1,gsxj6_2,gsxj6_3,gsxj14_1,gsxj14_2,gsxj14_3,gsxj22_1,gsxj22_2,gsxj22_3,gsxj30_1,gsxj30_2,gsxj30_3	4,5,6,7,6,3,9,5,14,4,10,6	FDFT1
gga_circ_0005092	chr2	17857473	17859882	-	2409	256	ENSGALG00000007928	exon:17859627-17859882	gsxj6_1,gsxj6_2,gsxj6_3,gsxj14_1,gsxj22_1,gsxj22_2,gsxj22_3	6,4,7,6,7,3,11	MLLT10
gga_circ_0005090	chr2	17819901	17836876	-	16975	370	ENSGALG00000007928	exon:17819902-17819974,exon:17821311-17821428,exon:17836698-17836876	gsxj6_1,gsxj6_2,gsxj6_3,gsxj14_1,gsxj22_3,gsxj30_3	5,7,3,2,2,8	MLLT10
gga_circ_0007660	chr4	57652860	57654825	-	1965	329	ENSGALG00000012155	exon:57652861-57653084,exon:57654721-57654825	gsxj6_2,gsxj6_3,gsxj14_1,gsxj14_2,gsxj22_1,gsxj22_2,gsxj22_3,gsxj30_1,gsxj30_2,gsxj30_3	3,7,8,2,14,9,12,15,9,8	EGF
gga_circ_0005192	chr2	24325730	24329556	-	3826	267	ENSGALG00000009728	exon:24325731-24325873,exon:24326612-24326681,exon:24329503-24329556	gsxj6_1,gsxj6_2,gsxj6_3,gsxj14_1,gsxj14_2,gsxj14_3,gsxj22_1,gsxj22_2,gsxj22_3,gsxj30_1,gsxj30_2,gsxj30_3	7,9,7,20,12,4,9,14,15,10,8,9	SLC25A13
gga_circ_0005191	chr2	24318949	24329556	-	10607	313	ENSGALG00000009728	exon:24318950-24319065,exon:24325731-24325873,exon:24329503-24329556	gsxj6_1,gsxj6_2,gsxj6_3,gsxj14_1,gsxj14_2,gsxj14_3,gsxj22_1,gsxj22_2,gsxj22_3,gsxj30_1,gsxj30_2,gsxj30_3	45,5,59,85,33,17,28,70,42,59,42,86	SLC25A13
gga_circ_0005197	chr2	25037481	25052638	+	15157	353	ENSGALG00000010704	exon:25037482-25037633,exon:25046729-25046815,exon:25052525-25052638	gsxj6_1,gsxj6_2,gsxj6_3,gsxj14_1,gsxj14_2,gsxj22_1,gsxj22_2,gsxj22_3,gsxj30_1,gsxj30_2,gsxj30_3	5,6,2,8,12,7,7,6,2,8,5	GLCCI1
gga_circ_0009647	chr7	17423848	17439689	+	15841	201	ENSGALG00000009545	exon:17423849-17423964,exon:17439605-17439689	gsxj6_1,gsxj6_2,gsxj6_3,gsxj14_1,gsxj14_2,gsxj22_2,gsxj30_1,gsxj30_2,gsxj30_3	2,5,7,4,6,8,2,3,3	SLC25A12
gga_circ_0001690	chr17	9149283	9152879	-	3596	170	ENSGALG00000001157	exon:9149284-9149403,exon:9152830-9152879	gsxj6_1,gsxj6_3,gsxj14_1,gsxj14_2,gsxj14_3,gsxj22_1,gsxj22_3,gsxj30_1,gsxj30_2,gsxj30_3	6,3,5,3,4,7,6,6,5,3	DENND1A
gga_circ_0005198	chr2	25037481	25056092	+	18611	305	ENSGALG00000010704	exon:25037482-25037633,exon:25055940-25056092	gsxj6_1,gsxj6_2,gsxj6_3,gsxj14_1,gsxj14_2,gsxj22_1,gsxj22_2,gsxj22_3,gsxj30_1,gsxj30_2,gsxj30_3	9,3,4,5,6,8,7,3,3,8,3	GLCCI1
gga_circ_0001692	chr17	9149283	9193843	-	44560	285	n/a	intergenic_region:9149284-9149403,intergenic_region:9152830-9152879,intergenic_region:9169571-9169614,intergenic_region:9193773-9193843	gsxj6_1,gsxj6_3,gsxj14_1,gsxj14_2,gsxj22_1,gsxj22_2,gsxj22_3,gsxj30_1,gsxj30_2,gsxj30_3	11,5,5,6,12,4,8,4,6,4	--
gga_circ_0001694	chr17	9340171	9356725	+	16554	264	n/a	intergenic_region:9340172-9340327,intergenic_region:9356618-9356725	gsxj6_1,gsxj6_2,gsxj6_3,gsxj14_1,gsxj14_2,gsxj14_3,gsxj22_1,gsxj22_2,gsxj22_3,gsxj30_1	4,8,3,5,6,3,4,6,3,3	--
gga_circ_0001696	chr17	9344203	9356725	+	12522	483	ENSGALG00000001118	exon:9344204-9344328,exon:9349571-9349711,exon:9355275-9355383,exon:9356618-9356725	gsxj6_1,gsxj6_2,gsxj6_3,gsxj14_1,gsxj14_2,gsxj14_3,gsxj22_1,gsxj22_2,gsxj22_3,gsxj30_1,gsxj30_2,gsxj30_3	8,27,22,17,16,8,25,12,17,13,18,8	NEK6
gga_circ_0009682	chr7	20022274	20026407	+	4133	284	n/a	intergenic_region:20022275-20022423,intergenic_region:20026273-20026407	gsxj6_1,gsxj6_3,gsxj14_1,gsxj22_1,gsxj22_2,gsxj22_3,gsxj30_1	4,3,7,6,4,2,2	--
gga_circ_0005351	chr2	41609826	41627935	-	18109	234	n/a	intergenic_region:41609827-41609961,intergenic_region:41627837-41627935	gsxj6_1,gsxj6_2,gsxj6_3,gsxj14_1,gsxj14_2,gsxj14_3,gsxj22_1,gsxj22_2,gsxj22_3	6,4,6,5,4,3,4,2,4	--
gga_circ_0005352	chr2	41626134	41627935	-	1801	793	n/a	intergenic_region:41626135-41626828,intergenic_region:41627837-41627935	gsxj6_1,gsxj6_2,gsxj6_3,gsxj14_1,gsxj14_2,gsxj14_3,gsxj22_1,gsxj22_2,gsxj22_3,gsxj30_1,gsxj30_2,gsxj30_3	96,127,110,92,149,62,146,89,118,33,76,53	--
gga_circ_0002435	chr1	131697345	131700226	-	2881	352	ENSGALG00000016754	exon:131697346-131697460,exon:131698847-131698922,exon:131699527-131699640,exon:131700180-131700226	gsxj6_1,gsxj6_3,gsxj14_1,gsxj14_2,gsxj14_3,gsxj22_1,gsxj22_2,gsxj22_3,gsxj30_1,gsxj30_2,gsxj30_3	6,4,3,6,3,2,4,3,2,6,4	a
gga_circ_0002436	chr1	131712715	131717896	-	5181	275	ENSGALG00000016754	exon:131712716-131712849,exon:131717756-131717896	gsxj6_1,gsxj6_2,gsxj14_1,gsxj14_2,gsxj14_3,gsxj30_1,gsxj30_3	6,2,2,4,5,2,2	a
gga_circ_0003438	chr1	57127531	57138555	-	11024	366	ENSGALG00000012865	exon:57127532-57127795,exon:57138454-57138555	gsxj6_1,gsxj6_2,gsxj6_3,gsxj14_1,gsxj14_2,gsxj14_3,gsxj22_1,gsxj22_2,gsxj22_3,gsxj30_2,gsxj30_3	18,10,5,23,7,4,10,25,27,20,15	BRAF
gga_circ_0006281	chr3	24795127	24798040	+	2913	118	ENSGALG00000009970	exon:24797923-24798040	gsxj6_2,gsxj6_3,gsxj14_1,gsxj14_3,gsxj22_1,gsxj22_2,gsxj22_3,gsxj30_3	4,4,8,3,6,2,6,3	PPM1B
gga_circ_0005359	chr2	42476080	42478718	-	2638	265	ENSGALG00000011603	exon:42476081-42476158,exon:42477036-42477113,exon:42478610-42478718	gsxj6_1,gsxj6_2,gsxj6_3,gsxj14_1,gsxj14_2,gsxj14_3,gsxj22_1,gsxj22_2,gsxj22_3,gsxj30_1,gsxj30_2,gsxj30_3	11,5,7,3,6,2,18,16,15,5,11,15	MRPL3
gga_circ_0003435	chr1	57083679	57101071	-	17392	289	ENSGALG00000012865	exon:57083680-57083833,exon:57084681-57084815	gsxj6_1,gsxj6_2,gsxj6_3,gsxj14_1,gsxj14_2,gsxj14_3,gsxj22_1,gsxj22_2,gsxj22_3,gsxj30_1,gsxj30_2,gsxj30_3	9,17,12,18,22,6,6,13,16,6,17,11	BRAF
gga_circ_0009689	chr7	21524894	21525900	-	1006	298	ENSGALG00000011224	exon:21524895-21525051,exon:21525760-21525900	gsxj6_1,gsxj6_3,gsxj14_1,gsxj22_1,gsxj22_2,gsxj22_3,gsxj30_1,gsxj30_2	3,2,3,2,3,3,3,4	SLC4A3
gga_circ_0003433	chr1	56846889	56860109	-	13220	178	ENSGALG00000012848	exon:56846890-56846981,exon:56860024-56860109	gsxj6_1,gsxj6_2,gsxj6_3,gsxj14_1,gsxj22_1,gsxj22_2,gsxj22_3	2,4,4,3,4,3,3	KDM7A
gga_circ_0003926	chr20	11292948	11307956	-	15008	273	ENSGALG00000007509	exon:11292949-11293046,exon:11307701-11307820,exon:11307902-11307956	gsxj6_1,gsxj6_2,gsxj6_3,gsxj14_1,gsxj14_2,gsxj14_3,gsxj22_1,gsxj22_2,gsxj22_3,gsxj30_1,gsxj30_2,gsxj30_3	14,6,4,12,11,4,18,18,9,6,11,8	-
gga_circ_0003697	chr1	74836914	74842551	-	5637	159	ENSGALG00000014346	exon:74836915-74836998,exon:74840632-74840706	gsxj6_2,gsxj6_3,gsxj14_1,gsxj14_3,gsxj22_1,gsxj22_2,gsxj22_3,gsxj30_2,gsxj30_3	3,9,12,4,2,11,6,6,2	TSPAN9
gga_circ_0000654	chr11	18489693	18490960	+	1267	352	ENSGALG00000000699	exon:18489694-18489778,exon:18490401-18490548,exon:18490842-18490960	gsxj6_1,gsxj6_2,gsxj6_3,gsxj14_1,gsxj14_2,gsxj22_1,gsxj22_2,gsxj22_3,gsxj30_1,gsxj30_2,gsxj30_3	5,8,12,6,2,20,11,5,11,13,6	WWP2
gga_circ_0000498	chr10	5421767	5438443	-	16676	351	ENSGALG00000003944	exon:5421768-5421875,exon:5433285-5433416,exon:5438333-5438443	gsxj6_1,gsxj6_2,gsxj14_1,gsxj22_1,gsxj22_2,gsxj22_3,gsxj30_3	2,8,2,3,3,5,5	FAM189A1
gga_circ_0005534	chr2	56099179	56106724	+	7545	167	ENSGALG00000012626	intron:56103951-56103998,intron:56105015-56105056,intron:56106648-56106724	gsxj14_1,gsxj14_3,gsxj22_1,gsxj22_3,gsxj30_1,gsxj30_2,gsxj30_3	10,2,3,6,4,3,2	RECK
gga_circ_0000492	chr10	4985037	4986809	+	1772	173	n/a	intergenic_region:4985038-4985110,intergenic_region:4986710-4986809	gsxj6_1,gsxj14_1,gsxj14_2,gsxj22_1,gsxj22_2,gsxj22_3	3,22,2,6,3,3	--
gga_circ_0000496	chr10	5246523	5250504	+	3981	353	ENSGALG00000003883	exon:5246524-5246660,exon:5248373-5248445,exon:5250362-5250504	gsxj6_1,gsxj6_2,gsxj6_3,gsxj14_1,gsxj14_2,gsxj14_3,gsxj22_1,gsxj22_2,gsxj22_3,gsxj30_1,gsxj30_2,gsxj30_3	6.41606e+37	MTMR10
gga_circ_0005535	chr2	56099768	56106724	+	6956	253	ENSGALG00000012626	intron:56099769-56099854,intron:56103951-56103998,intron:56105015-56105056,intron:56106648-56106724	gsxj6_1,gsxj6_2,gsxj14_1,gsxj22_1,gsxj22_2,gsxj22_3,gsxj30_1,gsxj30_3	4,6,6,4,5,3,2,6	RECK
gga_circ_0002506	chr1	136730985	136742886	+	11901	480	ENSGALG00000029145	exon:136730986-136731154,exon:136731867-136731997,exon:136737893-136737989,exon:136742804-136742886	gsxj6_1,gsxj6_2,gsxj6_3,gsxj14_1,gsxj14_2,gsxj14_3,gsxj22_1,gsxj22_2,gsxj22_3,gsxj30_1,gsxj30_2,gsxj30_3	2.48242e+35	DCUN1D2
gga_circ_0002507	chr1	136730985	136745758	+	14773	480	ENSGALG00000029145	exon:136730986-136731154,exon:136731867-136731997,exon:136742804-136742886,exon:136745662-136745758	gsxj6_1,gsxj6_2,gsxj6_3,gsxj14_1,gsxj22_2,gsxj30_2,gsxj30_3	9,4,4,7,5,2,18	DCUN1D2
gga_circ_0002501	chr1	136460563	136467805	+	7242	297	ENSGALG00000016817	exon:136460564-136460670,exon:136466665-136466771,exon:136467723-136467805	gsxj6_1,gsxj14_2,gsxj22_2,gsxj30_1,gsxj30_2,gsxj30_3	5,3,2,3,3,3	RASA3
gga_circ_0006283	chr3	24795127	24809918	+	14791	288	ENSGALG00000009970	exon:24797923-24798040,exon:24806907-24807018,exon:24809861-24809918	gsxj6_1,gsxj6_2,gsxj6_3,gsxj14_2,gsxj14_3,gsxj22_1,gsxj22_2,gsxj22_3,gsxj30_1,gsxj30_2,gsxj30_3	9,14,19,14,10,13,11,13,10,6,7	PPM1B
gga_circ_0002508	chr1	136763623	136767312	+	3689	269	ENSGALG00000016826	exon:136763624-136763764,exon:136767185-136767312	gsxj6_1,gsxj6_2,gsxj6_3,gsxj14_1,gsxj14_2,gsxj22_1,gsxj22_2,gsxj22_3,gsxj30_1,gsxj30_2	2,5,5,4,28,18,2,13,15,24	ADPRHL1
gga_circ_0003323	chr1	49458573	49461348	+	2775	303	ENSGALG00000011947	exon:49458574-49458692,exon:49459625-49459721,exon:49461262-49461348	gsxj6_3,gsxj14_1,gsxj22_1,gsxj22_3,gsxj30_1,gsxj30_2,gsxj30_3	2,5,8,8,3,4,4	POLR3H
gga_circ_0007287	chr4	18644351	18649225	-	4874	219	ENSGALG00000009177	exon:18646103-18646174,exon:18648087-18648180,exon:18649173-18649225	gsxj6_1,gsxj6_2,gsxj6_3,gsxj14_1,gsxj14_3,gsxj22_1,gsxj22_2,gsxj22_3,gsxj30_2	11,7,15,11,2,12,10,3,6	FMR1
gga_circ_0006431	chr3	36920008	36922846	-	2838	308	ENSGALG00000014464	exon:36920009-36920085,exon:36921269-36921336,exon:36922340-36922401,exon:36922746-36922846	gsxj6_1,gsxj6_2,gsxj6_3,gsxj14_1,gsxj14_2,gsxj14_3,gsxj22_1,gsxj22_2,gsxj22_3,gsxj30_1,gsxj30_2,gsxj30_3	66,38,59,46,16,19,18,23,15,4,8,12	MTR
gga_circ_0006432	chr3	36927236	36933336	-	6100	262	ENSGALG00000014464	exon:36927237-36927331,exon:36927682-36927741,exon:36928984-36929090	gsxj6_1,gsxj6_2,gsxj6_3,gsxj14_1,gsxj22_1,gsxj30_3	2,4,2,2,3,3	MTR
gga_circ_0003328	chr1	49625952	49628919	-	2967	475	ENSGALG00000011976	exon:49625953-49626070,exon:49627433-49627512,exon:49628643-49628919	gsxj6_1,gsxj6_2,gsxj6_3,gsxj14_1,gsxj14_2,gsxj14_3,gsxj22_1,gsxj22_2,gsxj22_3,gsxj30_1,gsxj30_2	8,13,14,8,3,6,12,6,8,6,8	L3MBTL2
gga_circ_0006438	chr3	36978357	36992784	-	14427	197	ENSGALG00000014463	exon:36978358-36978439,exon:36992670-36992784	gsxj6_1,gsxj6_2,gsxj6_3,gsxj14_1,gsxj14_2,gsxj22_2,gsxj22_3,gsxj30_2	5,6,2,6,5,7,4,3	ACTN2
gga_circ_0002107	chr1	100374091	100374347	-	256	256	n/a	intergenic_region:100374092-100374347	gsxj6_2,gsxj6_3,gsxj14_3,gsxj22_1,gsxj22_2,gsxj22_3,gsxj30_1,gsxj30_2,gsxj30_3	2,2,2,6,5,6,2,4,7	--
gga_circ_0006555	chr3	42534989	42578575	+	43586	329	ENSGALG00000011537	exon:42534990-42535118,exon:42566292-42566320,exon:42576462-42576582,exon:42578526-42578575	gsxj6_1,gsxj6_2,gsxj6_3,gsxj14_1,gsxj14_2,gsxj14_3,gsxj22_1,gsxj22_2,gsxj22_3,gsxj30_1,gsxj30_2,gsxj30_3	19,11,19,9,7,3,17,10,14,3,17,20	PDE10A
gga_circ_0004804	chr2	126136454	126143628	+	7174	398	ENSGALG00000015984	exon:126136455-126136596,exon:126137757-126137827,exon:126143444-126143628	gsxj6_1,gsxj6_2,gsxj6_3,gsxj14_1,gsxj14_2,gsxj14_3,gsxj22_1,gsxj22_2,gsxj22_3,gsxj30_1,gsxj30_2,gsxj30_3	11,12,13,10,2,5,8,5,13,7,5,7	INTS8
gga_circ_0004800	chr2	126129483	126143628	+	14145	450	ENSGALG00000015984	exon:126129484-126129624,exon:126129997-126130068,exon:126131281-126131332,exon:126143444-126143628	gsxj6_1,gsxj6_2,gsxj6_3,gsxj14_1,gsxj14_2,gsxj14_3,gsxj22_1,gsxj22_2,gsxj22_3,gsxj30_1,gsxj30_3	9,7,13,10,7,7,10,9,6,7,13	INTS8
gga_circ_0008815	chr6	1756408	1761639	-	5231	208	ENSGALG00000001907	exon:1756409-1756520,exon:1761544-1761639	gsxj6_1,gsxj6_2,gsxj6_3,gsxj14_1,gsxj14_2,gsxj22_1,gsxj22_2,gsxj22_3,gsxj30_1,gsxj30_2,gsxj30_3	5,6,10,16,14,20,14,10,4,6,2	WAPAL
gga_circ_0004809	chr2	126262903	126265477	-	2574	294	ENSGALG00000015989	exon:126262904-126263035,exon:126264489-126264584,exon:126265412-126265477	gsxj6_1,gsxj6_2,gsxj6_3,gsxj14_1,gsxj14_2,gsxj14_3,gsxj22_1,gsxj22_2,gsxj22_3,gsxj30_1,gsxj30_2	13,14,6,15,4,7,21,18,10,7,3	C8orf37
gga_circ_0004808	chr2	126201084	126202210	+	1126	227	ENSGALG00000019447	exon:126201085-126201188,exon:126202088-126202210	gsxj6_1,gsxj6_2,gsxj14_1,gsxj14_2,gsxj14_3,gsxj22_1,gsxj22_2,gsxj30_1,gsxj30_2,gsxj30_3	18,12,14,12,10,16,4,15,14,12	NDUFAF6
gga_circ_0003214	chr1	35086489	35088789	-	2300	234	ENSGALG00000009905	exon:35086490-35086589,exon:35088656-35088789	gsxj6_1,gsxj6_2,gsxj14_1,gsxj14_2,gsxj14_3,gsxj22_1,gsxj22_3,gsxj30_2	4,2,13,3,2,5,14,3	MDM1
gga_circ_0003213	chr1	35082148	35088789	-	6641	273	ENSGALG00000009905	exon:35082149-35082187,exon:35086490-35086589,exon:35088656-35088789	gsxj6_1,gsxj6_2,gsxj6_3,gsxj14_1,gsxj14_2,gsxj14_3,gsxj22_1,gsxj22_2,gsxj22_3,gsxj30_1,gsxj30_2,gsxj30_3	24,39,47,33,46,24,15,70,88,8,19,38	MDM1
gga_circ_0007864	chr4	79447802	79461753	+	13951	121	ENSGALG00000015546	intron:79461633-79461753	gsxj6_1,gsxj6_2,gsxj6_3,gsxj14_1,gsxj14_2,gsxj14_3,gsxj22_1,gsxj22_2,gsxj22_3,gsxj30_1,gsxj30_2,gsxj30_3	8,11,5,19,8,13,11,13,3,2,4,3	TBC1D14
gga_circ_0007055	chr3	86085680	86091702	-	6022	327	ENSGALG00000016278	exon:86085681-86085866,exon:86086831-86086903,exon:86091635-86091702	gsxj6_2,gsxj6_3,gsxj14_1,gsxj14_2,gsxj22_1,gsxj22_2,gsxj22_3,gsxj30_1	2,2,3,5,2,4,4,2	PRIM2
gga_circ_0007059	chr3	86207507	86208558	-	1051	263	ENSGALG00000016282	exon:86207508-86207658,exon:86208447-86208558	gsxj6_1,gsxj6_2,gsxj6_3,gsxj14_1,gsxj14_2,gsxj14_3,gsxj22_1,gsxj22_2,gsxj22_3,gsxj30_1,gsxj30_2,gsxj30_3	4,14,13,20,16,8,15,14,19,7,10,12	ZNF451
gga_circ_0008490	chr5	52656505	52666050	-	9545	317	ENSGALG00000011705	exon:52656506-52656599,exon:52658170-52658319,exon:52665978-52666050	gsxj6_1,gsxj6_2,gsxj6_3,gsxj14_1,gsxj14_2,gsxj14_3,gsxj22_1,gsxj22_2,gsxj22_3,gsxj30_2,gsxj30_3	8,2,2,2,6,2,3,7,10,6,8	BRF1
gga_circ_0000271	chr10	10209871	10210616	+	745	252	ENSGALG00000005723	exon:10209872-10210123	gsxj6_1,gsxj6_2,gsxj14_3,gsxj22_1,gsxj22_2,gsxj30_1,gsxj30_2,gsxj30_3	15,3,5,7,9,9,11,2	-
gga_circ_0008493	chr5	53094663	53098187	-	3524	353	ENSGALG00000011811	exon:53094664-53094776,exon:53097211-53097348,exon:53098086-53098187	gsxj6_2,gsxj6_3,gsxj14_1,gsxj14_2,gsxj14_3,gsxj22_1,gsxj22_2,gsxj30_1,gsxj30_2,gsxj30_3	4,4,5,3,8,3,3,3,6,2	SYNE2
gga_circ_0008495	chr5	5345487	5348827	+	3340	440	ENSGALG00000012121	exon:5345488-5345666,exon:5346107-5346167,exon:5348628-5348827	gsxj6_1,gsxj6_2,gsxj6_3,gsxj14_1,gsxj14_2,gsxj14_3,gsxj22_1,gsxj22_2,gsxj22_3,gsxj30_1,gsxj30_2,gsxj30_3	7,9,15,12,5,4,11,7,9,9,8,3	RCN1
gga_circ_0000277	chr10	10522940	10530913	+	7973	443	ENSGALG00000005992	exon:10522941-10522997,exon:10524946-10525136,exon:10525838-10525894,exon:10530776-10530913	gsxj6_1,gsxj6_2,gsxj6_3,gsxj14_3,gsxj22_1,gsxj22_2,gsxj30_3	6,4,6,3,2,4,2	PDE8A
gga_circ_0010947	chrZ	30838299	30857179	-	18880	197	ENSGALG00000005846	exon:30838300-30838496	gsxj6_1,gsxj14_1,gsxj14_2,gsxj22_1,gsxj22_2,gsxj22_3,gsxj30_1,gsxj30_2	2,10,5,11,8,6,4,4	MPDZ
gga_circ_0008256	chr5	29472818	29475818	-	3000	416	ENSGALG00000009705	exon:29472819-29472931,exon:29473424-29473555,exon:29475648-29475818	gsxj6_1,gsxj6_2,gsxj6_3,gsxj14_1,gsxj14_2,gsxj14_3,gsxj22_1,gsxj22_2,gsxj22_3,gsxj30_1,gsxj30_2,gsxj30_3	16,16,18,24,9,19,11,10,21,4,9,6	RYR3
gga_circ_0008677	chr5	8879172	8881370	+	2198	182	ENSGALG00000005840	exon:8879173-8879244,exon:8879847-8879956	gsxj6_1,gsxj6_2,gsxj6_3,gsxj14_1,gsxj14_2,gsxj14_3,gsxj22_1,gsxj22_3,gsxj30_1,gsxj30_2,gsxj30_3	5,6,6,8,5,3,10,5,4,4,6	DENND5A
gga_circ_0010834	chrZ	13337328	13354925	+	17597	356	ENSGALG00000014855	exon:13337329-13337413,exon:13343067-13343145,exon:13344551-13344662,exon:13354846-13354925	gsxj6_1,gsxj6_2,gsxj6_3,gsxj14_1,gsxj14_3,gsxj22_2,gsxj22_3,gsxj30_2,gsxj30_3	20,7,72,123,7,53,22,63,27	GHR
gga_circ_0008678	chr5	8879172	8888111	+	8939	370	ENSGALG00000005840	exon:8879173-8879244,exon:8879847-8879956,exon:8887924-8888111	gsxj6_1,gsxj6_3,gsxj14_1,gsxj14_2,gsxj22_1,gsxj22_2,gsxj22_3,gsxj30_1,gsxj30_2,gsxj30_3	10,2,2,11,10,4,19,4,8,4	DENND5A
gga_circ_0006656	chr3	51009560	51012322	+	2762	210	ENSGALG00000013710	exon:51009561-51009647,exon:51012200-51012322	gsxj6_1,gsxj6_2,gsxj6_3,gsxj14_1,gsxj14_2,gsxj22_1,gsxj22_2,gsxj22_3,gsxj30_2,gsxj30_3	6,3,2,5,3,6,3,9,3,4	SNX9
gga_circ_0011128	chrZ	54761406	54771033	+	9627	370	ENSGALG00000015439	exon:54761407-54761496,exon:54763619-54763761,exon:54770897-54771033	gsxj6_1,gsxj6_2,gsxj14_1,gsxj14_2,gsxj14_3,gsxj22_1,gsxj22_2,gsxj22_3,gsxj30_1,gsxj30_2,gsxj30_3	12,7,12,4,3,7,3,11,4,2,10	SLC44A1
gga_circ_0005992	chr3	104425499	104429809	-	4310	97	ENSGALG00000016531	exon:104429713-104429809	gsxj6_1,gsxj6_2,gsxj6_3,gsxj14_1,gsxj14_2,gsxj14_3,gsxj22_1,gsxj22_2,gsxj22_3,gsxj30_1,gsxj30_2,gsxj30_3	4,9,8,10,2,3,11,5,9,2,8,7	ASXL2
gga_circ_0005993	chr3	104429712	104434494	-	4782	402	ENSGALG00000016531	exon:104429713-104429809,exon:104432502-104432665,exon:104434354-104434494	gsxj6_1,gsxj6_2,gsxj6_3,gsxj14_1,gsxj14_2,gsxj14_3,gsxj22_1,gsxj22_2,gsxj22_3,gsxj30_1,gsxj30_2,gsxj30_3	3,10,9,5,3,3,9,11,10,6,4,4	ASXL2
gga_circ_0011122	chrZ	53565090	53572330	+	7240	498	ENSGALG00000015390	exon:53565091-53565201,exon:53568124-53568211,exon:53568770-53568839,exon:53570423-53570563,exon:53572243-53572330	gsxj6_1,gsxj6_2,gsxj14_2,gsxj14_3,gsxj22_1,gsxj22_2,gsxj22_3,gsxj30_1,gsxj30_2,gsxj30_3	21,26,6,13,13,23,15,3,2,6	HOOK3
gga_circ_0005997	chr3	104437895	104442953	-	5058	317	ENSGALG00000016531	exon:104437896-104438022,exon:104438204-104438277,exon:104442838-104442953	gsxj6_1,gsxj6_2,gsxj6_3,gsxj14_1,gsxj14_2,gsxj14_3,gsxj22_1,gsxj22_2,gsxj22_3,gsxj30_1,gsxj30_2,gsxj30_3	89,53,46,160,85,72,130,122,166,27,100,86	ASXL2
gga_circ_0011018	chrZ	40541020	40582361	-	41341	241	n/a	intergenic_region:40541021-40541197,intergenic_region:40582298-40582361	gsxj6_1,gsxj6_2,gsxj6_3,gsxj14_1,gsxj14_3,gsxj22_1,gsxj22_2,gsxj22_3,gsxj30_2	6,2,5,13,3,5,13,13,3	--
gga_circ_0011017	chrZ	40541020	40576398	-	35378	439	ENSGALG00000012595	exon:40541021-40541197,exon:40545078-40545209,exon:40576269-40576398	gsxj6_1,gsxj6_2,gsxj6_3,gsxj14_3,gsxj22_1,gsxj22_3,gsxj30_1,gsxj30_2,gsxj30_3	3,7,3,2,7,2,9,2,6	AGTPBP1
gga_circ_0011015	chrZ	40541020	40551777	-	10757	629	ENSGALG00000012595	exon:40541021-40541197,exon:40545078-40545209,exon:40551202-40551350,exon:40551441-40551527,exon:40551694-40551777	gsxj6_1,gsxj6_2,gsxj6_3,gsxj14_1,gsxj14_2,gsxj14_3,gsxj22_1,gsxj22_2,gsxj22_3,gsxj30_1,gsxj30_2,gsxj30_3	176,176,82,132,49,68,81,79,90,45,60,49	AGTPBP1
gga_circ_0010451	chr8	577576	583130	-	5554	294	n/a	intergenic_region:577577-577602,intergenic_region:578196-578252,intergenic_region:582920-583130	gsxj6_3,gsxj14_1,gsxj14_2,gsxj14_3,gsxj22_1,gsxj22_2,gsxj22_3,gsxj30_1,gsxj30_2,gsxj30_3	29,17,17,37,17,61,38,21,16,38	--
gga_circ_0007934	chr4	88631666	88633547	-	1881	291	ENSGALG00000016026	exon:88631667-88631802,exon:88632809-88632864,exon:88633449-88633547	gsxj6_1,gsxj6_2,gsxj6_3,gsxj14_1,gsxj14_2,gsxj14_3,gsxj22_1,gsxj22_2,gsxj22_3,gsxj30_1,gsxj30_2,gsxj30_3	18,22,17,14,28,7,23,25,26,13,26,12	C20orf194
gga_circ_0005657	chr2	65368383	65387776	-	19393	313	ENSGALG00000012805	exon:65368384-65368535,exon:65387616-65387776	gsxj6_1,gsxj6_2,gsxj6_3,gsxj14_2,gsxj14_3,gsxj22_1,gsxj22_2,gsxj22_3	3,3,2,5,4,10,12,10	FARS2
gga_circ_0007865	chr4	79447805	79461753	+	13948	121	ENSGALG00000015546	exon:79461633-79461753	gsxj6_1,gsxj6_2,gsxj6_3,gsxj14_1,gsxj14_2,gsxj14_3,gsxj22_1,gsxj22_2,gsxj22_3,gsxj30_2,gsxj30_3	12,15,17,17,9,4,15,11,10,2,7	TBC1D14
gga_circ_0004375	chr26	2561184	2563233	+	2049	480	ENSGALG00000001117	exon:2561185-2561310,exon:2561395-2561491,exon:2562283-2562357,exon:2562474-2562530,exon:2563109-2563233	gsxj6_1,gsxj6_2,gsxj6_3,gsxj14_1,gsxj30_1,gsxj30_3	3,12,6,4,4,5	PFKFB2
gga_circ_0004371	chr26	2354235	2362257	+	8022	356	ENSGALG00000000816	exon:2354236-2354428,exon:2362095-2362257	gsxj6_1,gsxj6_3,gsxj14_1,gsxj14_2,gsxj22_1,gsxj22_2,gsxj22_3,gsxj30_2,gsxj30_3	2,5,2,6,2,4,2,4,3	-
gga_circ_0004018	chr21	2024944	2026103	+	1159	350	ENSGALG00000001382	exon:2024945-2025066,exon:2025272-2025377,exon:2025982-2026103	gsxj6_1,gsxj6_2,gsxj6_3,gsxj14_1,gsxj14_2,gsxj14_3,gsxj22_1,gsxj22_2,gsxj22_3,gsxj30_1,gsxj30_2,gsxj30_3	28,14,30,12,14,3,8,15,12,3,6,4	CDC2L1
gga_circ_0000005	AADN03010605.1	2853	5594	+	2741	321	ENSGALG00000027426	exon:2854-2951,exon:5372-5594	gsxj6_1,gsxj6_2,gsxj6_3,gsxj14_1,gsxj14_2,gsxj14_3,gsxj22_1,gsxj22_2,gsxj22_3,gsxj30_1,gsxj30_2,gsxj30_3	42,54,28,32,45,15,55,54,48,16,27,18	--
gga_circ_0004010	chr21	102864	105468	-	2604	415	ENSGALG00000000449	exon:102865-103094,exon:105284-105468	gsxj6_1,gsxj6_2,gsxj6_3,gsxj14_3,gsxj22_1,gsxj22_2,gsxj22_3,gsxj30_1	3,6,4,5,4,7,6,6	ARHGEF10L
gga_circ_0000009	AADN03011232.1	5166	7141	+	1975	366	n/a	intergenic_region:5167-5303,intergenic_region:6913-7141	gsxj14_2,gsxj14_3,gsxj22_1,gsxj22_2,gsxj22_3,gsxj30_1,gsxj30_2,gsxj30_3	37,38,49,3,10,57,21,9	--
gga_circ_0000008	AADN03011232.1	5126	7141	+	2015	406	n/a	intergenic_region:5127-5303,intergenic_region:6913-7141	gsxj14_2,gsxj14_3,gsxj22_1,gsxj22_2,gsxj22_3,gsxj30_1,gsxj30_2,gsxj30_3	190,95,211,40,25,162,48,31	--
gga_circ_0011232	chrZ	7322349	7334163	-	11814	561	ENSGALG00000013809	exon:7322350-7322427,exon:7323902-7324055,exon:7327780-7327890,exon:7329475-7329552,exon:7334024-7334163	gsxj6_1,gsxj6_2,gsxj6_3,gsxj14_1,gsxj14_2,gsxj14_3,gsxj22_1,gsxj22_2,gsxj22_3,gsxj30_1,gsxj30_2,gsxj30_3	11,15,8,10,19,5,26,16,23,4,6,12	-
gga_circ_0011233	chrZ	7327779	7334163	-	6384	111	ENSGALG00000013809	exon:7327780-7327890	gsxj6_1,gsxj6_2,gsxj6_3,gsxj14_1,gsxj14_2,gsxj14_3,gsxj22_1,gsxj22_2,gsxj22_3,gsxj30_1,gsxj30_2,gsxj30_3	11,17,14,15,11,5,19,9,15,7,9,2	-
gga_circ_0011230	chrZ	731834	734274	+	2440	423	ENSGALG00000002917	exon:731835-732064,exon:733303-733424,exon:734204-734274	gsxj6_1,gsxj6_2,gsxj6_3,gsxj14_1,gsxj14_2,gsxj14_3,gsxj22_1,gsxj22_2,gsxj22_3,gsxj30_1,gsxj30_2,gsxj30_3	8,9,9,8,6,5,5,8,10,6,7,6	NEDD4L
gga_circ_0003102	chr1	24255369	24275866	+	20497	333	ENSGALG00000009134	exon:24255370-24255477,exon:24275642-24275866	gsxj6_2,gsxj6_3,gsxj22_1,gsxj22_2,gsxj22_3,gsxj30_2,gsxj30_3	4,4,7,10,8,4,4	CORTBP2
gga_circ_0007848	chr4	76026140	76033670	+	7530	417	ENSGALG00000014486	intron:76026141-76026271,intron:76028906-76029024,intron:76032887-76032953,intron:76033571-76033670	gsxj6_1,gsxj6_2,gsxj6_3,gsxj14_1,gsxj14_2,gsxj14_3,gsxj22_1,gsxj22_2,gsxj22_3,gsxj30_1,gsxj30_2,gsxj30_3	31,13,22,41,21,9,25,24,18,14,20,29	TAPT1
gga_circ_0007847	chr4	76026140	76029024	+	2884	250	ENSGALG00000014486	exon:76026141-76026271,exon:76028906-76029024	gsxj6_1,gsxj6_2,gsxj6_3,gsxj14_1,gsxj14_2,gsxj22_1,gsxj22_2,gsxj22_3,gsxj30_1,gsxj30_3	3,7,18,12,9,23,27,32,6,14	TAPT1
gga_circ_0010727	chr9	6357887	6358764	+	877	289	ENSGALG00000029102	exon:6357888-6358049,exon:6358638-6358764	gsxj14_1,gsxj14_2,gsxj22_1,gsxj22_2,gsxj22_3,gsxj30_2,gsxj30_3	3,8,9,2,5,3,4	PXYLP1
gga_circ_0010725	chr9	6327526	6336421	+	8895	292	ENSGALG00000029102	exon:6327527-6327686,exon:6336290-6336421	gsxj6_1,gsxj6_2,gsxj6_3,gsxj14_1,gsxj14_3,gsxj22_1,gsxj22_2,gsxj22_3,gsxj30_1,gsxj30_2,gsxj30_3	5,13,4,12,4,4,20,3,5,11,3	PXYLP1
gga_circ_0010723	chr9	559955	560625	+	670	318	ENSGALG00000001482	exon:559956-560125,exon:560478-560625	gsxj6_1,gsxj6_2,gsxj6_3,gsxj14_1,gsxj14_2,gsxj14_3,gsxj22_1,gsxj22_2,gsxj22_3,gsxj30_2	2,3,8,6,7,3,6,4,2,5	GIGYF2
gga_circ_0008077	chr5	13450499	13452641	-	2142	243	ENSGALG00000006583	exon:13450500-13450589,exon:13452489-13452641	gsxj6_1,gsxj6_2,gsxj6_3,gsxj14_2,gsxj22_1,gsxj22_2,gsxj22_3	2,3,2,3,2,2,4	LSP1
gga_circ_0005511	chr2	55511392	55513298	+	1906	166	n/a	intergenic_region:55511393-55511491,intergenic_region:55513232-55513298	gsxj6_1,gsxj14_1,gsxj14_2,gsxj22_1,gsxj22_2,gsxj22_3,gsxj30_2	6,5,5,10,3,3,8	--
gga_circ_0010056	chr7	7368131	7370290	+	2159	244	ENSGALG00000007552	exon:7368132-7368211,exon:7370127-7370290	gsxj6_1,gsxj6_3,gsxj14_1,gsxj22_1,gsxj22_2,gsxj22_3,gsxj30_1	3,6,2,3,10,4,2	GLS
gga_circ_0010053	chr7	7361007	7370290	+	9283	341	ENSGALG00000007552	exon:7361008-7361104,exon:7368132-7368211,exon:7370127-7370290	gsxj6_3,gsxj14_1,gsxj22_1,gsxj22_2,gsxj22_3,gsxj30_2	3,3,2,3,2,4	GLS
gga_circ_0003669	chr1	73136718	73145834	+	9116	430	ENSGALG00000017291	exon:73136719-73136890,exon:73143226-73143355,exon:73145707-73145834	gsxj6_1,gsxj6_2,gsxj6_3,gsxj14_1,gsxj14_2,gsxj14_3,gsxj22_1,gsxj22_2,gsxj22_3,gsxj30_1,gsxj30_2,gsxj30_3	21,9,14,23,13,9,10,9,9,9,12,4	FAR2
gga_circ_0010617	chr9	2102435	2107506	+	5071	185	ENSGALG00000002277	exon:2107322-2107506	gsxj6_1,gsxj6_2,gsxj6_3,gsxj14_1,gsxj14_2,gsxj14_3,gsxj22_1,gsxj22_3,gsxj30_1,gsxj30_2,gsxj30_3	21,24,38,55,6,23,29,19,10,20,28	KLHL24
gga_circ_0005422	chr2	46082127	46095345	+	13218	127	ENSGALG00000012046	exon:46095219-46095345	gsxj6_1,gsxj6_2,gsxj14_1,gsxj14_2,gsxj14_3,gsxj22_1,gsxj22_2,gsxj22_3,gsxj30_1,gsxj30_2,gsxj30_3	6,3,8,10,8,6,6,13,3,4,4	ARPP21
gga_circ_0005427	chr2	47035107	47042461	+	7354	407	ENSGALG00000012093	exon:47035108-47035259,exon:47040928-47041050,exon:47042330-47042461	gsxj6_1,gsxj6_2,gsxj6_3,gsxj14_3,gsxj22_1,gsxj22_2,gsxj22_3,gsxj30_2,gsxj30_3	7,7,2,8,4,2,3,21,4	ELMO1
gga_circ_0008105	chr5	15761905	15763140	+	1235	569	ENSGALG00000006998	exon:15761906-15762302,exon:15762969-15763140	gsxj6_1,gsxj6_2,gsxj6_3,gsxj14_1,gsxj14_2,gsxj14_3,gsxj22_1,gsxj22_2,gsxj22_3,gsxj30_1,gsxj30_2,gsxj30_3	15,13,20,32,18,7,24,35,35,9,20,18	LRP5
gga_circ_0004166	chr22	222829	230476	-	7647	376	ENSGALG00000000098	exon:222830-222910,exon:223581-223649,exon:227608-227689,exon:229887-229958,exon:230405-230476	gsxj6_1,gsxj6_2,gsxj6_3,gsxj14_1,gsxj14_2,gsxj14_3,gsxj22_2,gsxj22_3	8,6,5,11,3,3,3,2	ANTXR1
gga_circ_0008354	chr5	36978949	36980511	+	1562	466	ENSGALG00000010197	exon:36978950-36979081,exon:36979832-36979890,exon:36979971-36980121,exon:36980388-36980511	gsxj6_1,gsxj6_2,gsxj6_3,gsxj14_1,gsxj14_2,gsxj14_3,gsxj22_1,gsxj22_2,gsxj22_3,gsxj30_1,gsxj30_2,gsxj30_3	57,35,109,143,123,90,158,167,221,193,144,112	COQ6
gga_circ_0003664	chr1	72790504	72801639	+	11135	162	n/a	intergenic_region:72790505-72790597,intergenic_region:72790771-72790839	gsxj6_1,gsxj6_2,gsxj14_1,gsxj14_2,gsxj14_3,gsxj22_1,gsxj22_2,gsxj22_3,gsxj30_2,gsxj30_3	3,4,3,9,2,4,5,6,7,2	--
gga_circ_0004163	chr22	214763	230476	-	15713	313	ENSGALG00000000098	exon:214764-214862,exon:217124-217184,exon:222830-222910,exon:230405-230476	gsxj6_1,gsxj6_2,gsxj6_3,gsxj14_1,gsxj14_2,gsxj14_3,gsxj22_1,gsxj22_2,gsxj22_3,gsxj30_1,gsxj30_3	13,4,9,19,12,6,5,2,12,3,2	ANTXR1
gga_circ_0001197	chr14	14401708	14402695	+	987	382	ENSGALG00000001827	exon:14401709-14401847,exon:14402453-14402695	gsxj6_1,gsxj6_2,gsxj6_3,gsxj14_1,gsxj14_2,gsxj14_3,gsxj22_1,gsxj22_2,gsxj22_3,gsxj30_1,gsxj30_2,gsxj30_3	11,8,16,13,15,4,22,12,7,5,9,17	GLYR1
gga_circ_0001195	chr14	14283208	14284022	-	814	152	ENSGALG00000020725	exon:14283209-14283293,exon:14283956-14284022	gsxj6_1,gsxj22_1,gsxj22_2,gsxj22_3,gsxj30_2	8,14,7,2,3	VRK3
gga_circ_0001193	chr14	13839676	13841634	-	1958	451	ENSGALG00000009288	exon:13839677-13839779,exon:13841011-13841202,exon:13841479-13841634	gsxj6_1,gsxj6_2,gsxj6_3,gsxj14_1,gsxj14_2,gsxj14_3,gsxj22_1,gsxj22_2,gsxj22_3,gsxj30_1,gsxj30_2,gsxj30_3	15,18,12,4,21,7,17,8,21,8,11,12	RNPS1
gga_circ_0009471	chr7	14752659	14753460	+	801	255	ENSGALG00000026366	intron:14752660-14752740,intron:14753063-14753152,intron:14753377-14753460	gsxj14_2,gsxj22_1,gsxj22_2,gsxj22_3	2,3,2,5	MYPN
gga_circ_0005162	chr2	22820059	22823672	-	3613	275	ENSGALG00000009475	exon:22820060-22820128,exon:22820555-22820587,exon:22820745-22820819,exon:22823575-22823672	gsxj6_1,gsxj6_2,gsxj14_1,gsxj14_2,gsxj14_3,gsxj22_1,gsxj22_2,gsxj22_3,gsxj30_2,gsxj30_3	7,3,7,3,4,8,3,3,4,6	FAM133B
gga_circ_0005161	chr2	22815157	22818340	-	3183	240	ENSGALG00000009475	exon:22815158-22815253,exon:22817015-22817062,exon:22818245-22818340	gsxj6_1,gsxj6_2,gsxj6_3,gsxj14_1,gsxj14_2,gsxj22_1,gsxj22_2,gsxj22_3,gsxj30_2,gsxj30_3	5,4,2,2,4,6,4,3,5,5	FAM133B
gga_circ_0005160	chr2	22760587	22763808	-	3221	285	ENSGALG00000009407	exon:22763431-22763573,exon:22763667-22763808	gsxj6_1,gsxj6_2,gsxj6_3,gsxj14_1,gsxj14_2,gsxj14_3,gsxj22_1,gsxj22_2,gsxj22_3,gsxj30_1,gsxj30_2,gsxj30_3	103,105,162,55,81,80,56,47,74,103,51,38	-
gga_circ_0009679	chr7	19585830	19595309	+	9479	512	ENSGALG00000011068	exon:19585831-19586010,exon:19594854-19594951,exon:19595076-19595309	gsxj6_3,gsxj14_1,gsxj14_2,gsxj14_3,gsxj22_1,gsxj22_2,gsxj22_3,gsxj30_1,gsxj30_2	7,7,6,3,2,3,3,3,4	COBLL1
gga_circ_0006157	chr3	15986762	15987590	-	828	354	ENSGALG00000013224	exon:15986763-15986906,exon:15987381-15987590	gsxj6_1,gsxj6_2,gsxj6_3,gsxj14_1,gsxj14_2,gsxj14_3,gsxj22_1,gsxj22_2,gsxj22_3,gsxj30_1,gsxj30_2,gsxj30_3	9,23,10,18,7,3,17,22,17,5,12,20	SOS1
gga_circ_0009674	chr7	18595545	18612919	+	17374	288	ENSGALG00000010930	exon:18595546-18595658,exon:18600978-18601086,exon:18612854-18612919	gsxj6_1,gsxj6_2,gsxj6_3,gsxj14_1,gsxj14_3,gsxj22_1,gsxj22_2,gsxj30_2,gsxj30_3	4,2,4,5,4,8,2,7,3	STK39
gga_circ_0006152	chr3	15844973	15846475	-	1502	357	ENSGALG00000008504	exon:15844974-15845211,exon:15846357-15846475	gsxj6_1,gsxj6_2,gsxj14_1,gsxj22_1,gsxj22_2,gsxj22_3,gsxj30_1,gsxj30_2,gsxj30_3	2,2,4,4,7,6,2,8,3	HNRNPLL
gga_circ_0009671	chr7	18461603	18474367	-	12764	380	ENSGALG00000010902	exon:18461604-18461710,exon:18466702-18466830,exon:18472140-18472232,exon:18474317-18474367	gsxj6_1,gsxj6_2,gsxj6_3,gsxj14_1,gsxj14_2,gsxj22_1,gsxj22_2,gsxj22_3,gsxj30_1,gsxj30_2,gsxj30_3	10,4,2,6,21,5,6,14,5,4,6	CERS6
gga_circ_0009075	chr6	34636982	34638052	+	1070	189	ENSGALG00000010493	exon:34636983-34637083,exon:34637965-34638052	gsxj6_1,gsxj6_2,gsxj6_3,gsxj14_1,gsxj14_2,gsxj22_1,gsxj22_2,gsxj22_3,gsxj30_2,gsxj30_3	108,49,48,63,106,133,81,125,159,90	INPP5A
gga_circ_0003829	chr1	83948335	83958448	+	10113	263	ENSGALG00000015258	intron:83955712-83955849,intron:83957087-83957138,intron:83958376-83958448	gsxj6_1,gsxj6_2,gsxj6_3,gsxj14_1,gsxj14_2,gsxj14_3,gsxj22_1,gsxj22_2,gsxj22_3,gsxj30_2,gsxj30_3	4,4,9,13,8,7,12,16,8,5,6	DCBLD2
gga_circ_0001206	chr14	14781455	14786382	-	4927	356	ENSGALG00000002119	exon:14781456-14781570,exon:14783064-14783141,exon:14783946-14784044,exon:14786319-14786382	gsxj6_1,gsxj6_2,gsxj6_3,gsxj14_1,gsxj22_1,gsxj30_3	5,3,3,4,4,4	C16orf62
gga_circ_0001200	chr14	14689157	14694742	+	5585	113	ENSGALG00000002028	exon:14694630-14694742	gsxj6_1,gsxj6_2,gsxj6_3,gsxj22_2	3,2,2,2	GPRC5B
gga_circ_0001201	chr14	14718489	14723909	-	5420	252	ENSGALG00000028197	exon:14718490-14718601,exon:14721639-14721693,exon:14723825-14723909	gsxj6_3,gsxj14_1,gsxj14_2,gsxj14_3,gsxj22_1,gsxj22_2,gsxj22_3,gsxj30_2,gsxj30_3	5,5,2,4,8,3,9,2,2	IQCK
gga_circ_0005761	chr2	7986304	8003831	+	17527	59	ENSGALG00000006372	exon:8003773-8003831	gsxj6_1,gsxj6_2,gsxj6_3,gsxj14_1,gsxj22_2,gsxj22_3,gsxj30_3	10,3,5,3,2,3,2	RBM33
gga_circ_0005763	chr2	7997691	8003831	+	6140	216	ENSGALG00000006372	exon:7999866-8000022,exon:8003773-8003831	gsxj6_1,gsxj6_2,gsxj6_3,gsxj14_1,gsxj14_2,gsxj14_3,gsxj22_1,gsxj22_2,gsxj22_3,gsxj30_2,gsxj30_3	9,5,6,5,4,3,4,7,6,4,3	RBM33
gga_circ_0005764	chr2	7999865	8053181	+	53316	494	ENSGALG00000006372	exon:7999866-8000022,exon:8003773-8003831,exon:8045090-8045278,exon:8053093-8053181	gsxj6_2,gsxj6_3,gsxj14_1,gsxj22_1,gsxj22_3,gsxj30_1,gsxj30_2,gsxj30_3	2,3,3,2,7,7,4,4	RBM33
gga_circ_0005767	chr2	806310	820251	+	13941	135	ENSGALG00000005048	exon:820117-820251	gsxj14_1,gsxj14_2,gsxj14_3,gsxj22_2,gsxj22_3,gsxj30_3	3,3,2,5,3,3	SMARCC1
gga_circ_0009213	chr7	14533689	14542658	+	8969	189	ENSGALG00000009031	exon:14533690-14533769,exon:14539533-14539641	gsxj6_1,gsxj6_2,gsxj6_3,gsxj14_1,gsxj14_2,gsxj22_1,gsxj30_1,gsxj30_2,gsxj30_3	36,28,25,36,22,18,11,27,22	SESTD1
gga_circ_0000911	chr12	6471830	6473565	-	1735	299	ENSGALG00000005210	exon:6471831-6472084,exon:6473521-6473565	gsxj6_1,gsxj6_2,gsxj6_3,gsxj14_1,gsxj14_2,gsxj14_3,gsxj22_1,gsxj22_2,gsxj22_3,gsxj30_1,gsxj30_2,gsxj30_3	59,42,35,62,24,17,106,96,46,29,51,52	WNK2
gga_circ_0000913	chr12	6471830	6491861	-	20031	304	ENSGALG00000005210	exon:6471831-6472084,exon:6491812-6491861	gsxj6_2,gsxj6_3,gsxj14_1,gsxj22_1,gsxj22_2,gsxj22_3,gsxj30_1,gsxj30_2,gsxj30_3	5,5,4,11,16,9,5,5,4	WNK2
gga_circ_0000915	chr12	650926	659702	-	8776	408	ENSGALG00000001567	exon:650927-651055,exon:655153-655246,exon:659518-659702	gsxj14_1,gsxj14_2,gsxj14_3,gsxj22_1	4,4,2,2	NT5DC2
gga_circ_0001426	chr15	469773	490382	+	20609	158	n/a	intergenic_region:490225-490382	gsxj6_1,gsxj6_2,gsxj6_3,gsxj14_1,gsxj14_2,gsxj14_3,gsxj22_1,gsxj22_3,gsxj30_2	3,8,6,10,12,8,2,5,3	--
gga_circ_0001427	chr15	469773	490727	+	20954	238	n/a	intergenic_region:469774-469867,intergenic_region:490584-490727	gsxj6_2,gsxj6_3,gsxj14_1,gsxj14_2,gsxj14_3,gsxj22_1,gsxj22_2,gsxj22_3,gsxj30_3	9,11,9,4,2,5,3,4,5	--
gga_circ_0001425	chr15	469773	479168	+	9395	183	n/a	intergenic_region:478986-479168	gsxj6_1,gsxj6_2,gsxj6_3,gsxj14_1,gsxj14_2,gsxj14_3,gsxj22_1,gsxj22_2,gsxj22_3,gsxj30_1,gsxj30_2,gsxj30_3	2,4,10,13,6,6,5,7,7,3,4,4	--
gga_circ_0007336	chr4	27097986	27110692	+	12706	250	n/a	intergenic_region:27104189-27104291,intergenic_region:27104417-27104488,intergenic_region:27110618-27110692	gsxj6_1,gsxj14_1,gsxj14_2,gsxj14_3,gsxj22_1,gsxj22_2,gsxj30_2,gsxj30_3	9,11,8,2,2,2,2,2	--
gga_circ_0004747	chr2	122463585	122468627	+	5042	543	ENSGALG00000015817	exon:122463586-122463753,exon:122464485-122464654,exon:122468423-122468627	gsxj6_1,gsxj6_2,gsxj6_3,gsxj14_1,gsxj14_2,gsxj14_3,gsxj22_1,gsxj22_2,gsxj22_3,gsxj30_1,gsxj30_3	10,16,6,15,11,3,3,7,9,7,5	LRRCC1
gga_circ_0005699	chr2	68228935	68232473	-	3538	289	ENSGALG00000012889	exon:68228936-68229064,exon:68231435-68231529,exon:68232409-68232473	gsxj6_1,gsxj6_2,gsxj6_3,gsxj14_1,gsxj14_2,gsxj14_3,gsxj22_1,gsxj22_2,gsxj22_3,gsxj30_1,gsxj30_2,gsxj30_3	9,7,2,10,13,10,9,10,10,3,5,2	ZCCHC2
gga_circ_0005698	chr2	68122166	68124817	-	2651	323	ENSGALG00000012888	exon:68122167-68122292,exon:68124621-68124817	gsxj6_1,gsxj6_3,gsxj14_1,gsxj14_2,gsxj14_3,gsxj22_1,gsxj22_2,gsxj22_3,gsxj30_1,gsxj30_2,gsxj30_3	5,2,9,3,2,8,4,5,15,4,8	PHLPP1
gga_circ_0001512	chr15	9151758	9159384	+	7626	293	ENSGALG00000006979	exon:9151759-9151836,exon:9157318-9157412,exon:9159265-9159384	gsxj6_1,gsxj6_2,gsxj6_3,gsxj14_1,gsxj14_2,gsxj14_3,gsxj22_1,gsxj22_2,gsxj22_3,gsxj30_1,gsxj30_2,gsxj30_3	53,24,29,30,17,10,15,25,54,7,10,20	SPPL3
gga_circ_0005697	chr2	68108422	68124817	-	16395	167	ENSGALG00000012888	exon:68108423-68108589	gsxj6_1,gsxj6_2,gsxj14_1,gsxj14_2,gsxj14_3,gsxj22_1,gsxj30_2,gsxj30_3	2,2,10,5,2,4,3,3	PHLPP1
gga_circ_0001511	chr15	8962845	8967468	-	4623	353	ENSGALG00000021034	exon:8962846-8962922,exon:8963324-8963419,exon:8965552-8965633,exon:8967371-8967468	gsxj6_1,gsxj6_2,gsxj6_3,gsxj14_1,gsxj14_2,gsxj22_1,gsxj22_2,gsxj22_3,gsxj30_3	5,11,8,2,7,5,3,8,6	SFI1
gga_circ_0001514	chr15	9151758	9163037	+	11279	479	ENSGALG00000006979	exon:9151759-9151836,exon:9157318-9157406,exon:9159265-9159384,exon:9162114-9162192,exon:9162925-9163037	gsxj6_1,gsxj6_2,gsxj6_3,gsxj14_1,gsxj14_2,gsxj14_3,gsxj22_1,gsxj22_2,gsxj22_3,gsxj30_1,gsxj30_2,gsxj30_3	127,53,45,48,33,20,38,35,67,11,22,19	SPPL3
gga_circ_0005692	chr2	67905302	67917107	+	11805	362	ENSGALG00000012882	exon:67905303-67905392,exon:67905804-67905860,exon:67916893-67917107	gsxj6_1,gsxj6_3,gsxj14_1,gsxj14_2,gsxj14_3,gsxj22_1,gsxj22_3,gsxj30_2	3,6,8,2,3,2,2,3	KDSR
gga_circ_0002640	chr1	152236342	152257165	-	20823	516	ENSGALG00000016909	exon:152236343-152236448,exon:152241306-152241430,exon:152255506-152255633,exon:152257009-152257165	gsxj6_1,gsxj6_2,gsxj6_3,gsxj14_1,gsxj14_2,gsxj14_3,gsxj22_1,gsxj22_3,gsxj30_2	12,9,4,3,8,2,3,5,2	NDFIP2
gga_circ_0004582	chr2	102148015	102173147	+	25132	172	ENSGALG00000014974	exon:102148016-102148187	gsxj6_1,gsxj6_2,gsxj6_3,gsxj14_1,gsxj14_2,gsxj22_1,gsxj22_3,gsxj30_2	9,4,3,12,8,2,7,5	MIB1
gga_circ_0006087	chr3	109664476	109664661	+	185	185	ENSGALG00000016720	exon:109664477-109664661	gsxj6_1,gsxj6_2,gsxj6_3,gsxj14_1,gsxj14_2,gsxj22_1,gsxj22_2,gsxj22_3,gsxj30_1,gsxj30_3	6,2,4,8,5,11,8,15,5,9	CD2AP
gga_circ_0004581	chr2	102148015	102159911	+	11896	474	ENSGALG00000014974	exon:102148016-102148187,exon:102151026-102151155,exon:102152835-102152939,exon:102159845-102159911	gsxj6_1,gsxj6_3,gsxj14_1,gsxj14_2,gsxj22_1,gsxj22_2,gsxj22_3,gsxj30_2	6,2,6,5,2,5,3,6	MIB1
gga_circ_0004585	chr2	102577690	102599651	+	21961	243	ENSGALG00000014998	exon:102577691-102577762,exon:102580290-102580382,exon:102587481-102587558	gsxj6_1,gsxj6_2,gsxj6_3,gsxj14_2,gsxj22_2	4,2,3,3,2	CABLES1
gga_circ_0006337	chr3	29042655	29066826	-	24171	417	ENSGALG00000010134	exon:29042656-29042826,exon:29056767-29056832,exon:29066647-29066826	gsxj6_1,gsxj14_1,gsxj14_2,gsxj14_3,gsxj22_1,gsxj22_2,gsxj22_3,gsxj30_1,gsxj30_2,gsxj30_3	3,4,7,2,2,6,5,2,3,2	ZFAND3
gga_circ_0006332	chr3	2889422	2902069	+	12647	382	ENSGALG00000008163	exon:2889423-2889467,exon:2890178-2890327,exon:2901883-2902069	gsxj6_1,gsxj6_2,gsxj6_3,gsxj22_3	5,5,11,4	PSME4
gga_circ_0007634	chr4	55227256	55233138	+	5882	286	n/a	intergenic_region:55227257-55227364,intergenic_region:55229244-55229304,intergenic_region:55230270-55230315,intergenic_region:55233068-55233138	gsxj6_1,gsxj6_2,gsxj6_3,gsxj14_1,gsxj14_2,gsxj22_1,gsxj22_3,gsxj30_1,gsxj30_2	27,3,2,7,9,4,9,5,12	--
gga_circ_0007204	chr3	99866439	99868310	+	1871	193	ENSGALG00000016468	exon:99866440-99866570,exon:99868249-99868310	gsxj6_1,gsxj6_2,gsxj6_3,gsxj14_1,gsxj14_2,gsxj14_3,gsxj22_1,gsxj22_3,gsxj30_2,gsxj30_3	4,8,3,3,5,4,7,5,13,3	GEN1
gga_circ_0007206	chr4	10894872	10900007	-	5135	175	n/a	intergenic_region:10894873-10894980,intergenic_region:10899941-10900007	gsxj6_1,gsxj6_3,gsxj14_2,gsxj14_3,gsxj22_3,gsxj30_1,gsxj30_2,gsxj30_3	6,3,4,2,2,4,6,5	--
gga_circ_0006339	chr3	29056766	29066826	-	10060	246	ENSGALG00000010134	exon:29056767-29056832,exon:29066647-29066826	gsxj6_1,gsxj6_2,gsxj6_3,gsxj14_1,gsxj14_2,gsxj14_3,gsxj22_1,gsxj22_2,gsxj22_3,gsxj30_1,gsxj30_2	3,3,5,5,5,4,5,4,6,3,6	ZFAND3
gga_circ_0006886	chr3	68254987	68258582	+	3595	285	n/a	intergenic_region:68257564-68257672,intergenic_region:68258407-68258582	gsxj6_1,gsxj6_2,gsxj6_3,gsxj14_1,gsxj14_2,gsxj14_3,gsxj22_1,gsxj22_2,gsxj22_3,gsxj30_1,gsxj30_2,gsxj30_3	5,7,12,7,11,2,2,9,10,13,10,2	--
gga_circ_0001737	chr18	11095797	11099125	+	3328	306	ENSGALG00000008023	exon:11095798-11095913,exon:11098936-11099125	gsxj6_1,gsxj6_2,gsxj6_3,gsxj14_1,gsxj14_2,gsxj14_3,gsxj22_1,gsxj22_2,gsxj22_3,gsxj30_3	10,8,5,14,2,5,5,11,9,6	TMEM94
gga_circ_0001734	chr18	10963894	10970028	+	6134	375	ENSGALG00000007974	exon:10963895-10964016,exon:10968582-10968682,exon:10969877-10970028	gsxj6_1,gsxj6_2,gsxj6_3,gsxj14_2,gsxj14_3,gsxj22_1,gsxj22_2,gsxj22_3,gsxj30_1	3,6,6,4,3,5,10,3,2	NUP85
gga_circ_0001739	chr18	2132025	2133195	-	1170	361	ENSGALG00000001238	exon:2132026-2132118,exon:2132813-2132939,exon:2133055-2133195	gsxj6_1,gsxj6_2,gsxj6_3,gsxj14_1,gsxj14_2,gsxj14_3,gsxj22_1,gsxj22_2,gsxj22_3,gsxj30_1,gsxj30_2,gsxj30_3	66,114,210,62,74,26,124,128,238,74,119,146	STX8
gga_circ_0005183	chr2	23982204	23983336	-	1132	296	ENSGALG00000009689	exon:23982205-23982371,exon:23983208-23983336	gsxj6_1,gsxj6_2,gsxj6_3,gsxj22_1,gsxj22_2,gsxj22_3,gsxj30_1	3,3,8,6,5,3,3	PON2
gga_circ_0004973	chr2	145353462	145413604	-	60142	429	ENSGALG00000016171	exon:145353463-145353515,exon:145355596-145355626,exon:145362843-145362960,exon:145413378-145413604	gsxj6_1,gsxj6_2,gsxj6_3,gsxj14_1,gsxj14_2,gsxj14_3,gsxj22_1,gsxj22_2,gsxj22_3,gsxj30_2,gsxj30_3	5,5,9,10,7,6,7,3,16,2,4	FAK
gga_circ_0002425	chr1	131499100	131509674	+	10574	154	ENSGALG00000016751	exon:131499101-131499254	gsxj6_1,gsxj6_2,gsxj6_3,gsxj14_1,gsxj14_2,gsxj22_1,gsxj22_2	16,13,4,6,6,4,2	TMEM131
gga_circ_0003919	chr20	10790176	10795564	-	5388	390	ENSGALG00000006817	exon:10790177-10790358,exon:10794599-10794747,exon:10795506-10795564	gsxj6_1,gsxj6_2,gsxj14_1,gsxj14_2,gsxj22_1,gsxj22_2,gsxj22_3,gsxj30_1,gsxj30_2	4,6,31,3,12,5,2,3,7	CTNNBL1
gga_circ_0005340	chr2	40528086	40529628	-	1542	314	ENSGALG00000011447	exon:40528087-40528202,exon:40528712-40528818,exon:40529538-40529628	gsxj6_1,gsxj6_2,gsxj6_3,gsxj14_1,gsxj14_3,gsxj22_1,gsxj22_2	2,3,4,6,5,3,4	GADL1
gga_circ_0003914	chr20	10737030	10739994	-	2964	116	ENSGALG00000006788	exon:10739879-10739994	gsxj6_1,gsxj6_2,gsxj14_1,gsxj14_2,gsxj14_3,gsxj22_1,gsxj22_3,gsxj30_2	3,5,3,3,3,2,3,2	CREPT
gga_circ_0001787	chr18	4008848	4012527	+	3679	207	ENSGALG00000001725	exon:4008849-4009055	gsxj6_1,gsxj6_2,gsxj6_3,gsxj14_1,gsxj14_2,gsxj14_3,gsxj22_1,gsxj22_2,gsxj22_3	3,2,6,4,4,2,7,3,2	TNRC6C
gga_circ_0003917	chr20	10785390	10790358	-	4968	361	ENSGALG00000006817	exon:10785391-10785471,exon:10786551-10786648,exon:10790177-10790358	gsxj6_1,gsxj6_2,gsxj6_3,gsxj14_1,gsxj14_2,gsxj22_1,gsxj22_2,gsxj22_3,gsxj30_1,gsxj30_2,gsxj30_3	10,7,3,10,15,14,15,7,6,13,15	CTNNBL1
gga_circ_0003910	chr1	985555	988953	-	3398	441	ENSGALG00000008162	intron:985556-985743,intron:987232-987348,intron:988818-988953	gsxj6_1,gsxj6_2,gsxj6_3,gsxj14_1,gsxj14_2,gsxj14_3,gsxj22_2,gsxj30_2,gsxj30_3	2,4,3,5,5,6,4,3,3	FBXO18
gga_circ_0002429	chr1	131578545	131582565	-	4020	431	ENSGALG00000016752	exon:131578546-131578693,exon:131579376-131579466,exon:131580385-131580496,exon:131582486-131582565	gsxj6_1,gsxj6_2,gsxj6_3,gsxj14_1,gsxj14_2,gsxj14_3,gsxj22_1,gsxj22_2,gsxj22_3,gsxj30_1,gsxj30_2,gsxj30_3	10,6,3,24,5,9,7,22,7,7,4,13	INPP4A
gga_circ_0007117	chr3	90388998	90390449	-	1451	390	ENSGALG00000016342	exon:90388999-90389091,exon:90389954-90390111,exon:90390311-90390449	gsxj6_1,gsxj6_2,gsxj6_3,gsxj14_1,gsxj14_2,gsxj14_3,gsxj22_1,gsxj22_2,gsxj22_3,gsxj30_1,gsxj30_2,gsxj30_3	6,8,11,7,5,6,14,12,8,2,6,10	MYOM2
gga_circ_0000640	chr11	1794211	1795718	-	1507	559	ENSGALG00000002745	exon:1794212-1794342,exon:1794415-1794506,exon:1795207-1795290,exon:1795467-1795718	gsxj6_1,gsxj6_2,gsxj6_3,gsxj14_1,gsxj14_2,gsxj22_1,gsxj22_2,gsxj30_2,gsxj30_3	3,24,5,9,14,10,15,9,5	GLG1
gga_circ_0000645	chr11	18098256	18142059	-	43803	364	ENSGALG00000006222	exon:18098257-18098395,exon:18102515-18102659,exon:18141980-18142059	gsxj14_1,gsxj22_1,gsxj22_2,gsxj22_3,gsxj30_1	3,5,2,2,4	ANKRD11
gga_circ_0000644	chr11	18098256	18102659	-	4403	284	ENSGALG00000006222	exon:18098257-18098395,exon:18102515-18102659	gsxj6_1,gsxj6_2,gsxj6_3,gsxj14_1,gsxj14_2,gsxj14_3,gsxj22_1,gsxj22_2,gsxj22_3,gsxj30_1,gsxj30_2,gsxj30_3	20,10,16,32,34,14,29,32,35,6,39,22	ANKRD11
gga_circ_0000647	chr11	18223205	18224227	+	1022	405	ENSGALG00000000513	exon:18223206-18223316,exon:18223394-18223469,exon:18223744-18223861,exon:18224128-18224227	gsxj6_1,gsxj6_2,gsxj6_3,gsxj14_1,gsxj14_2,gsxj14_3,gsxj22_1,gsxj22_2,gsxj22_3,gsxj30_1,gsxj30_2,gsxj30_3	68,68,98,82,52,58,66,92,70,31,50,81	ZNF276
gga_circ_0000646	chr11	18223205	18223469	+	264	187	ENSGALG00000000513	exon:18223206-18223316,exon:18223394-18223469	gsxj6_1,gsxj6_2,gsxj6_3,gsxj14_2,gsxj14_3,gsxj22_1,gsxj22_3,gsxj30_2,gsxj30_3	3,8,5,7,5,9,11,9,3	ZNF276
gga_circ_0002359	chr1	12415790	12422070	-	6280	393	ENSGALG00000008322	exon:12415791-12415862,exon:12416622-12416660,exon:12417671-12417766,exon:12418621-12418697,exon:12421962-12422070	gsxj6_1,gsxj6_2,gsxj6_3,gsxj14_1,gsxj14_2,gsxj14_3,gsxj22_1,gsxj22_2,gsxj22_3,gsxj30_1,gsxj30_2,gsxj30_3	78,66,49,60,68,23,46,49,38,25,61,34	PTPN12
gga_circ_0005877	chr2	96915849	96925815	+	9966	210	ENSGALG00000013867	exon:96915850-96916059	gsxj6_1,gsxj6_2,gsxj14_1,gsxj14_2,gsxj14_3,gsxj22_1	2,3,3,3,2,2	PTPN2
gga_circ_0000487	chr10	4433715	4435124	+	1409	30	n/a	intergenic_region:4433716-4433745	gsxj14_1,gsxj14_2,gsxj14_3,gsxj22_1,gsxj22_2,gsxj22_3,gsxj30_2	2,5,2,8,2,5,2	--
gga_circ_0002357	chr1	12407360	12422070	-	14710	495	ENSGALG00000008322	exon:12407361-12407459,exon:12407554-12407631,exon:12412803-12412862,exon:12415791-12415862,exon:12418621-12418697,exon:12421962-12422070	gsxj6_1,gsxj6_2,gsxj6_3,gsxj14_1,gsxj14_2,gsxj14_3,gsxj22_2,gsxj22_3,gsxj30_1,gsxj30_2,gsxj30_3	5,7,4,5,16,5,11,8,4,7,4	PTPN12
gga_circ_0002351	chr1	123409418	123413574	-	4156	185	ENSGALG00000016598	exon:123409419-123409503,exon:123409929-123410028	gsxj6_1,gsxj6_2,gsxj6_3,gsxj14_1,gsxj14_2,gsxj14_3,gsxj22_1,gsxj22_2,gsxj22_3,gsxj30_1,gsxj30_2,gsxj30_3	10,3,7,19,4,8,2,11,6,4,4,2	MSL3
gga_circ_0002350	chr1	12332535	12336082	-	3547	449	ENSGALG00000008328	exon:12332536-12332703,exon:12335605-12335747,exon:12335945-12336082	gsxj6_1,gsxj6_2,gsxj6_3,gsxj14_1,gsxj14_3,gsxj22_1,gsxj22_2,gsxj22_3,gsxj30_1,gsxj30_2,gsxj30_3	9,7,12,10,4,11,12,11,5,8,6	RSBN1L
gga_circ_0000480	chr10	3852367	3859373	-	7006	347	ENSGALG00000003628	intron:3852368-3852484,intron:3854395-3854487,intron:3857786-3857838,intron:3859290-3859373	gsxj6_3,gsxj22_1,gsxj22_2,gsxj22_3	3,7,9,2	TLN2
gga_circ_0003596	chr1	71282629	71293178	+	10549	212	n/a	intergenic_region:71282630-71282675,intergenic_region:71293013-71293178	gsxj6_1,gsxj6_2,gsxj6_3,gsxj14_1,gsxj14_2,gsxj14_3,gsxj22_1,gsxj22_2,gsxj22_3,gsxj30_1,gsxj30_2,gsxj30_3	19,23,32,21,36,24,41,19,24,10,19,31	--
gga_circ_0002512	chr1	136837979	136839843	-	1864	277	ENSGALG00000016829	exon:136837980-136838140,exon:136839728-136839843	gsxj6_1,gsxj6_2,gsxj6_3,gsxj14_1,gsxj14_2,gsxj22_1,gsxj22_3,gsxj30_1,gsxj30_2,gsxj30_3	6,6,6,13,2,13,10,4,7,6	LAMP1
gga_circ_0003354	chr1	509429	509830	+	401	301	ENSGALG00000013499	intron:509430-509665,intron:509766-509830	gsxj6_1,gsxj6_2,gsxj6_3,gsxj14_2,gsxj14_3,gsxj22_1,gsxj22_2,gsxj22_3,gsxj30_1,gsxj30_2,gsxj30_3	17,16,21,27,30,36,42,17,19,5,30	PPP6R2
gga_circ_0003355	chr1	509485	509830	+	345	345	ENSGALG00000013499	intron:509486-509830	gsxj6_2,gsxj6_3,gsxj14_1,gsxj22_1,gsxj30_1,gsxj30_2,gsxj30_3	9,24,15,6,2,20,6	PPP6R2
gga_circ_0003351	chr1	508122	508723	+	601	357	ENSGALG00000013499	exon:508123-508275,exon:508520-508723	gsxj6_1,gsxj6_2,gsxj6_3,gsxj14_1,gsxj14_2,gsxj14_3,gsxj22_1,gsxj22_2,gsxj22_3,gsxj30_1,gsxj30_2,gsxj30_3	24,46,39,32,13,19,9,13,20,20,21,28	PPP6R2
gga_circ_0006420	chr3	34569396	34592677	+	23281	318	n/a	intergenic_region:34569397-34569478,intergenic_region:34587605-34587750,intergenic_region:34592588-34592677	gsxj6_2,gsxj6_3,gsxj14_2,gsxj22_1,gsxj22_2,gsxj22_3,gsxj30_3	5,3,4,4,8,6,10	--
gga_circ_0003359	chr1	51612769	51613122	+	353	353	ENSGALG00000012533	exon:51612770-51613122	gsxj6_1,gsxj6_2,gsxj6_3,gsxj14_1,gsxj14_2,gsxj22_1,gsxj22_2,gsxj22_3,gsxj30_1,gsxj30_2	5,5,2,13,6,8,6,2,2,6	MYH9
gga_circ_0003179	chr1	3265423	3266008	+	585	227	n/a	intergenic_region:3265424-3265597,intergenic_region:3265956-3266008	gsxj6_1,gsxj6_2,gsxj6_3,gsxj14_1,gsxj14_2,gsxj14_3,gsxj22_1,gsxj22_2,gsxj22_3,gsxj30_1,gsxj30_2,gsxj30_3	13,13,12,29,19,7,76,15,24,46,91,19	--
gga_circ_0001842	chr18	540974	541283	-	309	309	ENSGALG00000028896	exon:540975-541283	gsxj6_2,gsxj14_3,gsxj22_1,gsxj22_2,gsxj22_3,gsxj30_2	2,8,7,5,7,5	MYH1E
gga_circ_0001844	chr18	540974	541565	-	591	345	ENSGALG00000028896	exon:540975-541226,exon:541473-541565	gsxj14_1,gsxj14_3,gsxj22_1,gsxj22_2,gsxj22_3,gsxj30_1,gsxj30_3	6,2,4,6,4,2,2	MYH1E
gga_circ_0003170	chr1	31688565	31697662	-	9097	225	ENSGALG00000009755	exon:31695208-31695288,exon:31697519-31697662	gsxj6_1,gsxj6_2,gsxj6_3,gsxj14_1,gsxj22_1,gsxj22_2,gsxj22_3,gsxj30_3	6,6,7,3,6,3,5,3	LRIG3
gga_circ_0003776	chr1	77824799	77831049	+	6250	307	ENSGALG00000018512	exon:77824800-77824889,exon:77825198-77825319,exon:77830955-77831049	gsxj6_1,gsxj6_2,gsxj6_3,gsxj14_1,gsxj14_2,gsxj14_3,gsxj22_1,gsxj22_2,gsxj22_3,gsxj30_1,gsxj30_2,gsxj30_3	15,14,15,19,14,9,20,29,32,7,15,2	YBX3
gga_circ_0003771	chr1	77480723	77481062	-	339	339	ENSGALG00000014749	exon:77480724-77481062	gsxj6_1,gsxj6_2,gsxj6_3,gsxj14_1,gsxj14_2,gsxj22_1,gsxj22_2,gsxj22_3,gsxj30_1,gsxj30_2	4,3,2,6,11,9,2,6,3,10	EPHB6
gga_circ_0003773	chr1	77818170	77831049	+	12879	405	ENSGALG00000018512	exon:77818171-77818234,exon:77819963-77819996,exon:77824800-77824889,exon:77825198-77825319,exon:77830955-77831049	gsxj6_1,gsxj6_2,gsxj6_3,gsxj14_1,gsxj14_2,gsxj14_3,gsxj22_1,gsxj22_2,gsxj22_3,gsxj30_1,gsxj30_2,gsxj30_3	101,96,104,195,95,101,130,171,167,79,103,186	YBX3
gga_circ_0007061	chr3	86344110	86367157	+	23047	359	ENSGALG00000016289	exon:86344111-86344172,exon:86361820-86361909,exon:86362427-86362462,exon:86364748-86364825,exon:86367065-86367157	gsxj6_1,gsxj6_2,gsxj6_3,gsxj14_1,gsxj14_3,gsxj22_1,gsxj30_2,gsxj30_3	5,3,7,8,4,5,7,6	DST
gga_circ_0007063	chr3	86361819	86367157	+	5338	297	ENSGALG00000016289	exon:86361820-86361909,exon:86362427-86362462,exon:86364748-86364825,exon:86367065-86367157	gsxj6_1,gsxj14_3,gsxj22_1,gsxj22_3,gsxj30_1,gsxj30_2,gsxj30_3	2,3,2,4,2,5,4	DST
gga_circ_0008486	chr5	52645368	52648002	-	2634	539	ENSGALG00000011705	exon:52645369-52645647,exon:52646443-52646535,exon:52646625-52646664,exon:52647876-52648002	gsxj6_1,gsxj6_2,gsxj6_3,gsxj14_1,gsxj14_2,gsxj14_3,gsxj22_1,gsxj22_2,gsxj22_3,gsxj30_1,gsxj30_2,gsxj30_3	55,45,37,35,37,28,24,40,34,19,42,19	BRF1
gga_circ_0000262	LGE22C19W28_E50C23	958818	959681	+	863	252	ENSGALG00000022539	intron:958819-958917,intron:959110-959199,intron:959619-959681	gsxj6_1,gsxj6_2,gsxj6_3,gsxj14_1,gsxj22_1,gsxj22_2,gsxj22_3,gsxj30_1,gsxj30_2,gsxj30_3	13,9,9,3,9,11,3,5,4,18	ATP5B
gga_circ_0008480	chr5	52620034	52624772	-	4738	457	ENSGALG00000011705	exon:52620035-52620291,exon:52622099-52622154,exon:52622252-52622333,exon:52624711-52624772	gsxj6_1,gsxj6_2,gsxj6_3,gsxj14_1,gsxj14_2,gsxj14_3,gsxj22_1,gsxj22_2,gsxj22_3,gsxj30_1,gsxj30_2,gsxj30_3	18,16,5,14,6,6,11,5,10,4,8,6	BRF1
gga_circ_0008488	chr5	52645368	52666050	-	20682	502	ENSGALG00000011705	exon:52645369-52645647,exon:52658170-52658319,exon:52665978-52666050	gsxj6_1,gsxj6_2,gsxj6_3,gsxj14_1,gsxj14_2,gsxj22_2,gsxj22_3,gsxj30_1,gsxj30_3	6,3,3,5,5,7,2,2,2	BRF1
gga_circ_0003002	chr1	192093409	192094953	+	1544	411	ENSGALG00000000091	exon:192093410-192093527,exon:192094150-192094256,exon:192094768-192094953	gsxj6_1,gsxj6_2,gsxj6_3,gsxj14_1,gsxj14_2,gsxj14_3,gsxj22_1,gsxj22_2,gsxj22_3,gsxj30_1,gsxj30_2,gsxj30_3	21,10,13,5,8,10,6,12,12,6,14,5	INTS4
gga_circ_0003063	chr1	194791992	194795912	+	3920	453	ENSGALG00000017319	exon:194791993-194792045,exon:194792377-194792414,exon:194793355-194793440,exon:194794201-194794373,exon:194795810-194795912	gsxj6_1,gsxj6_2,gsxj6_3,gsxj14_1,gsxj14_2,gsxj14_3,gsxj22_1,gsxj22_2,gsxj22_3,gsxj30_3	9,3,9,10,4,3,7,4,4,3	MRPL48
gga_circ_0008241	chr5	28419594	28459320	-	39726	228	ENSGALG00000009587	exon:28419595-28419729,exon:28459228-28459320	gsxj6_1,gsxj6_2,gsxj6_3,gsxj14_1,gsxj14_2,gsxj14_3,gsxj22_1	2,8,2,4,2,4,3	GPHN
gga_circ_0008803	chr6	16253205	16261216	-	8011	480	ENSGALG00000005534	exon:16253206-16253366,exon:16255005-16255127,exon:16261021-16261216	gsxj6_1,gsxj6_2,gsxj6_3,gsxj14_1,gsxj14_2,gsxj14_3,gsxj22_1,gsxj22_2,gsxj22_3,gsxj30_2,gsxj30_3	7,13,7,10,4,3,15,16,7,9,12	TM9SF3
gga_circ_0008801	chr6	16248457	16261216	-	12759	299	ENSGALG00000005534	exon:16248458-16248624,exon:16249145-16249276	gsxj6_2,gsxj6_3,gsxj14_1,gsxj22_1,gsxj22_2,gsxj22_3,gsxj30_2	2,2,2,7,3,11,2	TM9SF3
gga_circ_0008800	chr6	16244604	16261216	-	16612	226	ENSGALG00000005534	exon:16244605-16244735,exon:16246153-16246247	gsxj6_1,gsxj6_2,gsxj6_3,gsxj14_1,gsxj14_2,gsxj14_3,gsxj22_1,gsxj22_3,gsxj30_1,gsxj30_2,gsxj30_3	14,11,16,30,15,8,12,13,4,13,9	TM9SF3
gga_circ_0008805	chr6	16384125	16385194	+	1069	173	ENSGALG00000005637	exon:16384126-16384231,exon:16385128-16385194	gsxj6_1,gsxj14_1,gsxj14_2,gsxj22_1,gsxj22_2,gsxj22_3,gsxj30_1,gsxj30_2,gsxj30_3	37,44,30,51,116,79,22,47,207	GBF1
gga_circ_0007399	chr4	30634076	30637839	+	3763	472	n/a	intergenic_region:30634077-30634120,intergenic_region:30635330-30635477,intergenic_region:30635853-30635971,intergenic_region:30637679-30637839	gsxj6_1,gsxj6_2,gsxj6_3,gsxj14_1,gsxj14_3,gsxj22_1,gsxj22_2,gsxj22_3,gsxj30_1,gsxj30_2,gsxj30_3	27,34,41,59,16,22,31,18,26,27,16	--
gga_circ_0005409	chr2	45365291	45370461	-	5170	196	ENSGALG00000011995	exon:45366977-45367068,exon:45370358-45370461	gsxj6_1,gsxj6_2,gsxj6_3,gsxj14_1,gsxj14_2,gsxj14_3,gsxj22_1,gsxj22_2,gsxj22_3,gsxj30_1,gsxj30_2,gsxj30_3	2,6,11,9,5,8,5,8,7,4,5,3	CLASP2
gga_circ_0006638	chr3	48514534	48537887	-	23353	197	ENSGALG00000013505	exon:48514535-48514731	gsxj6_1,gsxj6_2,gsxj14_1,gsxj14_2,gsxj22_1,gsxj22_2,gsxj22_3,gsxj30_2,gsxj30_3	12,6,5,5,9,10,11,6,2	SYNE1
gga_circ_0006632	chr3	48187746	48188394	+	648	348	ENSGALG00000026322	exon:48187747-48187852,exon:48188153-48188394	gsxj6_1,gsxj6_2,gsxj6_3,gsxj14_1,gsxj14_2,gsxj14_3,gsxj22_1,gsxj22_2,gsxj22_3,gsxj30_1,gsxj30_2,gsxj30_3	17,14,20,23,21,6,18,24,11,6,12,15	ARMT1
gga_circ_0006633	chr3	48385442	48410478	+	25036	139	ENSGALG00000012973	exon:48410340-48410478	gsxj6_1,gsxj6_2,gsxj6_3,gsxj14_2,gsxj22_1,gsxj22_2,gsxj22_3,gsxj30_1,gsxj30_2	5,6,3,11,5,3,3,5,2	ESR1
gga_circ_0010598	chr9	16864595	16865850	-	1255	311	ENSGALG00000008909	exon:16864596-16864762,exon:16865707-16865850	gsxj6_1,gsxj6_2,gsxj6_3,gsxj14_3,gsxj30_1,gsxj30_3	5,4,6,2,5,2	USP13
gga_circ_0006637	chr3	48485303	48486161	-	858	326	ENSGALG00000013505	exon:48485304-48485470,exon:48486003-48486161	gsxj6_1,gsxj6_2,gsxj6_3,gsxj14_1,gsxj14_2,gsxj14_3,gsxj22_1,gsxj22_2,gsxj22_3,gsxj30_1,gsxj30_2,gsxj30_3	4,5,2,5,8,3,9,2,2,5,6,7	SYNE1
gga_circ_0001607	chr17	5738616	5743458	-	4842	296	ENSGALG00000004088	exon:5738617-5738775,exon:5739643-5739779	gsxj6_1,gsxj22_1,gsxj22_2,gsxj22_3,gsxj30_1,gsxj30_2,gsxj30_3	4,6,2,4,4,4,2	FNBP1
gga_circ_0010846	chrZ	16679046	16696449	-	17403	58	ENSGALG00000014711	exon:16679047-16679104	gsxj6_1,gsxj6_2,gsxj6_3,gsxj30_2	4,5,4,4	PLPP1
gga_circ_0010847	chrZ	16679046	16705973	-	26927	494	ENSGALG00000014711	intron:16679047-16679104,intron:16692537-16692817,intron:16705819-16705973	gsxj6_1,gsxj6_2,gsxj6_3,gsxj14_1,gsxj14_2,gsxj14_3,gsxj22_1,gsxj22_2,gsxj22_3,gsxj30_2,gsxj30_3	16,20,5,17,5,9,11,9,14,15,4	PLPP1
gga_circ_0010845	chrZ	16679046	16692817	-	13771	339	ENSGALG00000014711	exon:16679047-16679104,exon:16692537-16692817	gsxj6_1,gsxj6_2,gsxj6_3,gsxj14_1,gsxj22_1,gsxj22_2,gsxj22_3,gsxj30_2	3,3,5,5,4,3,5,3	PLPP1
gga_circ_0010843	chrZ	16185089	16194142	-	9053	414	ENSGALG00000014911	exon:16185090-16185298,exon:16191864-16191923,exon:16193998-16194142	gsxj6_1,gsxj6_2,gsxj6_3,gsxj14_1,gsxj14_2,gsxj22_1,gsxj22_2,gsxj30_2,gsxj30_3	6,6,2,6,9,5,4,4,8	ARL15
gga_circ_0004346	chr25	1445685	1452996	-	7311	273	ENSGALG00000014643	exon:1451824-1451919,exon:1452096-1452146,exon:1452545-1452595,exon:1452922-1452996	gsxj6_1,gsxj6_2,gsxj6_3,gsxj30_3	8,3,5,2	-
gga_circ_0002909	chr1	178435122	178439532	+	4410	228	ENSGALG00000017142	exon:178435123-178435180,exon:178439363-178439532	gsxj6_1,gsxj6_2,gsxj6_3,gsxj14_1,gsxj14_3,gsxj22_1,gsxj22_2,gsxj22_3,gsxj30_1,gsxj30_2,gsxj30_3	3,4,2,8,3,5,8,6,3,3,3	PSPC1
gga_circ_0008662	chr5	8035263	8050504	-	15241	262	n/a	intergenic_region:8035264-8035418,intergenic_region:8041711-8041817	gsxj6_3,gsxj14_1,gsxj22_1,gsxj22_2,gsxj22_3	2,7,8,16,3	--
gga_circ_0008666	chr5	8086716	8090837	-	4121	416	n/a	intergenic_region:8086717-8086916,intergenic_region:8088806-8088943,intergenic_region:8090760-8090837	gsxj6_3,gsxj14_1,gsxj14_2,gsxj14_3,gsxj22_1,gsxj30_1	4,11,4,9,4,5	--
gga_circ_0010848	chrZ	16692536	16696449	-	3913	281	ENSGALG00000014711	exon:16692537-16692817	gsxj6_1,gsxj6_2,gsxj6_3,gsxj14_1,gsxj22_3,gsxj30_2	2,5,3,5,2,2	PLPP1
gga_circ_0010849	chrZ	16692536	16705973	-	13437	436	ENSGALG00000014711	intron:16692537-16692817,intron:16705819-16705973	gsxj6_1,gsxj6_2,gsxj6_3,gsxj14_1,gsxj14_2,gsxj14_3,gsxj22_1,gsxj22_2,gsxj22_3,gsxj30_1,gsxj30_2,gsxj30_3	27,25,14,25,32,10,28,26,20,5,15,13	PLPP1
gga_circ_0011138	chrZ	55467972	55475096	+	7124	313	ENSGALG00000015540	exon:55467973-55468229,exon:55471511-55471566	gsxj6_1,gsxj6_2,gsxj6_3,gsxj22_1,gsxj22_3	4,3,3,5,2	RAD23B
gga_circ_0011135	chrZ	55354109	55356572	+	2463	137	ENSGALG00000015451	exon:55356436-55356572	gsxj6_1,gsxj6_2,gsxj14_1,gsxj14_2,gsxj22_1,gsxj22_2,gsxj22_3,gsxj30_3	14,4,5,6,5,8,3,2	ZNF462
gga_circ_0011137	chrZ	55463266	55475096	+	11830	210	ENSGALG00000015540	exon:55463267-55463348,exon:55474969-55475096	gsxj6_1,gsxj6_3,gsxj14_1,gsxj22_1,gsxj22_2,gsxj22_3,gsxj30_1	4,3,2,3,2,4,2	RAD23B
gga_circ_0011133	chrZ	55321454	55334094	+	12640	475	ENSGALG00000015451	exon:55321455-55321706,exon:55330571-55330674,exon:55333976-55334094	gsxj6_1,gsxj6_2,gsxj6_3,gsxj14_1,gsxj14_3,gsxj22_1,gsxj22_2,gsxj22_3,gsxj30_2,gsxj30_3	16,2,8,12,5,4,8,6,2,7	ZNF462
gga_circ_0011007	chrZ	40166199	40177507	+	11308	371	ENSGALG00000012594	exon:40166200-40166274,exon:40166511-40166582,exon:40173792-40173860,exon:40177353-40177507	gsxj6_1,gsxj6_2,gsxj6_3,gsxj14_1,gsxj14_2,gsxj14_3,gsxj22_1,gsxj22_2,gsxj22_3,gsxj30_1,gsxj30_2	7,4,5,9,2,8,4,5,7,3,12	NTRK2
gga_circ_0007925	chr4	88614900	88622552	-	7652	390	ENSGALG00000016026	exon:88614901-88615047,exon:88618393-88618496,exon:88621607-88621694,exon:88622502-88622552	gsxj6_1,gsxj6_3,gsxj22_1,gsxj22_2,gsxj22_3	6,5,4,4,2	C20orf194
gga_circ_0007696	chr4	59954853	60017503	-	62650	286	ENSGALG00000012280	exon:59954854-59954993,exon:59956733-59956878	gsxj6_1,gsxj6_2,gsxj6_3,gsxj14_1,gsxj14_2,gsxj14_3,gsxj22_1,gsxj22_2,gsxj22_3,gsxj30_1,gsxj30_3	5,9,9,16,6,6,2,3,4,3,4	PPP3CA
gga_circ_0007695	chr4	59954853	59965618	-	10765	286	ENSGALG00000012280	exon:59954854-59954993,exon:59956733-59956878	gsxj14_1,gsxj14_2,gsxj14_3,gsxj22_1,gsxj22_3,gsxj30_2	3,2,2,2,4,3	PPP3CA
gga_circ_0007926	chr4	88614900	88623369	-	8469	461	ENSGALG00000016026	exon:88614901-88615047,exon:88618393-88618496,exon:88621607-88621694,exon:88622502-88622552,exon:88623299-88623369	gsxj6_1,gsxj6_2,gsxj6_3,gsxj14_1,gsxj14_2,gsxj14_3,gsxj22_1,gsxj22_2,gsxj22_3,gsxj30_2,gsxj30_3	38,14,17,35,16,22,19,21,11,18,10	C20orf194
gga_circ_0006988	chr3	78950651	78952865	+	2214	312	ENSGALG00000015889	exon:78950652-78950722,exon:78951517-78951617,exon:78951712-78951752,exon:78952767-78952865	gsxj6_1,gsxj6_2,gsxj6_3,gsxj14_1,gsxj14_2,gsxj14_3,gsxj22_1,gsxj22_2,gsxj22_3,gsxj30_1,gsxj30_2,gsxj30_3	11,4,8,15,12,5,14,12,8,2,10,16	PHIP
gga_circ_0010530	chr9	10992776	10995512	-	2736	275	ENSGALG00000006783	exon:10992777-10992874,exon:10993662-10993725,exon:10995400-10995512	gsxj6_1,gsxj6_2,gsxj6_3,gsxj14_1,gsxj14_2,gsxj22_1,gsxj22_2,gsxj22_3,gsxj30_2,gsxj30_3	4,5,3,5,5,4,11,7,22,4	PLOD2
gga_circ_0007922	chr4	88610171	88623369	-	13198	531	ENSGALG00000016026	exon:88610172-88610289,exon:88610555-88610653,exon:88618393-88618496,exon:88621607-88621694,exon:88622502-88622552,exon:88623299-88623369	gsxj6_1,gsxj6_2,gsxj6_3,gsxj14_1,gsxj14_2,gsxj14_3,gsxj22_1,gsxj22_2,gsxj30_2	6,6,5,7,7,2,5,3,7	C20orf194
gga_circ_0006984	chr3	78926378	78956360	+	29982	286	ENSGALG00000015889	exon:78926379-78926529,exon:78956226-78956360	gsxj6_1,gsxj6_2,gsxj6_3,gsxj14_2,gsxj14_3,gsxj22_1,gsxj22_2,gsxj22_3	6,3,11,5,2,3,4,2	PHIP
gga_circ_0007929	chr4	88618392	88623369	-	4977	314	ENSGALG00000016026	exon:88618393-88618496,exon:88621607-88621694,exon:88622502-88622552,exon:88623299-88623369	gsxj6_1,gsxj6_2,gsxj6_3,gsxj14_1,gsxj14_2,gsxj14_3,gsxj22_1,gsxj22_2,gsxj22_3,gsxj30_2,gsxj30_3	92,56,59,75,98,15,74,45,62,60,42	C20orf194
gga_circ_0006981	chr3	78926378	78926739	+	361	250	ENSGALG00000015889	exon:78926379-78926529,exon:78926641-78926739	gsxj6_1,gsxj6_2,gsxj6_3,gsxj14_1,gsxj14_2,gsxj14_3,gsxj22_1,gsxj22_2,gsxj22_3,gsxj30_1,gsxj30_2,gsxj30_3	68,73,66,54,79,46,65,83,82,30,51,53	PHIP
gga_circ_0006982	chr3	78926378	78936409	+	10031	411	ENSGALG00000015889	exon:78926379-78926529,exon:78926641-78926739,exon:78936249-78936409	gsxj6_1,gsxj6_2,gsxj6_3,gsxj14_1,gsxj14_2,gsxj14_3,gsxj22_1,gsxj22_2,gsxj22_3,gsxj30_1,gsxj30_2,gsxj30_3	181,199,153,275,161,115,172,181,83,38,127,113	PHIP
gga_circ_0006983	chr3	78926378	78943475	+	17097	474	ENSGALG00000015889	exon:78926379-78926529,exon:78942617-78942838,exon:78943375-78943475	gsxj6_1,gsxj6_2,gsxj6_3,gsxj14_1,gsxj14_2,gsxj14_3,gsxj22_1,gsxj22_2,gsxj22_3,gsxj30_1,gsxj30_2,gsxj30_3	19,7,3,20,9,10,18,22,7,4,2,10	PHIP
gga_circ_0004009	chr20	9946172	9948289	+	2117	225	ENSGALG00000006062	intron:9946173-9946345,intron:9947678-9947729	gsxj6_1,gsxj6_2,gsxj6_3,gsxj14_1,gsxj14_2,gsxj14_3,gsxj22_1,gsxj22_2,gsxj22_3,gsxj30_1,gsxj30_2,gsxj30_3	3,10,9,6,9,6,4,16,5,9,5,2	ZBTB46
gga_circ_0000071	AADN03021139.1	849	3535	+	2686	620	n/a	intergenic_region:850-981,intergenic_region:1108-1236,intergenic_region:1539-1580,intergenic_region:1807-1947,intergenic_region:2238-2363,intergenic_region:3486-3535	gsxj6_1,gsxj6_2,gsxj6_3,gsxj14_1,gsxj14_2,gsxj14_3,gsxj22_1,gsxj22_2,gsxj22_3,gsxj30_2,gsxj30_3	21,40,15,28,9,17,38,40,43,16,19	--
gga_circ_0004004	chr20	9702545	9705359	-	2814	374	ENSGALG00000005976	exon:9702546-9702692,exon:9704895-9704987,exon:9705226-9705359	gsxj6_1,gsxj6_2,gsxj6_3,gsxj14_1,gsxj14_2,gsxj14_3,gsxj22_2,gsxj22_3,gsxj30_1,gsxj30_2,gsxj30_3	4,6,18,6,5,7,4,5,2,7,13	TCEA2
gga_circ_0011220	chrZ	72896355	72900280	+	3925	544	n/a	intergenic_region:72896356-72896566,intergenic_region:72899419-72899635,intergenic_region:72900165-72900280	gsxj6_2,gsxj6_3,gsxj14_1,gsxj14_2,gsxj14_3,gsxj22_1,gsxj22_3,gsxj30_2,gsxj30_3	3,13,12,6,6,11,8,6,18	--
gga_circ_0011229	chrZ	7315641	7334163	-	18522	455	ENSGALG00000013809	exon:7315642-7315745,exon:7316894-7316948,exon:7322350-7322427,exon:7329475-7329552,exon:7334024-7334163	gsxj6_2,gsxj14_1,gsxj14_2,gsxj22_1,gsxj22_2,gsxj22_3,gsxj30_1,gsxj30_2,gsxj30_3	2,3,4,12,6,9,3,7,10	-
gga_circ_0006852	chr3	65649276	65652624	-	3348	145	ENSGALG00000015040	exon:65652480-65652624	gsxj6_1,gsxj6_2,gsxj6_3,gsxj14_1,gsxj14_2,gsxj14_3,gsxj22_1,gsxj22_2,gsxj22_3,gsxj30_1,gsxj30_2,gsxj30_3	9,6,15,24,8,7,14,7,8,5,10,7	SLC16A10
gga_circ_0006853	chr3	65801523	65840388	+	38865	328	ENSGALG00000015051	exon:65801524-65801599,exon:65830513-65830623,exon:65840248-65840388	gsxj6_1,gsxj14_1,gsxj14_2,gsxj14_3,gsxj22_1,gsxj22_3,gsxj30_3	2,3,2,3,2,5,5	CDK19
gga_circ_0006850	chr3	65628209	65631588	-	3379	255	ENSGALG00000015040	exon:65628210-65628320,exon:65631445-65631588	gsxj14_1,gsxj14_2,gsxj22_1,gsxj22_2,gsxj22_3,gsxj30_3	4,3,2,2,4,5	SLC16A10
gga_circ_0006851	chr3	65640069	65652624	-	12555	227	ENSGALG00000015040	intron:65640070-65640101,intron:65644272-65644321,intron:65652480-65652624	gsxj6_1,gsxj6_2,gsxj6_3,gsxj14_1,gsxj22_1,gsxj22_2,gsxj22_3	2,3,4,5,3,2,3	SLC16A10
gga_circ_0010992	chrZ	36687357	36688737	-	1380	360	ENSGALG00000015155	exon:36687358-36687521,exon:36688542-36688737	gsxj6_1,gsxj6_2,gsxj14_1,gsxj14_2,gsxj14_3,gsxj22_2,gsxj30_1,gsxj30_2	4,8,5,4,2,4,3,10	CZH9ORF41
gga_circ_0006855	chr3	65830512	65840388	+	9876	252	ENSGALG00000015051	exon:65830513-65830623,exon:65840248-65840388	gsxj6_1,gsxj6_2,gsxj6_3,gsxj14_1,gsxj14_2,gsxj22_1,gsxj22_2,gsxj22_3,gsxj30_2	2,3,6,6,6,11,5,7,4	CDK19
gga_circ_0007582	chr4	49702400	49716192	+	13792	330	ENSGALG00000011604	exon:49702401-49702557,exon:49711069-49711164,exon:49716116-49716192	gsxj6_1,gsxj6_3,gsxj14_1,gsxj22_1,gsxj22_2,gsxj22_3,gsxj30_1,gsxj30_3	6,2,29,9,8,5,3,9	SLC4A4
gga_circ_0010440	chr8	5205131	5211634	-	6503	405	ENSGALG00000003429	exon:5205132-5205291,exon:5211390-5211634	gsxj6_1,gsxj14_1,gsxj14_2,gsxj14_3,gsxj22_3	3,3,7,2,3	PBX1A
gga_circ_0006859	chr3	65949093	65956944	+	7851	100	ENSGALG00000015055	exon:65956845-65956944	gsxj6_1,gsxj6_2,gsxj6_3,gsxj14_1,gsxj14_2,gsxj22_1,gsxj22_2,gsxj22_3,gsxj30_2	5,5,13,8,4,4,4,2,4	SLC22A16
gga_circ_0010447	chr8	558061	583130	-	25069	528	n/a	intergenic_region:558062-558295,intergenic_region:577577-577602,intergenic_region:578196-578252,intergenic_region:582920-583130	gsxj6_1,gsxj6_2,gsxj6_3,gsxj14_1,gsxj14_3,gsxj22_1,gsxj22_2,gsxj22_3,gsxj30_1,gsxj30_2,gsxj30_3	6,5,10,11,6,5,12,12,4,3,6	--
gga_circ_0007584	chr4	49716115	49734536	+	18421	235	ENSGALG00000011604	exon:49716116-49716192,exon:49734379-49734536	gsxj6_2,gsxj6_3,gsxj14_1,gsxj22_1,gsxj22_2,gsxj22_3,gsxj30_1,gsxj30_3	4,2,9,14,5,10,5,4	SLC4A4
gga_circ_0008069	chr5	13396774	13397639	-	865	309	ENSGALG00000006572	exon:13396775-13396888,exon:13397142-13397219,exon:13397523-13397639	gsxj14_1,gsxj14_2,gsxj14_3,gsxj30_2	2,7,2,3	TNNT3
gga_circ_0011061	chrZ	45753452	45754686	+	1234	305	ENSGALG00000000208	exon:45753453-45753659,exon:45754589-45754686	gsxj6_2,gsxj6_3,gsxj14_1,gsxj22_1,gsxj22_2,gsxj22_3,gsxj30_3	5,2,5,8,3,3,5	MCC
gga_circ_0010280	chr8	24647620	24651571	-	3951	368	n/a	intergenic_region:24647621-24647744,intergenic_region:24648540-24648717,intergenic_region:24651506-24651571	gsxj6_1,gsxj6_2,gsxj6_3,gsxj14_1,gsxj14_2,gsxj22_1,gsxj22_2,gsxj30_1,gsxj30_2,gsxj30_3	32,29,55,34,34,27,31,31,45,41	--
gga_circ_0005504	chr2	55420433	55423788	-	3355	397	ENSGALG00000012451	exon:55420434-55420532,exon:55421132-55421238,exon:55423598-55423788	gsxj6_3,gsxj14_1,gsxj14_3,gsxj30_1,gsxj30_2,gsxj30_3	5,11,2,2,2,3	ICE1
gga_circ_0010282	chr8	24651505	24652216	-	711	291	n/a	intergenic_region:24651506-24651571,intergenic_region:24651992-24652216	gsxj6_1,gsxj6_2,gsxj6_3,gsxj14_2,gsxj14_3,gsxj22_1,gsxj22_2,gsxj22_3,gsxj30_1,gsxj30_2,gsxj30_3	2,5,10,13,3,15,5,4,2,2,2	--
gga_circ_0002414	chr1	129635313	129649616	+	14303	473	ENSGALG00000016734	exon:129635314-129635425,exon:129636225-129636378,exon:129642710-129642769,exon:129646896-129646959,exon:129649534-129649616	gsxj6_1,gsxj6_2,gsxj6_3,gsxj14_1,gsxj14_2,gsxj14_3,gsxj22_1,gsxj22_2,gsxj22_3,gsxj30_1,gsxj30_2	13,7,4,6,20,5,10,3,4,3,19	SLC9A7
gga_circ_0004171	chr22	2617198	2617751	-	553	553	ENSGALG00000003594	exon:2617199-2617751	gsxj6_1,gsxj14_2,gsxj14_3,gsxj22_1,gsxj22_2,gsxj22_3,gsxj30_1,gsxj30_3	6,7,10,10,6,11,7,10	chAnk1
gga_circ_0004179	chr22	2975787	2982996	-	7209	391	ENSGALG00000013879	exon:2975788-2975927,exon:2981983-2982037,exon:2982345-2982443,exon:2982900-2982996	gsxj6_1,gsxj6_2,gsxj6_3,gsxj14_1,gsxj14_2,gsxj14_3,gsxj22_1,gsxj22_2,gsxj22_3,gsxj30_3	5,4,5,7,5,7,7,5,6,7	TIA1
gga_circ_0010199	chr8	17947275	17949595	+	2320	157	ENSGALG00000008988	exon:17947276-17947432	gsxj6_1,gsxj6_3,gsxj14_1,gsxj14_3,gsxj22_1,gsxj22_2,gsxj22_3	4,4,3,3,3,7,5	ZZZ3
gga_circ_0010668	chr9	23283777	23293080	+	9303	305	ENSGALG00000010412	intron:23283778-23283914,intron:23292913-23293080	gsxj6_1,gsxj6_2,gsxj6_3,gsxj14_1,gsxj14_2,gsxj22_1,gsxj22_2,gsxj22_3,gsxj30_2,gsxj30_3	11,7,7,8,8,3,5,2,10,2	WWTR1
gga_circ_0010664	chr9	23236470	23245446	-	8976	313	ENSGALG00000010411	exon:23236471-23236576,exon:23243103-23243228,exon:23245366-23245446	gsxj6_1,gsxj6_2,gsxj6_3,gsxj14_1,gsxj14_2,gsxj22_1,gsxj30_1,gsxj30_2,gsxj30_3	4,6,5,5,5,6,5,4,3	RNF13
gga_circ_0010662	chr9	23054260	23057428	-	3168	457	ENSGALG00000010370	exon:23054261-23054420,exon:23055780-23055971,exon:23057324-23057428	gsxj6_1,gsxj6_2,gsxj6_3,gsxj14_1,gsxj14_3,gsxj22_1,gsxj22_2,gsxj30_2	2,5,4,8,4,4,7,3	MED12L
gga_circ_0010193	chr8	17805901	17811169	+	5268	440	n/a	intergenic_region:17805902-17806030,intergenic_region:17806685-17806759,intergenic_region:17808874-17808963,intergenic_region:17811024-17811169	gsxj6_1,gsxj6_2,gsxj6_3,gsxj14_1,gsxj14_2,gsxj14_3,gsxj22_1,gsxj22_2,gsxj22_3,gsxj30_1,gsxj30_2,gsxj30_3	28,23,17,18,44,7,36,13,33,13,22,13	--
gga_circ_0005274	chr2	34221499	34226875	+	5376	432	ENSGALG00000011164	exon:34221500-34221531,exon:34224546-34224659,exon:34226590-34226875	gsxj6_1,gsxj6_2,gsxj6_3,gsxj14_1,gsxj14_2,gsxj14_3,gsxj22_1,gsxj22_2,gsxj22_3,gsxj30_1,gsxj30_2,gsxj30_3	38,15,9,8,10,10,18,17,27,7,50,19	CHN2
gga_circ_0008115	chr5	1689905	1692814	+	2909	408	ENSGALG00000004085	exon:1689906-1690179,exon:1690370-1690503	gsxj6_1,gsxj6_2,gsxj6_3,gsxj14_1,gsxj14_2,gsxj14_3,gsxj22_1,gsxj22_2,gsxj22_3,gsxj30_1,gsxj30_2,gsxj30_3	55,53,54,83,32,23,57,67,55,28,53,52	ZDHHC13
gga_circ_0009756	chr7	26528671	26534024	-	5353	272	ENSGALG00000011699	exon:26528672-26528793,exon:26533875-26534024	gsxj6_2,gsxj6_3,gsxj14_1,gsxj14_2,gsxj14_3,gsxj22_1,gsxj22_3,gsxj30_1,gsxj30_2,gsxj30_3	3,2,7,8,2,9,7,4,7,9	ADCY5
gga_circ_0005437	chr2	48214853	48217412	-	2559	257	ENSGALG00000012184	exon:48214854-48214936,exon:48215734-48215824,exon:48217330-48217412	gsxj6_1,gsxj6_2,gsxj6_3,gsxj14_1,gsxj14_2,gsxj14_3,gsxj22_1,gsxj22_2,gsxj22_3,gsxj30_1,gsxj30_2,gsxj30_3	12,16,21,10,28,7,23,18,13,3,12,14	BMPER
gga_circ_0008116	chr5	17069973	17077223	+	7250	207	ENSGALG00000007617	exon:17069974-17070072,exon:17073949-17074000,exon:17077168-17077223	gsxj6_1,gsxj6_2,gsxj6_3,gsxj14_2,gsxj14_3,gsxj22_1,gsxj22_2,gsxj30_1,gsxj30_2,gsxj30_3	5,5,11,10,13,3,7,3,2,2	ANO1
gga_circ_0008118	chr5	17178582	17178979	+	397	283	ENSGALG00000007672	exon:17178583-17178664,exon:17178779-17178979	gsxj6_1,gsxj14_1,gsxj14_2,gsxj22_1,gsxj22_3,gsxj30_1,gsxj30_2,gsxj30_3	6,2,7,3,4,2,5,3	PPFIA1
gga_circ_0009025	chr6	31731768	31733492	+	1724	98	ENSGALG00000023401	exon:31731769-31731866	gsxj6_1,gsxj6_2,gsxj6_3,gsxj14_1,gsxj14_2,gsxj14_3,gsxj22_1,gsxj22_2,gsxj22_3,gsxj30_1,gsxj30_2,gsxj30_3	8,10,7,4,9,6,20,3,8,7,10,6	ZRANB1
gga_circ_0002552	chr1	14044974	14049779	-	4805	249	ENSGALG00000008098	exon:14044975-14045094,exon:14049651-14049779	gsxj6_1,gsxj6_2,gsxj6_3,gsxj22_2	4,6,16,4	PBEF1
gga_circ_0001187	chr14	13587964	13590218	-	2254	361	ENSGALG00000001967	exon:13587965-13588229,exon:13590123-13590218	gsxj6_1,gsxj6_2,gsxj6_3,gsxj14_1,gsxj14_2,gsxj14_3,gsxj22_1,gsxj22_2,gsxj22_3,gsxj30_1,gsxj30_2,gsxj30_3	11,16,9,20,17,27,32,24,15,9,8,13	ABCA3
gga_circ_0006308	chr3	26398781	26407388	+	8607	350	ENSGALG00000010020	exon:26398782-26398898,exon:26402315-26402412,exon:26407254-26407388	gsxj6_1,gsxj6_2,gsxj6_3,gsxj14_1,gsxj22_1,gsxj22_2,gsxj30_3	5,3,4,5,14,4,5	TTC7A
gga_circ_0001182	chr14	13403288	13403922	+	634	458	n/a	intergenic_region:13403289-13403364,intergenic_region:13403454-13403652,intergenic_region:13403740-13403922	gsxj6_1,gsxj22_2,gsxj22_3,gsxj30_1,gsxj30_2,gsxj30_3	5,2,3,3,3,2	--
gga_circ_0009196	chr7	12123572	12127556	+	3984	158	ENSGALG00000008610	exon:12127399-12127556	gsxj6_1,gsxj6_2,gsxj6_3,gsxj14_1,gsxj14_2,gsxj14_3,gsxj22_3	6,4,10,4,2,2,3	INO80D
gga_circ_0000313	chr10	12081109	12084866	-	3757	383	ENSGALG00000006505	exon:12081110-12081210,exon:12083374-12083485,exon:12084697-12084866	gsxj6_1,gsxj6_2,gsxj6_3,gsxj14_1,gsxj14_2,gsxj14_3,gsxj22_1,gsxj22_2,gsxj22_3,gsxj30_1,gsxj30_2,gsxj30_3	24,23,14,26,14,22,18,27,19,6,27,27	ZFAND6
gga_circ_0009195	chr7	12107100	12129699	+	22599	96	n/a	intergenic_region:12107101-12107196	gsxj6_1,gsxj6_2,gsxj6_3,gsxj14_2,gsxj30_1	4,2,12,4,4	--
gga_circ_0009190	chr7	11690990	11700564	-	9574	248	ENSGALG00000008494	exon:11698434-11698534,exon:11700418-11700564	gsxj6_1,gsxj6_2,gsxj6_3,gsxj14_1,gsxj22_2,gsxj22_3	4,6,6,2,3,2	CREB1
gga_circ_0007394	chr4	30583170	30583796	+	626	626	n/a	intergenic_region:30583171-30583796	gsxj6_1,gsxj6_2,gsxj6_3,gsxj14_1,gsxj14_3,gsxj22_1,gsxj22_3	10,9,18,22,9,13,8	--
gga_circ_0010060	chr7	7405652	7407414	+	1762	304	n/a	intergenic_region:7405653-7405714,intergenic_region:7406225-7406301,intergenic_region:7406394-7406457,intergenic_region:7407314-7407414	gsxj6_1,gsxj6_2,gsxj6_3,gsxj14_1,gsxj14_2,gsxj14_3,gsxj22_1,gsxj22_2,gsxj22_3,gsxj30_1,gsxj30_2,gsxj30_3	8,13,14,15,7,5,12,11,21,5,13,6	--
gga_circ_0007395	chr4	30628539	30631267	+	2728	273	ENSGALG00000009974	exon:30628540-30628662,exon:30631118-30631267	gsxj6_1,gsxj6_2,gsxj6_3,gsxj14_2,gsxj14_3,gsxj22_1,gsxj30_2,gsxj30_3	4,3,2,3,6,4,3,5	MMAA
gga_circ_0010064	chr7	7558868	7560119	+	1251	272	ENSGALG00000007712	exon:7558869-7558987,exon:7559645-7559731,exon:7560054-7560119	gsxj6_1,gsxj6_2,gsxj6_3,gsxj14_1,gsxj14_2,gsxj14_3,gsxj22_1,gsxj22_2,gsxj22_3,gsxj30_1,gsxj30_2,gsxj30_3	35,21,36,42,42,7,41,36,30,18,25,20	MYO1B
gga_circ_0001215	chr14	2568359	2569417	-	1058	371	ENSGALG00000004104	exon:2568360-2568484,exon:2568763-2568861,exon:2569271-2569417	gsxj6_1,gsxj6_2,gsxj6_3,gsxj14_1,gsxj14_2,gsxj14_3,gsxj22_1,gsxj22_2,gsxj22_3,gsxj30_1,gsxj30_2,gsxj30_3	18,11,10,10,19,10,28,4,35,4,6,10	INTS1
gga_circ_0001216	chr14	2568359	2575295	-	6936	259	ENSGALG00000004104	exon:2574710-2574907,exon:2575235-2575295	gsxj6_1,gsxj6_2,gsxj6_3,gsxj14_3,gsxj22_1,gsxj22_2,gsxj22_3,gsxj30_1,gsxj30_2,gsxj30_3	2,20,4,4,10,5,6,9,5,3	INTS1
gga_circ_0005755	chr2	79697142	79703363	-	6221	292	ENSGALG00000013061	exon:79700807-79700927,exon:79701807-79701853,exon:79703240-79703363	gsxj6_1,gsxj6_2,gsxj6_3,gsxj14_1,gsxj14_3,gsxj22_1,gsxj22_3,gsxj30_2,gsxj30_3	9,5,13,5,2,8,3,2,2	PAPD7
gga_circ_0005757	chr2	7975699	7987741	+	12042	190	ENSGALG00000006372	exon:7975700-7975778,exon:7987631-7987741	gsxj6_1,gsxj6_2,gsxj14_1,gsxj14_2,gsxj22_1,gsxj22_2,gsxj22_3,gsxj30_2,gsxj30_3	4,3,5,9,7,14,8,2,4	RBM33
gga_circ_0001439	chr15	510689	518126	+	7437	430	n/a	intergenic_region:510690-510872,intergenic_region:517516-517630,intergenic_region:517995-518126	gsxj6_1,gsxj6_2,gsxj6_3,gsxj14_1,gsxj14_2,gsxj14_3,gsxj22_1,gsxj22_3	9,3,4,11,2,2,6,5	--
gga_circ_0000921	chr12	6627609	6634376	-	6767	429	ENSGALG00000026154	exon:6627610-6627681,exon:6629042-6629101,exon:6632694-6632847,exon:6634234-6634376	gsxj6_1,gsxj6_2,gsxj6_3,gsxj14_1,gsxj14_2,gsxj14_3,gsxj22_1,gsxj22_2,gsxj22_3,gsxj30_1,gsxj30_2,gsxj30_3	7,15,8,14,13,10,14,5,8,8,11,17	CARD19
gga_circ_0007327	chr4	24704201	24705852	+	1651	209	ENSGALG00000009655	exon:24704202-24704308,exon:24704970-24705071	gsxj6_2,gsxj14_1,gsxj14_2,gsxj14_3,gsxj30_2	2,7,2,3,3	AADAT
gga_circ_0007326	chr4	24649881	24655226	+	5345	136	ENSGALG00000009650	exon:24649882-24650017	gsxj6_1,gsxj6_3,gsxj14_1,gsxj14_2,gsxj14_3,gsxj22_1,gsxj22_2,gsxj22_3,gsxj30_1	8,9,5,5,4,3,2,3,2	PALLD
gga_circ_0001431	chr15	5002525	5004441	+	1918	543	ENSGALG00000003392	exon:5002524-5002651,exon:5003305-5003409,exon:5004132-5004441	gsxj6_1,gsxj6_2,gsxj6_3,gsxj14_1,gsxj14_2,gsxj14_3,gsxj22_1,gsxj22_2,gsxj22_3,gsxj30_1,gsxj30_2,gsxj30_3	8,9,12,31,16,18,11,12,17,10,8,17	SBNO1
gga_circ_0007322	chr4	24549480	24556052	+	6572	420	ENSGALG00000009650	intron:24549481-24549659,intron:24553252-24553326,intron:24555572-24555713,intron:24556029-24556052	gsxj6_1,gsxj6_2,gsxj6_3,gsxj14_1,gsxj14_2,gsxj14_3,gsxj22_1,gsxj22_2,gsxj22_3,gsxj30_1,gsxj30_2,gsxj30_3	22,23,15,21,31,12,9,15,11,2,7,3	PALLD
gga_circ_0001433	chr15	5002523	5020823	+	18300	185	ENSGALG00000003392	exon:5020539-5020651,exon:5020752-5020823	gsxj6_1,gsxj6_2,gsxj14_1,gsxj14_2,gsxj22_1,gsxj22_2,gsxj22_3,gsxj30_2	3,4,7,7,2,9,10,2	SBNO1
gga_circ_0007320	chr4	24531877	24563951	+	32074	114	ENSGALG00000009650	intron:24531878-24531991	gsxj6_1,gsxj6_3,gsxj14_1,gsxj14_2,gsxj14_3,gsxj22_3	5,2,2,2,4,5	PALLD
gga_circ_0004759	chr2	122873064	122882219	+	9155	472	ENSGALG00000015869	exon:122873065-122873162,exon:122877540-122877664,exon:122880723-122880789,exon:122882038-122882219	gsxj6_1,gsxj6_2,gsxj6_3,gsxj14_1,gsxj14_3,gsxj22_1,gsxj22_2,gsxj22_3,gsxj30_1	13,102,9,18,7,14,6,14,5	WWP1
gga_circ_0000858	chr12	3197002	3198029	-	1027	346	ENSGALG00000004639	exon:3197003-3197163,exon:3197477-3197618,exon:3197987-3198029	gsxj6_1,gsxj14_2,gsxj22_1,gsxj22_2,gsxj22_3,gsxj30_2	2,2,2,3,2,3	GNAI2
gga_circ_0004751	chr2	122865285	122875224	+	9939	239	ENSGALG00000015869	exon:122865286-122865385,exon:122875086-122875224	gsxj6_1,gsxj6_2,gsxj6_3,gsxj14_1,gsxj14_2,gsxj22_1,gsxj22_2,gsxj22_3	3,35,10,2,11,13,5,7	WWP1
gga_circ_0004756	chr2	122873064	122875224	+	2160	180	ENSGALG00000015869	exon:122873065-122873162,exon:122875143-122875224	gsxj6_1,gsxj6_2,gsxj6_3,gsxj14_1,gsxj14_2,gsxj22_1,gsxj22_2,gsxj22_3,gsxj30_1	7,31,12,19,49,15,27,18,2	WWP1
gga_circ_0004755	chr2	122865285	122889693	+	24408	373	ENSGALG00000015869	exon:122865286-122865385,exon:122873065-122873162,exon:122889519-122889693	gsxj6_1,gsxj6_2,gsxj6_3,gsxj14_3,gsxj22_1,gsxj30_1	4,3,4,3,2,4	WWP1
gga_circ_0004754	chr2	122865285	122882219	+	16934	182	ENSGALG00000015869	exon:122882038-122882219	gsxj6_2,gsxj6_3,gsxj14_1,gsxj14_2,gsxj14_3,gsxj22_1	28,11,2,2,2,2	WWP1
gga_circ_0002983	chr1	186977420	186996668	+	19248	313	ENSGALG00000017235	exon:186977421-186977672,exon:186996608-186996668	gsxj6_1,gsxj6_2,gsxj6_3,gsxj14_1,gsxj14_2,gsxj22_3,gsxj30_2,gsxj30_3	5,5,2,4,3,2,3,2	NOX4
gga_circ_0002985	chr1	186979368	186996668	+	17300	226	ENSGALG00000017235	exon:186979369-186979533,exon:186996608-186996668	gsxj6_1,gsxj6_2,gsxj6_3,gsxj14_1,gsxj14_2,gsxj22_2,gsxj22_3,gsxj30_2	10,3,4,2,2,3,5,3	NOX4
gga_circ_0004595	chr2	102919516	102922357	+	2841	293	ENSGALG00000015064	exon:102919517-102919565,exon:102921181-102921309,exon:102922243-102922357	gsxj6_1,gsxj6_2,gsxj6_3,gsxj14_1,gsxj14_2,gsxj14_3,gsxj22_1,gsxj22_2,gsxj22_3,gsxj30_1,gsxj30_2,gsxj30_3	7,4,2,16,3,6,15,5,4,4,4,3	TTC39C
gga_circ_0002638	chr1	152236342	152241430	-	5088	298	ENSGALG00000016909	exon:152236343-152236448,exon:152238542-152238608,exon:152241306-152241430	gsxj6_1,gsxj6_2,gsxj6_3,gsxj14_1,gsxj14_2,gsxj22_1,gsxj22_2,gsxj22_3,gsxj30_1,gsxj30_3	4,6,2,8,2,3,4,3,2,5	NDFIP2
gga_circ_0002973	chr1	186838543	186841043	-	2500	386	ENSGALG00000019054	exon:186838544-186838669,exon:186839452-186839553,exon:186840886-186841043	gsxj6_1,gsxj6_3,gsxj14_1,gsxj14_3,gsxj22_1,gsxj22_2,gsxj30_1,gsxj30_2,gsxj30_3	6,2,7,7,8,6,6,8,11	NAALAD2
gga_circ_0009537	chr7	14790826	14791327	+	501	407	ENSGALG00000026366	exon:14790827-14791093,exon:14791188-14791327	gsxj6_2,gsxj6_3,gsxj14_1,gsxj14_3,gsxj22_1,gsxj22_2,gsxj22_3	3,8,10,7,6,8,8	MYPN
gga_circ_0003909	chr1	984262	988953	-	4691	496	ENSGALG00000008162	exon:984263-984431,exon:988412-988602,exon:988818-988953	gsxj6_1,gsxj6_2,gsxj6_3,gsxj14_1,gsxj14_2,gsxj14_3,gsxj22_1,gsxj22_2,gsxj30_1,gsxj30_2,gsxj30_3	11,77,22,13,18,24,23,6,23,12,14	FBXO18
gga_circ_0001720	chr18	10177079	10178481	-	1402	887	n/a	intergenic_region:10177080-10177248,intergenic_region:10177764-10178481	gsxj6_1,gsxj6_2,gsxj6_3,gsxj14_1,gsxj14_2,gsxj14_3,gsxj22_1,gsxj22_2,gsxj22_3,gsxj30_1,gsxj30_2,gsxj30_3	48,58,69,21,73,30,20,46,167,29,11,48	--
gga_circ_0001722	chr18	10242092	10242628	-	536	458	ENSGALG00000007296	exon:10242093-10242488,exon:10242567-10242628	gsxj6_1,gsxj6_2,gsxj6_3,gsxj14_1,gsxj14_2,gsxj14_3,gsxj22_1,gsxj22_2,gsxj22_3,gsxj30_1,gsxj30_2,gsxj30_3	9,9,11,5,4,3,7,6,12,3,5,7	MAFG
gga_circ_0007215	chr4	12545304	12550394	-	5090	370	ENSGALG00000007800	exon:12545305-12545414,exon:12546840-12546966,exon:12548150-12548282	gsxj6_1,gsxj6_2,gsxj14_1,gsxj14_2,gsxj14_3,gsxj22_1,gsxj22_3,gsxj30_1,gsxj30_2,gsxj30_3	3,11,3,5,3,5,3,6,8,8	ZDHHC15
gga_circ_0002743	chr1	165371939	165383463	-	11524	434	ENSGALG00000016955	exon:165371940-165372091,exon:165379237-165379442,exon:165383388-165383463	gsxj6_1,gsxj6_2,gsxj6_3,gsxj14_1,gsxj14_2,gsxj14_3,gsxj22_1,gsxj22_2,gsxj22_3,gsxj30_1,gsxj30_2,gsxj30_3	25,19,29,30,18,6,14,19,26,12,22,9	VWA8
gga_circ_0002741	chr1	165357038	165367715	-	10677	568	ENSGALG00000016955	exon:165357039-165357155,exon:165364683-165364885,exon:165366548-165366686,exon:165367607-165367715	gsxj6_1,gsxj6_2,gsxj6_3,gsxj14_1,gsxj14_2,gsxj14_3,gsxj22_1,gsxj22_2,gsxj22_3,gsxj30_1,gsxj30_2	2,3,7,7,6,2,12,5,8,3,7	VWA8
gga_circ_0004614	chr2	106028582	106033026	+	4444	515	n/a	intergenic_region:106028583-106029010,intergenic_region:106032940-106033026	gsxj6_1,gsxj6_2,gsxj6_3,gsxj14_2,gsxj14_3,gsxj22_2,gsxj22_3,gsxj30_1,gsxj30_3	8,3,20,5,3,14,10,8,16	--
gga_circ_0002182	chr1	104946423	104955057	+	8634	380	ENSGALG00000016006	exon:104946424-104946545,exon:104954388-104954471,exon:104954884-104955057	gsxj6_1,gsxj6_2,gsxj6_3,gsxj14_1,gsxj14_2,gsxj14_3,gsxj22_1,gsxj22_2,gsxj22_3,gsxj30_1,gsxj30_2,gsxj30_3	11,16,20,8,3,9,10,25,15,21,7,9	ITSN1
gga_circ_0006188	chr3	16755846	16756708	+	862	249	ENSGALG00000009305	exon:16755847-16756040,exon:16756654-16756708	gsxj6_1,gsxj6_2,gsxj6_3,gsxj14_1,gsxj14_2,gsxj14_3,gsxj22_1,gsxj22_2,gsxj22_3,gsxj30_2,gsxj30_3	4,3,4,9,3,2,3,3,7,4,3	LBR
gga_circ_0002187	chr1	106020992	106024456	+	3464	423	ENSGALG00000016040	exon:106020993-106021135,exon:106023108-106023255,exon:106024325-106024456	gsxj6_1,gsxj6_2,gsxj6_3,gsxj14_1,gsxj14_2,gsxj14_3,gsxj22_1,gsxj22_2,gsxj22_3,gsxj30_1,gsxj30_2,gsxj30_3	6.83793e+37	MORC3
gga_circ_0000678	chr11	2833337	2841376	-	8039	342	ENSGALG00000003396	exon:2833338-2833500,exon:2834871-2834946,exon:2835145-2835247	gsxj6_1,gsxj6_2,gsxj6_3,gsxj14_1,gsxj14_2,gsxj14_3,gsxj22_1,gsxj22_2,gsxj22_3,gsxj30_1,gsxj30_2,gsxj30_3	3.01227e+35	NFATC3
gga_circ_0000675	chr11	2507743	2510332	+	2589	360	ENSGALG00000003293	exon:2507744-2507900,exon:2508765-2508889,exon:2510255-2510332	gsxj6_1,gsxj6_2,gsxj6_3,gsxj14_1,gsxj14_2,gsxj22_1,gsxj22_2,gsxj22_3,gsxj30_1,gsxj30_3	3,6,5,5,2,2,9,7,3,4	MBTPS1
gga_circ_0003651	chr1	72716887	72767502	+	50615	795	n/a	intergenic_region:72716888-72716953,intergenic_region:72717597-72717675,intergenic_region:72722014-72722183,intergenic_region:72724302-72724490,intergenic_region:72726868-72726972,intergenic_region:72758023-72758100,intergenic_region:72767395-72767502	gsxj6_1,gsxj6_2,gsxj6_3,gsxj14_1,gsxj14_2,gsxj14_3,gsxj22_1,gsxj22_2,gsxj22_3,gsxj30_1,gsxj30_2,gsxj30_3	87,112,182,85,112,90,67,49,111,53,64,44	--
gga_circ_0002167	chr1	104805578	104810132	+	4554	217	ENSGALG00000006296	exon:104805579-104805726,exon:104809851-104809919	gsxj14_1,gsxj14_2,gsxj14_3,gsxj22_1,gsxj22_2,gsxj30_1,gsxj30_2	6,7,5,12,10,2,10	-
gga_circ_0009629	chr7	16189182	16197035	+	7853	106	ENSGALG00000009287	exon:16196930-16197035	gsxj6_1,gsxj6_2,gsxj6_3,gsxj14_1,gsxj14_2,gsxj14_3,gsxj22_1,gsxj22_2,gsxj22_3,gsxj30_1,gsxj30_2,gsxj30_3	37,13,16,14,12,7,15,6,22,9,19,4	ATF2
gga_circ_0003581	chr1	705321	706489	+	1168	368	ENSGALG00000007960	exon:705322-705420,exon:705528-705596,exon:705667-705745,exon:706369-706489	gsxj6_1,gsxj6_2,gsxj6_3,gsxj14_1,gsxj14_2,gsxj14_3,gsxj22_1,gsxj22_2,gsxj22_3,gsxj30_1,gsxj30_2,gsxj30_3	72,38,16,110,17,26,31,105,82,7,31,13	AHCYL2
gga_circ_0002567	chr1	143460490	143462152	-	1662	232	ENSGALG00000016872	exon:143460491-143460544,exon:143461062-143461125,exon:143462039-143462152	gsxj6_2,gsxj22_1,gsxj22_2,gsxj22_3	2,2,3,5	PCCA
gga_circ_0005242	chr2	318947	322557	-	3610	478	ENSGALG00000027946	exon:318948-319126,exon:321474-321561,exon:322347-322557	gsxj6_1,gsxj6_2,gsxj6_3,gsxj14_1,gsxj14_2,gsxj14_3,gsxj22_1,gsxj22_2,gsxj22_3,gsxj30_1,gsxj30_2	18,2,8,12,21,24,26,13,17,11,28	NOS3
gga_circ_0002292	chr1	117540010	117545096	-	5086	353	ENSGALG00000016323	exon:117540011-117540088,exon:117543526-117543615,exon:117544912-117545096	gsxj6_1,gsxj6_2,gsxj6_3,gsxj14_1,gsxj14_3,gsxj22_1,gsxj22_2,gsxj30_1,gsxj30_2,gsxj30_3	3,13,10,2,2,2,3,2,6,6	PDK3
gga_circ_0002293	chr1	117642975	117644091	-	1116	89	ENSGALG00000016327	exon:117644003-117644091	gsxj6_1,gsxj14_1,gsxj14_2,gsxj22_1,gsxj22_2,gsxj22_3,gsxj30_2,gsxj30_3	8,12,5,10,5,8,10,6	-
gga_circ_0003344	chr1	501952	505675	+	3723	293	ENSGALG00000013499	exon:501953-502018,exon:502401-502513,exon:505562-505675	gsxj6_1,gsxj6_2,gsxj6_3,gsxj14_3,gsxj22_1,gsxj22_2,gsxj22_3,gsxj30_1,gsxj30_3	4,2,2,5,4,10,2,2,3	PPP6R2
gga_circ_0006458	chr3	38920917	38928904	-	7987	236	ENSGALG00000027999	exon:38920918-38921153	gsxj6_1,gsxj14_1,gsxj14_2,gsxj14_3,gsxj22_1,gsxj22_3,gsxj30_1,gsxj30_2	6,4,4,3,4,2,5,4	DISC1
gga_circ_0006457	chr3	38890375	38906676	-	16301	550	ENSGALG00000027999	exon:38890376-38890564,exon:38902073-38902175,exon:38906303-38906505,exon:38906622-38906676	gsxj6_1,gsxj6_2,gsxj6_3,gsxj14_1,gsxj14_2,gsxj14_3,gsxj22_1,gsxj22_2,gsxj22_3,gsxj30_1,gsxj30_2,gsxj30_3	19,9,11,43,13,6,13,13,10,4,22,16	DISC1
gga_circ_0006454	chr3	38844	42588	-	3744	246	ENSGALG00000008117	exon:38845-38984,exon:42483-42588	gsxj6_2,gsxj6_3,gsxj14_1,gsxj14_2,gsxj22_1,gsxj22_2,gsxj22_3,gsxj30_2,gsxj30_3	3,16,6,3,3,7,5,3,4	MTIF2
gga_circ_0006452	chr3	3825802	3827007	-	1205	280	ENSGALG00000008416	exon:3825803-3825990,exon:3826916-3827007	gsxj6_1,gsxj6_3,gsxj14_1,gsxj14_2,gsxj14_3,gsxj22_1,gsxj30_2,gsxj30_3	9,2,36,14,6,4,6,6	CFAP61
gga_circ_0003348	chr1	506699	509830	+	3131	396	ENSGALG00000013499	exon:506700-506826,exon:508520-508723,exon:509766-509830	gsxj6_1,gsxj6_2,gsxj6_3,gsxj14_2,gsxj22_3,gsxj30_1	3,2,4,2,2,2	PPP6R2
gga_circ_0010546	chr9	12931167	12938029	+	6862	215	ENSGALG00000007219	exon:12931168-12931278,exon:12937926-12938029	gsxj6_1,gsxj6_2,gsxj14_2,gsxj14_3,gsxj22_1,gsxj22_2,gsxj22_3,gsxj30_1,gsxj30_2	6,3,7,4,3,3,8,2,2	FGF12
gga_circ_0010544	chr9	125990	136533	+	10543	406	ENSGALG00000001208	exon:125991-126077,exon:126351-126443,exon:134915-135033,exon:136427-136533	gsxj6_3,gsxj14_1,gsxj14_2,gsxj22_2,gsxj22_3,gsxj30_1,gsxj30_2,gsxj30_3	4,6,2,6,4,4,6,16	PPP2R3A
gga_circ_0009880	chr7	34703476	34709490	-	6014	204	ENSGALG00000012495	intron:34703477-34703575,intron:34709386-34709490	gsxj6_1,gsxj6_2,gsxj6_3,gsxj14_2,gsxj14_3,gsxj22_1,gsxj22_2,gsxj30_2	15,16,25,9,5,3,2,2	-
gga_circ_0000580	chr11	10414709	10420236	-	5527	232	ENSGALG00000004951	exon:10414710-10414824,exon:10420120-10420236	gsxj6_2,gsxj6_3,gsxj14_3,gsxj22_1,gsxj22_2,gsxj22_3,gsxj30_1,gsxj30_2,gsxj30_3	2,5,3,7,5,4,3,4,3	--
gga_circ_0000588	chr11	1259258	1262511	-	3253	454	ENSGALG00000023898	exon:1259259-1259450,exon:1259882-1260004,exon:1262373-1262511	gsxj6_1,gsxj6_2,gsxj6_3,gsxj14_1,gsxj14_2,gsxj14_3,gsxj22_1,gsxj22_2,gsxj22_3,gsxj30_1,gsxj30_2,gsxj30_3	24,18,11,20,11,10,16,27,18,5,15,19	PLEKHG4
gga_circ_0003162	chr1	3091370	3100717	-	9347	66	ENSGALG00000006356	exon:3091371-3091436	gsxj22_1,gsxj22_2,gsxj22_3,gsxj30_2	6,3,4,2	MKLN1
gga_circ_0002361	chr1	124260909	124261511	-	602	252	n/a	intergenic_region:124260910-124261009,intergenic_region:124261360-124261511	gsxj6_1,gsxj6_2,gsxj6_3,gsxj14_1,gsxj14_2,gsxj14_3,gsxj22_1,gsxj22_2,gsxj22_3,gsxj30_2,gsxj30_3	13,19,21,33,5,7,10,33,3,16,29	--
gga_circ_0007522	chr4	4170561	4172216	+	1655	265	ENSGALG00000006180	exon:4170883-4171036,exon:4171165-4171195,exon:4172137-4172216	gsxj6_1,gsxj6_2,gsxj6_3,gsxj14_2,gsxj14_3,gsxj22_1,gsxj30_1,gsxj30_3	2,4,2,4,2,9,4,2	SLC9A6
gga_circ_0007078	chr3	87352036	87361124	-	9088	276	ENSGALG00000016301	exon:87352037-87352162,exon:87360895-87360978,exon:87361059-87361124	gsxj6_1,gsxj6_2,gsxj6_3,gsxj14_1,gsxj14_2,gsxj14_3,gsxj22_1,gsxj22_2,gsxj22_3,gsxj30_1,gsxj30_3	12,2,9,4,9,5,4,12,8,7,3	MLIP
gga_circ_0004917	chr2	14079054	14086127	+	7073	160	ENSGALG00000007169	exon:14079055-14079214	gsxj6_1,gsxj6_2,gsxj6_3,gsxj14_1,gsxj22_1,gsxj22_2,gsxj22_3,gsxj30_3	4,6,7,6,9,4,3,2	EPC1
gga_circ_0000297	chr10	1092293	1092928	-	635	262	ENSGALG00000001992	exon:1092294-1092385,exon:1092759-1092928	gsxj6_1,gsxj6_2,gsxj14_1,gsxj14_2,gsxj22_1,gsxj22_2,gsxj22_3,gsxj30_1,gsxj30_2,gsxj30_3	7,8,2,7,7,7,4,6,3,2	PKM
gga_circ_0008474	chr5	51648901	51655732	+	6831	229	ENSGALG00000011639	exon:51648902-51648991,exon:51655594-51655732	gsxj6_1,gsxj6_3,gsxj14_1,gsxj22_1,gsxj22_2,gsxj22_3,gsxj30_1,gsxj30_2,gsxj30_3	3,2,7,4,3,2,2,4,5	CEP170B
gga_circ_0008279	chr5	2976244	3020351	+	44107	281	ENSGALG00000003655	exon:2976245-2976417,exon:3020244-3020351	gsxj6_1,gsxj6_2,gsxj6_3,gsxj14_1,gsxj14_2,gsxj22_1,gsxj22_2,gsxj22_3	13,2,5,7,3,2,2,3	GAS2
gga_circ_0003012	chr1	192374486	192377288	-	2802	127	ENSGALG00000000733	exon:192374487-192374613	gsxj6_1,gsxj6_2,gsxj6_3,gsxj14_1,gsxj14_2,gsxj22_1,gsxj22_3,gsxj30_3	7,7,9,6,2,5,6,2	MYO7A
gga_circ_0003015	chr1	192532210	192551779	-	19569	267	ENSGALG00000000755	exon:192532211-192532312,exon:192535518-192535576,exon:192547682-192547734,exon:192551727-192551779	gsxj6_1,gsxj14_2,gsxj22_1,gsxj22_2,gsxj22_3	3,3,2,3,2	ACER3
gga_circ_0008902	chr6	20449004	20451090	+	2086	392	ENSGALG00000006912	exon:20449005-20449172,exon:20449272-20449405,exon:20451001-20451090	gsxj6_1,gsxj6_2,gsxj6_3,gsxj14_1,gsxj14_2,gsxj14_3,gsxj22_1,gsxj22_2,gsxj22_3,gsxj30_1,gsxj30_2,gsxj30_3	5,9,12,21,17,8,21,38,18,39,11,12	CPEB3
gga_circ_0008903	chr6	20499366	20503568	-	4202	302	ENSGALG00000006935	exon:20499367-20499537,exon:20503438-20503568	gsxj6_1,gsxj14_2,gsxj14_3,gsxj22_1,gsxj22_2,gsxj22_3,gsxj30_1,gsxj30_3	4,4,2,4,5,4,4,5	BTAF1
gga_circ_0008907	chr6	2069238	2071863	+	2625	321	ENSGALG00000002003	exon:2069239-2069383,exon:2071688-2071863	gsxj14_1,gsxj14_2,gsxj14_3,gsxj22_2,gsxj22_3,gsxj30_1	5,2,4,2,2,2	BMPR1A
gga_circ_0002420	chr1	131242179	131267653	+	25474	231	n/a	intergenic_region:131242180-131242247,intergenic_region:131249754-131249871,intergenic_region:131252902-131252946	gsxj6_1,gsxj6_2,gsxj6_3,gsxj14_1,gsxj14_2,gsxj14_3,gsxj22_1,gsxj22_2,gsxj22_3,gsxj30_1,gsxj30_2,gsxj30_3	11,7,13,11,7,11,5,7,12,8,2,2	--
gga_circ_0008871	chr6	20147083	20155292	-	8209	216	ENSGALG00000006763	exon:20147084-20147157,exon:20155151-20155292	gsxj6_1,gsxj14_2,gsxj14_3,gsxj22_1,gsxj22_2,gsxj22_3,gsxj30_3	3,2,2,2,2,8,3	EXOC6
gga_circ_0005909	chr2	98901581	98909701	-	8120	215	ENSGALG00000013902	exon:98901582-98901769,exon:98906652-98906678	gsxj6_1,gsxj14_1,gsxj14_2,gsxj14_3	2,2,3,3	PTPRM
gga_circ_0000450	chr10	3543590	3545402	-	1812	335	ENSGALG00000003427	exon:3543591-3543671,exon:3543843-3543949,exon:3545256-3545402	gsxj6_1,gsxj6_2,gsxj6_3,gsxj14_1,gsxj14_2,gsxj14_3,gsxj22_1,gsxj22_2,gsxj22_3,gsxj30_3	5,19,11,9,7,2,11,11,8,20	USP3
gga_circ_0001988	chr19	5320175	5322113	-	1938	323	ENSGALG00000002783	exon:5320176-5320252,exon:5320947-5321002,exon:5321924-5322113	gsxj6_3,gsxj14_2,gsxj14_3,gsxj22_1,gsxj22_2,gsxj22_3,gsxj30_3	6,4,4,4,4,2,3	SLC43A2
gga_circ_0006621	chr3	47516022	47530228	+	14206	354	ENSGALG00000012388	intron:47516023-47516127,intron:47517144-47517175,intron:47530012-47530228	gsxj6_1,gsxj6_2,gsxj6_3,gsxj14_1,gsxj22_1,gsxj22_2,gsxj22_3,gsxj30_1,gsxj30_2,gsxj30_3	6,2,5,7,2,8,4,5,3,4	PCMT1
gga_circ_0006620	chr3	47516022	47530181	+	14159	275	ENSGALG00000012388	exon:47516023-47516127,exon:47530012-47530181	gsxj6_1,gsxj6_2,gsxj6_3,gsxj14_1,gsxj14_2,gsxj22_1,gsxj30_2	8,4,5,8,3,6,2	PCMT1
gga_circ_0001981	chr19	5001027	5007839	+	6812	199	ENSGALG00000002598	exon:5007641-5007839	gsxj6_1,gsxj6_2,gsxj6_3,gsxj14_1,gsxj14_2,gsxj14_3,gsxj22_1,gsxj22_2,gsxj22_3,gsxj30_1,gsxj30_2,gsxj30_3	22,26,16,28,20,12,23,14,16,4,11,13	TPST1
gga_circ_0001982	chr19	5039502	5041333	+	1831	353	ENSGALG00000021611	exon:5039503-5039688,exon:5041167-5041333	gsxj6_1,gsxj6_2,gsxj6_3,gsxj14_1,gsxj14_2,gsxj14_3,gsxj22_1,gsxj22_2,gsxj22_3,gsxj30_1,gsxj30_2,gsxj30_3	11,6,6,6,3,4,21,5,19,13,11,9	RABGEF1
gga_circ_0007469	chr4	37111950	37117410	+	5460	83	ENSGALG00000008992	exon:37111951-37112033	gsxj6_1,gsxj6_3,gsxj14_1,gsxj14_2,gsxj14_3,gsxj22_1,gsxj22_2,gsxj22_3,gsxj30_1,gsxj30_3	4,3,14,6,4,5,10,3,4,2	ETNPPL
gga_circ_0010857	chrZ	18819037	18825609	-	6572	404	ENSGALG00000014732	exon:18819038-18819119,exon:18820767-18820890,exon:18825277-18825378,exon:18825514-18825609	gsxj6_1,gsxj6_2,gsxj6_3,gsxj14_1,gsxj14_2,gsxj14_3,gsxj22_1,gsxj30_1,gsxj30_2,gsxj30_3	19,4,7,44,14,5,2,6,17,12	ERCC8
gga_circ_0004353	chr25	276811	281581	+	4770	530	ENSGALG00000013348	exon:276812-276954,exon:280458-280628,exon:281366-281581	gsxj6_1,gsxj6_2,gsxj14_1,gsxj14_2,gsxj14_3,gsxj22_1,gsxj22_2,gsxj22_3,gsxj30_1,gsxj30_3	3,12,4,9,5,7,7,15,3,5	OTUD7B
gga_circ_0006996	chr3	80008821	80017416	-	8595	301	ENSGALG00000025895	exon:80008822-80008964,exon:80010072-80010135,exon:80017323-80017416	gsxj6_1,gsxj6_2,gsxj6_3,gsxj14_1,gsxj14_2,gsxj14_3,gsxj22_1,gsxj22_2,gsxj22_3,gsxj30_1,gsxj30_2,gsxj30_3	13,3,6,12,15,3,3,8,12,3,9,3	--
gga_circ_0008616	chr5	6903305	6919202	-	15897	195	ENSGALG00000005353	exon:6919008-6919202	gsxj6_1,gsxj6_2,gsxj6_3,gsxj14_1,gsxj14_2,gsxj14_3,gsxj22_1,gsxj22_2,gsxj30_2,gsxj30_3	7,17,14,21,8,3,16,4,3,3	FAR1
[truncated: 481 more rows]
