# Supplementary material for: CircRNAs Related to Breast Muscle Development and Their Interaction Regulatory Network in Gushi Chicken
Source: Genes (Basel). 2022 Oct 29;13(11):1974. doi: 10.3390/genes13111974 (PMC9689937; doi:10.3390/genes13111974)
Supplement: Supplementary file 1 [file genes-13-01974-s001.zip › Table S4.xlsx]

## Sheet: Sheet1
Table S4. The list of DE-circRNAs in 6 comparison groups.
W14 vs W6
ID	W14_readcount	W6_readcount	log2FoldChange	p-value	padj	type
gga_circ_0000747	75.9383	23.824	1.5288	8.4132e-05	0.017415	up
gga_circ_0000678	445.824	238.454	0.86814	0.0014646	0.088176	up
gga_circ_0000669	50.1522	24.0649	0.93346	0.035403	0.60284	up
gga_circ_0005997	103.693	58.1418	0.76914	0.04593	0.60284	up
gga_circ_0008354	121.218	61.5459	0.87413	0.043215	0.60284	up
gga_circ_0000487	3.18327	0	1.3873	0.04153	NA	up
gga_circ_0000915	3.3356	0	1.4928	0.030294	NA	up
gga_circ_0001431	21.8715	8.99549	1.0789	0.035579	NA	up
gga_circ_0001731	2.99035	0	1.3951	0.040803	NA	up
gga_circ_0002167	6.3081	0	2.1723	0.0022463	NA	up
gga_circ_0002246	2.87604	0	1.3272	0.049635	NA	up
gga_circ_0002319	3.73672	0	1.5936	0.02183	NA	up
gga_circ_0002660	8.78046	1.806	1.373	0.046091	NA	up
gga_circ_0002703	8.19156	0	1.6484	0.017166	NA	up
gga_circ_0004498	6.40199	0.601534	1.5656	0.027669	NA	up
gga_circ_0004637	6.19379	0.661009	1.5107	0.033607	NA	up
gga_circ_0004782	28.9066	5.8684	1.7636	0.0032397	NA	up
gga_circ_0004997	30.0378	12.8138	1.0687	0.024733	NA	up
gga_circ_0005007	4.21645	0	1.7262	0.013844	NA	up
gga_circ_0005063	21.887	5.92461	1.5525	0.004374	NA	up
gga_circ_0005436	6.09502	0	2.14	0.0026035	NA	up
gga_circ_0005544	10.8218	0	1.8869	0.0071523	NA	up
gga_circ_0005818	9.56767	1.86408	1.4199	0.03992	NA	up
gga_circ_0005866	4.2343	0	1.6942	0.015436	NA	up
gga_circ_0005969	8.03409	0	2.3896	0.00077589	NA	up
gga_circ_0006070	16.1804	6.22678	1.1177	0.044048	NA	up
gga_circ_0006309	6.09733	0.661009	1.5066	0.034086	NA	up
gga_circ_0006317	3.12483	0	1.4112	0.038857	NA	up
gga_circ_0006404	3.83318	0	1.6321	0.019218	NA	up
gga_circ_0006452	16.6682	3.30937	1.4702	0.031302	NA	up
gga_circ_0006648	25.5042	8.90488	1.2103	0.031593	NA	up
gga_circ_0007746	10.6187	1.65252	1.452	0.039829	NA	up
gga_circ_0007771	34.8811	12.0092	1.1878	0.045505	NA	up
gga_circ_0008069	3.87377	0	1.5228	0.027269	NA	up
gga_circ_0008303	4.06412	0	1.7001	0.015221	NA	up
gga_circ_0008314	3.58671	0	1.4291	0.036524	NA	up
gga_circ_0008550	3.08681	0	1.4071	0.039335	NA	up
gga_circ_0008666	8.43521	1.20494	1.3958	0.049283	NA	up
gga_circ_0008853	3.47008	0	1.5288	0.027059	NA	up
gga_circ_0008907	3.85335	0	1.5909	0.022028	NA	up
gga_circ_0009112	7.58775	0	2.3501	0.00095027	NA	up
gga_circ_0009375	8.90541	0.601534	1.7729	0.012642	NA	up
gga_circ_0009619	10.1821	1.20307	1.464	0.039498	NA	up
gga_circ_0009736	3.663	0	1.5125	0.028325	NA	up
gga_circ_0009825	3.31775	0	1.4328	0.036319	NA	up
gga_circ_0009837	10.5245	1.56331	1.757	0.0091264	NA	up
gga_circ_0011185	7.84142	1.86501	1.3589	0.042321	NA	up
gga_circ_0009795	14.21	65.2337	-1.8364	0.00068102	0.070486	down
gga_circ_0004127	11.9666	60.2885	-1.8133	0.0021298	0.088176	down
gga_circ_0009938	247.735	517.8	-1.0048	0.0019265	0.088176	down
gga_circ_0007220	187.977	393.413	-1.0049	0.0034034	0.11742	down
gga_circ_0001514	32.9296	69.2697	-0.93521	0.046596	0.60284	down
gga_circ_0001739	53.4462	120.787	-1.0197	0.033487	0.60284	down
gga_circ_0006866	77.5514	185.832	-1.098	0.023536	0.60284	down
gga_circ_0007781	88.8113	156.43	-0.77133	0.025121	0.60284	down
gga_circ_0009323	8.6362	51.2756	-1.4363	0.040992	0.60284	down
gga_circ_0009349	22.1128	53.0098	-1.07	0.032644	0.60284	down
gga_circ_0009972	496.942	724.658	-0.52795	0.032818	0.60284	down
gga_circ_0000262	0.746366	9.59562	-1.914	0.0060914	NA	down
gga_circ_0000385	0	6.82971	-2.2056	0.001927	NA	down
gga_circ_0000566	0	6.80138	-2.0765	0.0034574	NA	down
gga_circ_0000949	0	7.9459	-2.2845	0.0013165	NA	down
gga_circ_0001160	0	3.06902	-1.3709	0.044687	NA	down
gga_circ_0001298	0	4.78008	-1.6861	0.016054	NA	down
gga_circ_0001479	1.03574	10.9214	-1.785	0.011276	NA	down
gga_circ_0001755	1.91891	11.8227	-1.5167	0.031074	NA	down
gga_circ_0002292	1.45703	8.2112	-1.4148	0.043891	NA	down
gga_circ_0002552	0	8.00585	-2.2527	0.0015371	NA	down
gga_circ_0003253	0	9.14184	-2.5216	0.00037743	NA	down
gga_circ_0003332	0	3.39952	-1.4845	0.031756	NA	down
gga_circ_0003333	3.58671	12.7822	-1.3712	0.032097	NA	down
gga_circ_0003608	1.38099	17.4802	-2.1998	0.0012792	NA	down
gga_circ_0003707	9.97085	24.5752	-1.1155	0.037622	NA	down
gga_circ_0003786	0	7.61353	-2.2367	0.0016606	NA	down
gga_circ_0003787	0	5.59597	-1.9782	0.0052928	NA	down
gga_circ_0003826	0.746366	6.19704	-1.4181	0.045738	NA	down
gga_circ_0004147	0	3.12802	-1.398	0.04132	NA	down
gga_circ_0004219	0	4.33156	-1.7215	0.014326	NA	down
gga_circ_0004233	5.71175	18.3305	-1.2374	0.044677	NA	down
gga_circ_0004239	2.12736	15.2693	-1.4814	0.036162	NA	down
gga_circ_0004346	0	4.90382	-1.8154	0.010093	NA	down
gga_circ_0004512	0	5.81127	-1.3309	0.047479	NA	down
gga_circ_0004561	0	4.57285	-1.6742	0.016777	NA	down
gga_circ_0005183	0	4.30369	-1.6523	0.018169	NA	down
gga_circ_0005719	0	4.02986	-1.5779	0.023347	NA	down
gga_circ_0005801	10.9841	25.4151	-1.0268	0.041604	NA	down
gga_circ_0005863	6.94016	20.4647	-1.254	0.029025	NA	down
gga_circ_0005974	0	4.66393	-1.704	0.01512	NA	down
gga_circ_0005987	0	3.42972	-1.4533	0.034838	NA	down
gga_circ_0006332	0	6.46994	-2.1165	0.0029046	NA	down
gga_circ_0006735	0	3.7895	-1.5245	0.027804	NA	down
gga_circ_0006867	5.09986	19.0344	-1.4373	0.01772	NA	down
gga_circ_0006923	5.17358	18.2284	-1.3397	0.027149	NA	down
gga_circ_0007090	0.497578	7.01246	-1.6759	0.018343	NA	down
gga_circ_0007163	2.43202	14.7208	-1.4638	0.035766	NA	down
gga_circ_0007430	11.9055	39.3499	-1.5343	0.00067954	NA	down
gga_circ_0007431	8.16625	27.4195	-1.3915	0.015716	NA	down
gga_circ_0007484	0	6.80138	-2.0765	0.0034574	NA	down
gga_circ_0007957	6.03683	26.3373	-1.4361	0.028512	NA	down
gga_circ_0008609	0	3.69982	-1.5392	0.026606	NA	down
gga_circ_0008713	0	3.15729	-1.3699	0.044725	NA	down
gga_circ_0008862	5.79036	16.6996	-1.1884	0.044173	NA	down
gga_circ_0008881	0	6.11063	-1.9394	0.0061547	NA	down
gga_circ_0009320	0.497578	15.5789	-2.2667	0.0013447	NA	down
gga_circ_0009348	0.746366	8.72633	-1.5819	0.026073	NA	down
gga_circ_0009722	7.76282	19.5812	-1.0966	0.037669	NA	down
gga_circ_0009799	6.90214	32.5598	-1.8705	0.00042397	NA	down
gga_circ_0009877	13.2687	37.3781	-1.2054	0.033089	NA	down
gga_circ_0009940	0	3.42972	-1.4533	0.034838	NA	down
gga_circ_0009944	10.7555	35.8158	-1.4461	0.0071963	NA	down
gga_circ_0009946	0	4.69227	-1.8016	0.010666	NA	down
gga_circ_0010104	0	5.2664	-1.7926	0.010911	NA	down
gga_circ_0010385	0	3.73049	-1.5639	0.024596	NA	down
gga_circ_0010535	0	3.75883	-1.5302	0.027334	NA	down
gga_circ_0010553	0	3.39858	-1.4306	0.03728	NA	down
gga_circ_0010586	0	3.37025	-1.4473	0.035512	NA	down
gga_circ_0010628	0	4.33249	-1.7216	0.014323	NA	down
gga_circ_0010846	0	4.06053	-1.6567	0.018012	NA	down
gga_circ_0011138	0	3.09829	-1.3946	0.041752	NA	down
gga_circ_0011191	0	3.39952	-1.4845	0.031756	NA	down
W22 vs W6
ID	W22_readcount	W6_readcount	log2FoldChange	p-value	padj	type
gga_circ_0000008	86.7642	0	5.2875	1.765e-12	3.1417e-09	up
gga_circ_0000009	19.4287	0	3.4766	1.9143e-05	0.0048679	up
gga_circ_0001448	10.7796	0	3.0597	0.00019394	0.021709	up
gga_circ_0004782	48.8898	6.35934	2.3963	0.00018992	0.021709	up
gga_circ_0005544	11.1042	0	3.0605	0.00019513	0.021709	up
gga_circ_0006145	12.5797	0	3.0883	0.00017393	0.021709	up
gga_circ_0009087	29.8629	5.7074	2.0277	0.00061784	0.05603	up
gga_circ_0006392	8.89642	0	2.7742	0.00082072	0.066404	up
gga_circ_0002703	12.6125	0	2.7425	0.00099145	0.070591	up
gga_circ_0009375	12.3519	0.654467	2.5844	0.0010404	0.071229	up
gga_circ_0004648	7.33193	0	2.5415	0.0022884	0.1277	up
gga_circ_0006309	9.96087	0.712618	2.3487	0.0030401	0.14753	up
gga_circ_0008354	174.829	66.7572	1.2859	0.0030667	0.14753	up
gga_circ_0007016	30.6281	4.21693	2.1193	0.0035494	0.15739	up
gga_circ_0000873	17.6386	2.94384	1.9847	0.0040147	0.16619	up
gga_circ_0005548	150.42	27.1948	1.9245	0.0051678	0.18641	up
gga_circ_0005436	7.91337	0	2.2626	0.0067064	0.21317	up
gga_circ_0005195	5.14366	0	2.2489	0.0070791	0.22107	up
gga_circ_0011229	8.58744	0.712618	2.1564	0.0072097	0.22126	up
gga_circ_0002799	5.12427	0	2.1929	0.0086285	0.24007	up
gga_circ_0005997	133.711	63.0464	1.0215	0.0086983	0.24007	up
gga_circ_0010232	18.1503	4.66692	1.6302	0.0082425	0.24007	up
gga_circ_0010492	20.3503	5.35077	1.6119	0.0084999	0.24007	up
gga_circ_0010727	5.05856	0	2.1883	0.0087664	0.24007	up
gga_circ_0002167	7.01528	0	2.1687	0.0092921	0.24687	up
gga_circ_0004776	31.0162	11.4123	1.2969	0.0095771	0.24706	up
gga_circ_0010947	7.97134	0.654467	2.0936	0.0094615	0.24706	up
gga_circ_0007765	8.03321	0.712618	2.0724	0.010171	0.25862	up
gga_circ_0008662	8.70351	0.653835	2.0862	0.010453	0.26206	up
gga_circ_0001943	7.95969	0.654467	2.0518	0.011467	0.26926	up
gga_circ_0008440	30.6492	4.58127	1.9186	0.011271	0.26926	up
gga_circ_0006213	8.03903	0.653835	2.0494	0.011662	0.2696	up
gga_circ_0004262	40.4262	9.29704	1.6806	0.012979	0.29619	up
gga_circ_0010647	41.74	16.9097	1.1862	0.013419	0.2999	up
gga_circ_0001326	18.8941	4.15941	1.7011	0.013999	0.30388	up
gga_circ_0002450	33.5349	11.3208	1.3702	0.014314	0.3058	up
gga_circ_0009139	44.1988	19.0175	1.1201	0.014431	0.3058	up
gga_circ_0000739	8.96412	0.9817	1.9392	0.015443	0.31512	up
gga_circ_0006659	7.73574	0.653835	1.9781	0.015461	0.31512	up
gga_circ_0003898	23.2475	7.63983	1.3803	0.015956	0.31912	up
gga_circ_0003605	53.736	19.2281	1.3016	0.017442	0.33747	up
gga_circ_0000747	53.8081	25.8294	0.98705	0.017776	0.34023	up
gga_circ_0009927	30.7904	10.6109	1.3284	0.01855	0.34202	up
gga_circ_0009619	10.2951	1.30893	1.8387	0.021389	0.38072	up
gga_circ_0001464	220.338	132.911	0.70326	0.022124	0.38234	up
gga_circ_0005819	49.3542	23.0303	1.0172	0.021993	0.38234	up
gga_circ_0007492	8.33643	1.3083	1.7748	0.021768	0.38234	up
gga_circ_0002134	10.8415	2.34784	1.6404	0.022903	0.38718	up
gga_circ_0005820	6.40102	0.654467	1.8277	0.025496	0.42021	up
gga_circ_0008902	24.7796	8.76596	1.2864	0.026757	0.43696	up
gga_circ_0003179	36.254	12.8091	1.2795	0.031012	0.47484	up
gga_circ_0002849	8.95446	1.69337	1.6429	0.032376	0.48377	up
gga_circ_0007012	219.32	86.2034	1.1789	0.033365	0.48916	up
gga_circ_0001842	6.06299	0.712618	1.7315	0.034912	0.49714	up
gga_circ_0002234	6.3778	0.712618	1.7301	0.035792	0.50166	up
gga_circ_0005657	10.2564	2.70446	1.474	0.035562	0.50166	up
gga_circ_0004888	71.3079	38.7241	0.82787	0.036479	0.50729	up
gga_circ_0007847	26.2782	9.36038	1.256	0.037259	0.51412	up
gga_circ_0005623	29.7684	11.5632	1.1714	0.041109	0.54936	up
gga_circ_0002235	60.1802	32.9288	0.81431	0.045476	0.56746	up
gga_circ_0007821	64.267	19.2555	1.3636	0.047062	0.57773	up
gga_circ_0005959	387.361	237.573	0.67459	0.048151	0.58305	up
gga_circ_0010309	16.5394	5.7349	1.2554	0.049387	0.58606	up
gga_circ_0000161	4.44629	0	2.068	0.013152	NA	up
gga_circ_0000177	3.50373	0	1.82	0.028039	NA	up
gga_circ_0000487	4.7476	0	2.1278	0.010785	NA	up
gga_circ_0000691	3.20051	0	1.7445	0.034661	NA	up
gga_circ_0000942	2.86248	0	1.6178	0.048353	NA	up
gga_circ_0001458	3.83019	0	1.9396	0.019743	NA	up
gga_circ_0001499	3.16379	0	1.6835	0.040678	NA	up
gga_circ_0001844	4.49658	0	2.1229	0.010978	NA	up
gga_circ_0002965	4.49076	0	2.0984	0.011907	NA	up
gga_circ_0003162	4.13341	0	2.0195	0.015397	NA	up
gga_circ_0003187	4.16822	0	2.0422	0.014325	NA	up
gga_circ_0003237	3.19085	0	1.7427	0.034834	NA	up
gga_circ_0003334	2.87214	0	1.6199	0.048103	NA	up
gga_circ_0003547	3.2334	0	1.6964	0.039302	NA	up
gga_circ_0003571	4.16047	0	2.0411	0.014373	NA	up
gga_circ_0003686	3.52114	0	1.8396	0.026532	NA	up
gga_circ_0004047	3.20051	0	1.7445	0.034661	NA	up
gga_circ_0004303	4.21659	0	1.6336	0.045246	NA	up
gga_circ_0005031	2.87022	0	1.6194	0.048153	NA	up
gga_circ_0005283	3.18311	0	1.7254	0.036469	NA	up
gga_circ_0005478	4.16431	0	1.9155	0.02111	NA	up
gga_circ_0005549	3.21017	0	1.7216	0.036815	NA	up
gga_circ_0006061	4.16822	0	2.0422	0.014325	NA	up
gga_circ_0006413	4.15855	0	2.03	0.014892	NA	up
gga_circ_0006461	3.82244	0	1.9384	0.019814	NA	up
gga_circ_0006832	3.22566	0	1.7245	0.036531	NA	up
gga_circ_0007182	3.52114	0	1.8396	0.026532	NA	up
gga_circ_0007579	4.15855	0	2.03	0.014892	NA	up
gga_circ_0007945	3.2334	0	1.6964	0.039302	NA	up
gga_circ_0008541	3.21017	0	1.7216	0.036815	NA	up
gga_circ_0009058	3.5308	0	1.8091	0.028892	NA	up
gga_circ_0009112	4.69347	0	1.726	0.035454	NA	up
gga_circ_0009281	3.2334	0	1.6964	0.039302	NA	up
gga_circ_0009471	3.19277	0	1.7184	0.03714	NA	up
gga_circ_0009868	3.83793	0	1.913	0.021363	NA	up
gga_circ_0010642	4.76692	0	2.139	0.010385	NA	up
gga_circ_0003608	0	18.9658	-3.9792	3.5914e-07	0.00021309	down
gga_circ_0007220	121.436	426.405	-1.7341	2.9932e-07	0.00021309	down
gga_circ_0009814	3.85143	41.077	-2.8932	9.5681e-07	0.00042578	down
gga_circ_0009795	10.5808	70.8171	-2.4163	7.2737e-06	0.0025895	down
gga_circ_0001755	0	12.8081	-3.4995	1.2738e-05	0.0037788	down
gga_circ_0002213	4.09477	38.8446	-2.6227	4.8478e-05	0.010116	down
gga_circ_0007369	0	11.1454	-3.2856	5.115e-05	0.010116	down
gga_circ_0000438	14.2873	59.4999	-1.8549	0.00017273	0.021709	down
gga_circ_0005339	0	9.95891	-3.1156	0.00013949	0.021709	down
gga_circ_0009880	1.58964	18.7824	-2.6787	0.0001305	0.021709	down
gga_circ_0008862	2.24055	18.0985	-2.3718	0.00040417	0.042319	down
gga_circ_0007431	4.80947	29.7551	-2.1791	0.00048157	0.047622	down
gga_circ_0005968	14.7916	53.4261	-1.6755	0.00062955	0.05603	down
gga_circ_0007669	0	8.14341	-2.7955	0.00073698	0.062468	down
gga_circ_0002209	9.39108	61.0273	-2.181	0.00086428	0.066888	down
gga_circ_0004409	256.536	591.102	-1.149	0.00097106	0.070591	down
gga_circ_0006431	17.9593	54.4253	-1.4739	0.0011117	0.073291	down
gga_circ_0000566	0	7.36949	-2.6599	0.0013745	0.087379	down
gga_circ_0004375	0	7.21892	-2.6283	0.0015792	0.096928	down
gga_circ_0001507	0	6.77664	-2.5345	0.0023549	0.1277	down
gga_circ_0008173	31.729	75.6357	-1.1827	0.0022188	0.1277	down
gga_circ_0010524	0	6.06276	-2.5311	0.0023674	0.1277	down
gga_circ_0005119	1.62636	18.3719	-2.3264	0.002664	0.13548	down
gga_circ_0008881	0	6.62779	-2.5114	0.0025906	0.13548	down
gga_circ_0005531	0	6.00524	-2.4589	0.0031929	0.14956	down
gga_circ_0003880	4.16047	21.4911	-1.9154	0.0033258	0.15179	down
gga_circ_0004127	17.0321	65.3866	-1.6737	0.0036253	0.15739	down
gga_circ_0011175	0	5.67643	-2.4034	0.0039739	0.16619	down
gga_circ_0010857	0.621932	9.9311	-2.3038	0.0042924	0.17365	down
gga_circ_0004346	0	5.32138	-2.3279	0.0053001	0.18641	down
gga_circ_0005003	8.99701	28.5623	-1.4775	0.0053409	0.18641	down
gga_circ_0005160	56.5738	124.078	-1.0701	0.005175	0.18641	down
gga_circ_0009195	0	5.94456	-2.3534	0.0048234	0.18641	down
gga_circ_0009722	5.74237	21.2206	-1.6196	0.0049661	0.18641	down
gga_circ_0009723	0	5.35077	-2.3432	0.0050028	0.18641	down
gga_circ_0010387	4.81913	20.602	-1.7347	0.0058112	0.19892	down
gga_circ_0010598	0	5.02291	-2.2912	0.0060697	0.20385	down
gga_circ_0010100	13.986	41.9038	-1.4102	0.0064609	0.21297	down
gga_circ_0009492	0	5.64956	-2.2684	0.0065952	0.21317	down
gga_circ_0004561	0	4.96539	-2.1893	0.0087268	0.24007	down
gga_circ_0004754	0.621932	13.5728	-2.1855	0.008448	0.24007	down
gga_circ_0007666	7.38229	26.2946	-1.5531	0.0092444	0.24687	down
gga_circ_0009032	5.7153	20.769	-1.5536	0.011227	0.26926	down
gga_circ_0009486	965.786	1756.37	-0.82866	0.010945	0.26926	down
gga_circ_0010414	1.24386	10.6709	-1.9878	0.011497	0.26926	down
gga_circ_0003351	13.48	36.9936	-1.2942	0.013478	0.2999	down
gga_circ_0001232	24.5939	54.4566	-1.0646	0.013764	0.30247	down
gga_circ_0003862	5.79649	19.5829	-1.4772	0.015334	0.31512	down
gga_circ_0005461	64.0856	123.851	-0.90136	0.015579	0.31512	down
gga_circ_0006867	5.10687	20.5888	-1.6006	0.016376	0.32388	down
gga_circ_0003387	311.115	695.915	-1.0704	0.016987	0.33227	down
gga_circ_0007484	0.641253	7.36949	-1.9394	0.018022	0.34127	down
gga_circ_0010745	17.4452	43.2731	-1.1778	0.018482	0.34202	down
gga_circ_0011188	52.543	102.667	-0.91247	0.018638	0.34202	down
gga_circ_0001118	5.38693	18.0432	-1.4479	0.019828	0.36014	down
gga_circ_0007728	16.358	38.7186	-1.1256	0.020596	0.37031	down
gga_circ_0002425	1.9006	11.1754	-1.7441	0.022998	0.38718	down
gga_circ_0004243	19.7322	46.9209	-1.1257	0.023057	0.38718	down
gga_circ_0003786	0.96188	8.26459	-1.8222	0.024849	0.41337	down
gga_circ_0004239	1.8658	16.4826	-1.8068	0.027163	0.43699	down
gga_circ_0009938	310.767	561.109	-0.80932	0.02725	0.43699	down
gga_circ_0000441	121.196	205.146	-0.72705	0.029017	0.46117	down
gga_circ_0006272	341.346	534.029	-0.62567	0.030137	0.47056	down
gga_circ_0007283	0.641253	6.03369	-1.783	0.029925	0.47056	down
gga_circ_0003787	0.641253	6.06213	-1.77	0.031432	0.47484	down
gga_circ_0005136	1.28251	9.57384	-1.7411	0.031478	0.47484	down
gga_circ_0008225	6.36813	18.5155	-1.2978	0.031462	0.47484	down
gga_circ_0009213	5.59739	29.93	-1.6492	0.032613	0.48377	down
gga_circ_0005324	23.1957	50.6225	-1.0254	0.033526	0.48916	down
gga_circ_0004066	0.656738	6.62748	-1.7557	0.033935	0.4911	down
gga_circ_0002240	11.1525	27.5202	-1.1459	0.034355	0.49317	down
gga_circ_0002904	53.0086	96.7293	-0.81607	0.039084	0.53128	down
gga_circ_0010416	17.2116	37.9447	-1.0258	0.0391	0.53128	down
gga_circ_0002292	1.60704	8.8829	-1.6113	0.040418	0.54504	down
gga_circ_0009320	2.56501	16.9202	-1.6517	0.041356	0.54936	down
gga_circ_0009877	14.8709	40.5029	-1.225	0.04191	0.55259	down
gga_circ_0004731	5.45846	15.3672	-1.2495	0.043216	0.55743	down
gga_circ_0005400	0.621932	5.64735	-1.6756	0.042833	0.55743	down
gga_circ_0011015	79.9858	147.111	-0.82283	0.043122	0.55743	down
gga_circ_0004993	73.6115	125.98	-0.73572	0.043789	0.56075	down
gga_circ_0000255	0.621932	5.4083	-1.6526	0.045588	0.56746	down
gga_circ_0001408	10.2466	26.7714	-1.1815	0.044983	0.56746	down
gga_circ_0009719	36.3049	71.832	-0.90583	0.045296	0.56746	down
gga_circ_0002552	1.31348	8.67747	-1.6175	0.04681	0.57773	down
gga_circ_0009799	16.2633	35.31	-1.0044	0.047416	0.57808	down
gga_circ_0003909	9.12243	38.2276	-1.4757	0.049197	0.58606	down
gga_circ_0008782	0.621932	5.35077	-1.6278	0.04931	0.58606	down
gga_circ_0000988	0	4.33905	-2.078	0.012707	NA	down
gga_circ_0001233	0	3.03138	-1.7095	0.03789	NA	down
gga_circ_0001412	0	3.68522	-1.9152	0.021168	NA	down
gga_circ_0002316	0	3.03107	-1.6939	0.039455	NA	down
gga_circ_0002591	0	4.4563	-2.0743	0.012852	NA	down
gga_circ_0003332	0	3.68553	-1.9255	0.020535	NA	down
gga_circ_0005383	0	4.72538	-2.2161	0.0079562	NA	down
gga_circ_0005898	0	4.6666	-2.1895	0.0087322	NA	down
gga_circ_0005956	0	3.32922	-1.7972	0.029779	NA	down
gga_circ_0006243	0	4.69536	-2.1797	0.0090297	NA	down
gga_circ_0007407	0	3.68522	-1.9152	0.021168	NA	down
gga_circ_0007883	0	3.0317	-1.694	0.039442	NA	down
gga_circ_0008311	0	4.31124	-2.0293	0.014845	NA	down
gga_circ_0008609	0	4.01308	-2.001	0.016268	NA	down
gga_circ_0009101	0	3.65677	-1.8767	0.023681	NA	down
gga_circ_0010345	0	4.45662	-2.0931	0.012092	NA	down
gga_circ_0010628	0	4.69568	-2.2048	0.0082795	NA	down
gga_circ_0010846	0	4.39815	-2.128	0.010777	NA	down
W22 vs W14
ID	W22_readcount	W14_readcount	log2FoldChange	p-value	padj	type
gga_circ_0000873	16.5409	0	3.2704	1.0718e-06	0.002238	up
gga_circ_0002849	8.39602	0	2.4306	0.000428	0.22342	up
gga_circ_0003102	7.53456	0	2.3321	0.00073662	0.30761	up
gga_circ_0006392	8.33874	0	2.1454	0.0019007	0.39687	up
gga_circ_0000194	5.41657	0	1.9338	0.0050272	0.55759	up
gga_circ_0001195	6.88273	0	1.9783	0.0040901	0.55759	up
gga_circ_0001739	147.043	54.0666	1.277	0.0034546	0.55759	up
gga_circ_0004262	37.9424	10.2361	1.5078	0.0053081	0.55759	up
gga_circ_0005527	42.3811	11.7698	1.5195	0.0042381	0.55759	up
gga_circ_0010151	5.12108	0	1.8847	0.006194	0.58786	up
gga_circ_0000480	5.43593	0	1.8199	0.0079916	0.59774	up
gga_circ_0000913	10.8625	1.03574	1.8076	0.0076368	0.59774	up
gga_circ_0005623	27.9164	9.45887	1.3393	0.006772	0.59774	up
gga_circ_0010275	5.08028	0	1.8377	0.0074922	0.59774	up
gga_circ_0010639	4.79908	0	1.8199	0.0080805	0.59774	up
gga_circ_0005214	4.7826	0	1.7908	0.0090511	0.62995	up
gga_circ_0007430	32.888	12.0428	1.241	0.01072	0.6783	up
gga_circ_0009298	4.53505	0	1.7297	0.011469	0.68419	up
gga_circ_0011181	4.51431	0	1.7366	0.011182	0.68419	up
gga_circ_0003605	50.3874	15.095	1.3794	0.01271	0.69181	up
gga_circ_0005359	14.7164	3.8068	1.4767	0.012167	0.69181	up
gga_circ_0005831	4.20948	0	1.6997	0.012899	0.69181	up
gga_circ_0006828	4.19945	0	1.6993	0.012922	0.69181	up
gga_circ_0003794	4.22953	0	1.6163	0.017336	0.70977	up
gga_circ_0004512	3.90108	0	1.6242	0.017007	0.70977	up
gga_circ_0005183	4.20591	0	1.6729	0.01421	0.70977	up
gga_circ_0005636	4.18585	0	1.672	0.014263	0.70977	up
gga_circ_0005874	4.46348	0	1.6363	0.016075	0.70977	up
gga_circ_0007847	24.6551	6.20626	1.4334	0.016965	0.70977	up
gga_circ_0008011	15.0684	4.21974	1.4269	0.016602	0.70977	up
gga_circ_0009766	7.18467	0.517872	1.6886	0.014434	0.70977	up
gga_circ_0006413	3.91111	0	1.6095	0.017891	0.7184	up
gga_circ_0003162	3.88748	0	1.5983	0.018602	0.71926	up
gga_circ_0010737	3.89751	0	1.5989	0.018561	0.71926	up
gga_circ_0001458	3.60271	0	1.535	0.023184	0.8068	up
gga_circ_0000166	7.52165	0.963971	1.5548	0.024162	0.82705	up
gga_circ_0006078	115.885	64.6321	0.78301	0.026035	0.85191	up
gga_circ_0008801	6.27088	0.517872	1.538	0.026112	0.85191	up
gga_circ_0001607	3.57908	0	1.4868	0.027103	0.85745	up
gga_circ_0000181	33.1206	13.4337	1.1103	0.028298	0.86085	up
gga_circ_0000911	74.5802	32.5119	1.0214	0.03171	0.86085	up
gga_circ_0000949	6.04766	0	1.4164	0.032158	0.86085	up
gga_circ_0001464	206.963	120.826	0.72417	0.030414	0.86085	up
gga_circ_0005634	17.0969	3.81227	1.395	0.031936	0.86085	up
gga_circ_0007182	3.30146	0	1.4472	0.030974	0.86085	up
gga_circ_0008645	3.29431	0	1.4466	0.031037	0.86085	up
gga_circ_0010916	15.2051	1.81255	1.5005	0.029622	0.86085	up
gga_circ_0000177	3.28786	0	1.4237	0.033312	0.86943	up
gga_circ_0000739	8.3996	1.65264	1.4325	0.033982	0.87597	up
gga_circ_0006848	6.89057	1.20655	1.4139	0.036166	0.9098	up
gga_circ_0000080	8.69082	1.29468	1.3912	0.042667	0.91616	up
gga_circ_0000228	19.3987	6.72097	1.181	0.0406	0.91616	up
gga_circ_0000262	6.9407	0.776808	1.4209	0.039796	0.91616	up
gga_circ_0000369	197.063	108.959	0.77908	0.043439	0.91616	up
gga_circ_0002567	3.00666	0	1.3402	0.043144	0.91616	up
gga_circ_0003237	2.99951	0	1.3724	0.039271	0.91616	up
gga_circ_0004924	3.01311	0	1.3737	0.039103	0.91616	up
gga_circ_0005283	2.98948	0	1.3502	0.041919	0.91616	up
gga_circ_0006145	11.8585	1.37735	1.4081	0.041677	0.91616	up
gga_circ_0007925	3.00954	0	1.3522	0.041653	0.91616	up
gga_circ_0008541	3.00666	0	1.3402	0.043144	0.91616	up
gga_circ_0009084	8.07979	1.65264	1.4023	0.037944	0.91616	up
gga_circ_0008461	8.42542	1.80982	1.3326	0.044655	0.92252	up
gga_circ_0000654	10.7802	2.24229	1.3214	0.048511	0.94744	up
gga_circ_0007945	3.03674	0	1.305	0.047688	0.94744	up
gga_circ_0000233	0.589599	17.7561	-2.7218	4.6409e-05	0.048451	down
gga_circ_0010857	0.589599	18.6238	-2.6779	6.9802e-05	0.048582	down
gga_circ_0002213	3.87319	36.2024	-2.1435	0.0008844	0.30777	down
gga_circ_0005531	0	6.32439	-2.2151	0.0013556	0.35354	down
gga_circ_0006452	1.1792	17.0343	-2.181	0.0012398	0.35354	down
gga_circ_0007770	0.596744	11.7861	-2.1687	0.0015239	0.35354	down
gga_circ_0000903	34.5293	78.9985	-1.0859	0.0052496	0.55759	down
gga_circ_0000988	0	5.70159	-1.9563	0.0044745	0.55759	down
gga_circ_0005339	0	6.35711	-2.0011	0.0036641	0.55759	down
gga_circ_0008564	14.0695	38.4615	-1.285	0.0036071	0.55759	down
gga_circ_0009492	0	6.71507	-1.9108	0.0053409	0.55759	down
gga_circ_0006220	0	5.25275	-1.8967	0.0057655	0.57326	down
gga_circ_0001407	0	4.84528	-1.8076	0.0082297	0.59774	down
gga_circ_0008761	0	4.54772	-1.8077	0.008302	0.59774	down
gga_circ_0007771	9.40501	35.5574	-1.4876	0.0097145	0.65432	down
gga_circ_0002240	10.4603	30.6353	-1.2946	0.010418	0.6783	down
gga_circ_0002319	0	3.80953	-1.6291	0.016193	0.70977	down
gga_circ_0002436	0	4.30515	-1.6438	0.01528	0.70977	down
gga_circ_0007327	0	3.94718	-1.6384	0.015644	0.70977	down
gga_circ_0007669	0	4.30515	-1.6438	0.01528	0.70977	down
gga_circ_0004788	0	3.60011	-1.5694	0.02002	0.74648	down
gga_circ_0006595	0	3.5506	-1.5715	0.019848	0.74648	down
gga_circ_0008069	0	3.8922	-1.5434	0.021626	0.77852	down
gga_circ_0008173	29.7991	57.2638	-0.87037	0.021337	0.77852	down
gga_circ_0009736	0	3.68551	-1.5378	0.022173	0.78471	down
gga_circ_0001507	0	8.48857	-1.4789	0.02524	0.85003	down
gga_circ_0001426	2.08146	10.5773	-1.4679	0.026643	0.85587	down
gga_circ_0000345	192.274	322.684	-0.7015	0.030418	0.86085	down
gga_circ_0001731	0	3.03272	-1.4311	0.031637	0.86085	down
gga_circ_0005119	1.52194	8.33773	-1.4618	0.029585	0.86085	down
gga_circ_0006317	0	3.17037	-1.4445	0.030272	0.86085	down
gga_circ_0001408	9.59308	25.7927	-1.149	0.033083	0.86943	down
gga_circ_0005063	6.59715	22.2676	-1.2878	0.034783	0.88569	down
gga_circ_0001397	3.94188	13.0122	-1.2639	0.038291	0.91616	down
gga_circ_0002246	0	2.91144	-1.3588	0.039552	0.91616	down
gga_circ_0005909	0	2.99684	-1.3679	0.038417	0.91616	down
gga_circ_0008666	1.1792	8.56351	-1.4116	0.040905	0.91616	down
gga_circ_0000678	283.693	451.895	-0.63512	0.04393	0.91727	down
gga_circ_0003999	0	2.68839	-1.3127	0.045427	0.92252	down
gga_circ_0005337	0.589599	5.27228	-1.3818	0.045507	0.92252	down
gga_circ_0007336	1.2064	6.56696	-1.352	0.048403	0.94744	down
W30 vs W6
ID	W30_readcount	W6_readcount	log2FoldChange	p-value	padj	type
gga_circ_0000008	110.286	0	6.2048	8.8634e-14	1.3791e-10	up
gga_circ_0000011	68.5482	0	5.8009	4.4847e-12	3.4891e-09	up
gga_circ_0000010	44.5191	0	5.5869	1.5193e-11	7.8801e-09	up
gga_circ_0000009	39.5466	0	5.0058	1.1484e-08	2.9782e-06	up
gga_circ_0002703	20.0503	0	4.6521	9.0742e-08	2.0171e-05	up
gga_circ_0003179	61.4572	10.2449	2.3073	0.00010467	0.018096	up
gga_circ_0002134	15.9957	1.87568	2.4791	0.00092108	0.071215	up
gga_circ_0008354	187.538	53.2742	1.6724	0.0011153	0.07888	up
gga_circ_0003195	5.35781	0	2.8368	0.003073	0.15826	up
gga_circ_0008055	5.35781	0	2.8368	0.003073	0.15826	up
gga_circ_0004136	5.32887	0	2.7824	0.0037504	0.1621	up
gga_circ_0002731	156.561	69.9843	1.1078	0.0046008	0.17992	up
gga_circ_0003547	5.38059	0	2.7205	0.0046908	0.17992	up
gga_circ_0002053	61.0642	17.6377	1.5927	0.0073867	0.22987	up
gga_circ_0011229	7.4481	0.571232	2.3376	0.010731	0.26195	up
gga_circ_0006485	10.0123	1.35969	2.1233	0.01179	0.27336	up
gga_circ_0007626	8.44914	1.04485	2.152	0.01184	0.27336	up
gga_circ_0007371	11.255	1.56406	2.0948	0.012762	0.28701	up
gga_circ_0011037	10.3434	1.14246	2.1838	0.013656	0.29928	up
gga_circ_0003686	5.71775	0	2.3452	0.015139	0.31833	up
gga_circ_0009166	24.892	4.23141	1.9472	0.017446	0.35512	up
gga_circ_0003866	8.63291	1.30767	1.9727	0.019793	0.3784	up
gga_circ_0010544	9.72217	1.03842	2.1041	0.020184	0.3784	up
gga_circ_0008902	27.9518	6.9999	1.6512	0.020685	0.38317	up
gga_circ_0000016	194.698	104.288	0.86388	0.022741	0.40545	up
gga_circ_0007746	11.021	1.42808	2.001	0.025512	0.41814	up
gga_circ_0005698	11.8592	1.8333	1.9035	0.02721	0.42766	up
gga_circ_0002450	27.5394	9.07051	1.4056	0.028298	0.44032	up
gga_circ_0007312	18.0357	4.94585	1.5442	0.0311	0.46983	up
gga_circ_0007660	13.5758	2.67409	1.7549	0.033322	0.49379	up
gga_circ_0006568	37.8342	17.6277	1.0305	0.034948	0.50487	up
gga_circ_0002730	502.552	297.142	0.73244	0.036391	0.51477	up
gga_circ_0000808	12.0206	2.70973	1.6731	0.037098	0.52004	up
gga_circ_0001048	12.727	2.66735	1.7061	0.039357	0.52449	up
gga_circ_0004899	22.3309	3.90743	1.7982	0.038913	0.52449	up
gga_circ_0006876	28.7183	12.8994	1.0725	0.038723	0.52449	up
gga_circ_0009756	7.6091	1.37606	1.7738	0.040213	0.52934	up
gga_circ_0010411	5.49602	0.519212	1.9237	0.041846	0.53812	up
gga_circ_0000742	5.33647	0.571232	1.8893	0.044609	0.56311	up
gga_circ_0003773	141.073	80.9627	0.76959	0.045965	0.56859	up
gga_circ_0011040	10.8614	3.18335	1.4563	0.046042	0.56859	up
gga_circ_0000019	22.8725	9.21965	1.1647	0.047802	0.57658	up
gga_circ_0007515	25.3536	11.3093	1.073	0.047348	0.57658	up
gga_circ_0010492	13.5805	4.28343	1.3903	0.048497	0.58047	up
gga_circ_0001046	208.815	128.554	0.67897	0.049954	0.58874	up
gga_circ_0000086	3.43609	0	2.1765	0.02409	NA	up
gga_circ_0000161	4.14407	0	2.4901	0.0098819	NA	up
gga_circ_0000942	4.27613	0	2.0378	0.033777	NA	up
gga_circ_0001278	4.51017	0	2.5558	0.0080581	NA	up
gga_circ_0002167	4.45702	0	2.0298	0.034349	NA	up
gga_circ_0003037	2.92419	0	2.0189	0.035826	NA	up
gga_circ_0004303	3.79316	0	2.3709	0.01411	NA	up
gga_circ_0004306	3.26751	0	2.1664	0.024751	NA	up
gga_circ_0005534	3.77941	0	2.3162	0.016492	NA	up
gga_circ_0006392	3.47118	0	1.8974	0.046962	NA	up
gga_circ_0006873	3.78701	0	2.3175	0.016435	NA	up
gga_circ_0008380	3.96934	0	2.4335	0.011732	NA	up
gga_circ_0008709	2.92419	0	2.0189	0.035826	NA	up
gga_circ_0009112	4.61945	0	2.1243	0.027271	NA	up
gga_circ_0010642	3.09892	0	2.1136	0.028348	NA	up
gga_circ_0011034	3.45743	0	2.2631	0.019115	NA	up
gga_circ_0007220	91.5972	340.98	-1.8505	1.3779e-09	5.36e-07	down
gga_circ_0009814	0	32.889	-4.8866	9.4419e-09	2.9383e-06	down
gga_circ_0004127	3.47877	52.142	-3.2021	5.0679e-06	0.00098571	down
gga_circ_0006431	9.00516	43.5161	-2.0565	0.00013803	0.021477	down
gga_circ_0010204	17.6182	68.2635	-1.8297	0.00020048	0.028358	down
gga_circ_0009486	693.249	1404.48	-0.99731	0.00026548	0.034424	down
gga_circ_0007394	0	9.87163	-3.3518	0.00031691	0.035222	down
gga_circ_0009880	0.686642	15.0023	-3.0432	0.00029791	0.035222	down
gga_circ_0004751	0	13.3811	-3.3564	0.0003594	0.037282	down
gga_circ_0002213	6.57154	31.033	-2.0096	0.00051038	0.049635	down
gga_circ_0006038	0	8.3856	-3.1609	0.00076229	0.068287	down
gga_circ_0010100	7.74115	33.4671	-1.929	0.00078996	0.068287	down
gga_circ_0002425	0	8.95652	-3.1226	0.00093708	0.071215	down
gga_circ_0005335	0	8.13563	-3.109	0.00096112	0.071215	down
gga_circ_0000438	14.4495	47.5735	-1.5979	0.0013315	0.090077	down
gga_circ_0001397	0	7.73312	-3.0234	0.0013904	0.090146	down
gga_circ_0004251	0	7.45393	-2.9952	0.0015541	0.096726	down
gga_circ_0005968	11.5922	42.7397	-1.6997	0.0016547	0.099027	down
gga_circ_0001159	0	6.22751	-2.7863	0.0034905	0.15826	down
gga_circ_0001404	0	7.62587	-2.8427	0.0029252	0.15826	down
gga_circ_0002552	0	6.91866	-2.8058	0.0033107	0.15826	down
gga_circ_0002724	0	6.23072	-2.7813	0.0035599	0.15826	down
gga_circ_0004756	1.02381	13.8091	-2.5982	0.0033914	0.15826	down
gga_circ_0009722	1.71661	16.9785	-2.4044	0.0034353	0.15826	down
gga_circ_0009795	15.9124	56.6276	-1.6499	0.0034991	0.15826	down
gga_circ_0005324	10.521	40.4688	-1.7541	0.0040088	0.16859	down
gga_circ_0000385	0	5.90946	-2.7026	0.0047409	0.17992	down
gga_circ_0004725	0.686642	11.5749	-2.5468	0.004594	0.17992	down
gga_circ_0001438	0	5.87671	-2.6861	0.0050327	0.18645	down
gga_circ_0004754	0	10.8529	-2.6899	0.0052643	0.19049	down
gga_circ_0007666	3.46358	21.0294	-2.0605	0.0054403	0.19239	down
gga_circ_0001514	19.8514	60.1978	-1.4606	0.0063498	0.21056	down
gga_circ_0003826	0	5.37066	-2.6108	0.0064955	0.21056	down
gga_circ_0006332	0	5.59783	-2.6178	0.0063743	0.21056	down
gga_circ_0007323	2.08271	14.1035	-2.1078	0.0064461	0.21056	down
gga_circ_0001940	0	5.43905	-2.5817	0.0071921	0.22839	down
gga_circ_0001909	0	5.59141	-2.543	0.0082177	0.23102	down
gga_circ_0003333	1.38847	11.0854	-2.1722	0.0079879	0.23102	down
gga_circ_0004166	0	5.11427	-2.5369	0.0083142	0.23102	down
gga_circ_0006867	1.71661	16.4732	-2.2766	0.0077926	0.23102	down
gga_circ_0008027	27.5242	75.9029	-1.3513	0.0082339	0.23102	down
gga_circ_0009196	0	5.31543	-2.5594	0.0077414	0.23102	down
gga_circ_0001479	0.686642	9.44039	-2.3524	0.009075	0.23978	down
gga_circ_0004020	0	5.20867	-2.5061	0.0092175	0.23978	down
gga_circ_0006984	0	5.28942	-2.5158	0.0089449	0.23978	down
gga_circ_0007369	0.686642	8.92408	-2.331	0.009246	0.23978	down
gga_circ_0003612	0	5.3546	-2.4605	0.010693	0.26195	down
gga_circ_0004018	4.9993	19.1457	-1.6713	0.010774	0.26195	down
gga_circ_0008745	0	5.57793	-2.4691	0.010431	0.26195	down
gga_circ_0004066	0	5.27978	-2.4246	0.011946	0.27336	down
gga_circ_0008279	0	5.28589	-2.4335	0.011624	0.27336	down
gga_circ_0008230	0.686642	8.10319	-2.2334	0.012912	0.28701	down
gga_circ_0000441	72.2705	164.114	-1.1108	0.014213	0.30716	down
gga_circ_0004765	41.2978	87.3126	-1.0211	0.014555	0.31023	down
gga_circ_0001441	19.3196	44.7543	-1.1379	0.016682	0.34609	down
gga_circ_0009799	9.81627	28.1932	-1.3755	0.017573	0.35512	down
gga_circ_0004560	0.701828	7.47994	-2.1158	0.019688	0.3784	down
gga_circ_0005119	1.40366	14.6478	-2.1271	0.019809	0.3784	down
gga_circ_0005949	0	6.51584	-2.2455	0.020043	0.3784	down
gga_circ_0009938	239.216	448.168	-0.87244	0.01906	0.3784	down
gga_circ_0005467	1.02996	9.29366	-2.0578	0.021046	0.38527	down
gga_circ_0010387	2.55953	16.4812	-1.9823	0.022325	0.40392	down
gga_circ_0003707	7.27337	21.2979	-1.3699	0.02293	0.40545	down
gga_circ_0007322	4.4798	16.2452	-1.5548	0.023475	0.41042	down
gga_circ_0001118	3.11267	14.4339	-1.7117	0.025318	0.41814	down
gga_circ_0001685	12.0524	29.9042	-1.201	0.024544	0.41814	down
gga_circ_0002582	2.10549	13.7791	-1.9092	0.025596	0.41814	down
gga_circ_0002972	1.05274	8.62883	-1.9892	0.025131	0.41814	down
gga_circ_0003387	291.128	555.618	-0.89073	0.025798	0.41814	down
gga_circ_0009972	350.435	628.128	-0.80996	0.02568	0.41814	down
gga_circ_0008630	3.10652	13.111	-1.675	0.026146	0.41941	down
gga_circ_0007431	7.25818	23.7438	-1.4686	0.02686	0.42647	down
gga_circ_0006272	250.992	426.94	-0.74054	0.029283	0.45114	down
gga_circ_0009976	0.686642	7.46759	-2.0109	0.030255	0.46153	down
gga_circ_0005337	0	5.22102	-2.0548	0.032914	0.49244	down
gga_circ_0002640	0.686642	6.76278	-1.9486	0.035172	0.50487	down
gga_circ_0004994	46.8513	92.6364	-0.93199	0.035	0.50487	down
gga_circ_0007854	1.02996	8.04122	-1.8935	0.035367	0.50487	down
gga_circ_0001274	1.05274	7.81758	-1.8628	0.03805	0.52394	down
gga_circ_0004543	1.75457	11.1506	-1.8164	0.037978	0.52394	down
gga_circ_0005003	8.82139	22.8455	-1.2033	0.039438	0.52449	down
gga_circ_0008616	2.08271	10.3297	-1.6827	0.040483	0.52934	down
gga_circ_0003012	0.701828	6.17549	-1.8805	0.04139	0.53669	down
gga_circ_0011015	60.8298	117.812	-0.90225	0.042547	0.54264	down
gga_circ_0007669	0.701828	6.52597	-1.8698	0.044875	0.56311	down
gga_circ_0010745	15.4534	34.5864	-1.0866	0.047508	0.57658	down
gga_circ_0000337	0	2.94333	-1.889	0.049743	NA	down
gga_circ_0001110	0	4.02382	-2.2117	0.022039	NA	down
gga_circ_0001412	0	2.94333	-1.889	0.049743	NA	down
gga_circ_0001439	0	4.26063	-2.2681	0.018842	NA	down
gga_circ_0001717	0	3.79697	-2.1259	0.027735	NA	down
gga_circ_0001747	0	3.20294	-1.9714	0.040925	NA	down
gga_circ_0001952	0	3.30376	-1.9511	0.042901	NA	down
gga_circ_0002037	0	4.03377	-2.2295	0.02098	NA	down
gga_circ_0002341	0	3.44938	-2.025	0.035871	NA	down
gga_circ_0002591	0	3.56337	-2.0438	0.03422	NA	down
gga_circ_0002953	0	3.28097	-1.9856	0.039536	NA	down
gga_circ_0002992	0	3.73821	-2.1157	0.028483	NA	down
gga_circ_0003332	0	2.94654	-1.8991	0.048611	NA	down
gga_circ_0003787	0	4.84181	-2.4576	0.010718	NA	down
gga_circ_0003991	0	3.18656	-1.9507	0.042991	NA	down
gga_circ_0004058	0	3.20615	-1.9885	0.039287	NA	down
gga_circ_0004152	0	3.25817	-1.9982	0.038355	NA	down
gga_circ_0004154	0	4.27701	-2.3256	0.015953	NA	down
gga_circ_0004219	0	3.75779	-2.1689	0.02475	NA	down
gga_circ_0004266	0	4.23141	-2.2447	0.020127	NA	down
gga_circ_0004283	0	3.46897	-2.0758	0.031592	NA	down
gga_circ_0004431	0	3.25174	-1.969	0.041146	NA	down
gga_circ_0004561	0	3.97502	-2.1551	0.025673	NA	down
gga_circ_0004739	0	4.02061	-2.2394	0.020409	NA	down
gga_circ_0005092	0	4.53661	-2.392	0.0131	NA	down
gga_circ_0005351	0	4.27701	-2.3256	0.015953	NA	down
gga_circ_0005482	0	4.31939	-2.3054	0.016932	NA	down
gga_circ_0005531	0	4.80907	-2.4157	0.012219	NA	down
gga_circ_0005719	0	3.5014	-2.0336	0.035103	NA	down
gga_circ_0005898	0	3.72857	-2.1534	0.025797	NA	down
gga_circ_0006243	0	3.74816	-2.1441	0.026443	NA	down
gga_circ_0006549	0	3.51456	-2.0836	0.03096	NA	down
gga_circ_0006735	0	3.27775	-1.9669	0.041339	NA	down
gga_circ_0006909	0	3.72536	-2.1406	0.026688	NA	down
gga_circ_0007283	0	4.82544	-2.475	0.010134	NA	down
gga_circ_0007404	0	3.70256	-2.1066	0.029166	NA	down
gga_circ_0007732	0	3.44938	-2.025	0.035871	NA	down
gga_circ_0008131	0	3.75458	-2.176	0.024281	NA	down
gga_circ_0008241	0	3.32977	-1.9165	0.046486	NA	down
gga_circ_0008609	0	3.21257	-1.9732	0.040748	NA	down
gga_circ_0008782	0	4.28343	-2.3033	0.017032	NA	down
gga_circ_0009102	0	3.25496	-1.9976	0.038409	NA	down
gga_circ_0009190	0	4.3226	-2.3312	0.015698	NA	down
gga_circ_0009487	0	3.69935	-2.0908	0.030373	NA	down
gga_circ_0009526	0	3.5242	-2.0487	0.033808	NA	down
gga_circ_0009723	0	4.28343	-2.3033	0.017032	NA	down
gga_circ_0009737	0	4.81259	-2.4037	0.012682	NA	down
gga_circ_0010104	0	4.54977	-2.2951	0.017467	NA	down
gga_circ_0010385	0	3.22895	-1.993	0.038855	NA	down
gga_circ_0010524	0	4.84824	-2.4835	0.0098604	NA	down
gga_circ_0010535	0	3.26138	-1.9708	0.040971	NA	down
gga_circ_0010628	0	3.75137	-2.168	0.024814	NA	down
gga_circ_0011190	0	4.59184	-2.3983	0.01286	NA	down
gga_circ_0011191	0	2.94654	-1.8991	0.048611	NA	down
W30 vs W14
ID	W30_readcount	W14_readcount	log2FoldChange	p-value	padj	type
gga_circ_0006492	12.7311	0	3.6751	9.0831e-06	0.0093374	up
gga_circ_0006485	9.44785	0	3.242	0.00012892	0.033485	up
gga_circ_0001739	123.371	44.7406	1.3742	0.00076966	0.098901	up
gga_circ_0001046	197.788	90.3144	1.0891	0.0014528	0.15816	up
gga_circ_0003179	58.4642	14.3464	1.7271	0.0040366	0.2964	up
gga_circ_0002134	15.3806	2.22457	2.0332	0.0073404	0.50306	up
gga_circ_0000262	9.72911	0.626404	2.2101	0.0085724	0.54835	up
gga_circ_0002730	477.71	282.2	0.73602	0.010655	0.57649	up
gga_circ_0002129	8.89762	0.787042	2.0552	0.015432	0.62262	up
gga_circ_0003409	13.3177	3.16182	1.677	0.013893	0.62262	up
gga_circ_0004382	53.078	8.48963	1.8781	0.016353	0.62262	up
gga_circ_0009299	218.999	117.769	0.85044	0.0162	0.62262	up
gga_circ_0000575	18.628	3.0448	1.7755	0.024066	0.63728	up
gga_circ_0000654	11.6663	1.8356	1.8227	0.018517	0.63728	up
gga_circ_0000808	11.348	2.28764	1.676	0.029996	0.63728	up
gga_circ_0001982	13.025	3.70108	1.4668	0.029289	0.63728	up
gga_circ_0002053	58.9591	18.8989	1.4055	0.019457	0.63728	up
gga_circ_0004083	8.68939	1.29179	1.8115	0.024746	0.63728	up
gga_circ_0005527	39.42	9.62673	1.6145	0.022405	0.63728	up
gga_circ_0006078	89.7797	53.2558	0.72345	0.028194	0.63728	up
gga_circ_0007371	10.5925	1.25281	1.8137	0.0303	0.63728	up
gga_circ_0007660	13.065	2.2532	1.7136	0.028275	0.63728	up
gga_circ_0008724	8.6186	0.626404	1.933	0.024113	0.63728	up
gga_circ_0008925	16.3046	2.40929	1.8821	0.018778	0.63728	up
gga_circ_0009266	44.2138	17.3822	1.1814	0.029042	0.63728	up
gga_circ_0009348	8.21775	0.626404	1.9266	0.024556	0.63728	up
gga_circ_0008805	94.3193	17.9292	1.6881	0.031651	0.64454	up
gga_circ_0004899	20.979	3.26858	1.7301	0.035483	0.67549	up
gga_circ_0000228	19.0704	5.5126	1.4162	0.038191	0.68149	up
gga_circ_0005149	12.2929	1.46161	1.7461	0.038859	0.68149	up
gga_circ_0005274	25.7389	8.51959	1.3548	0.037699	0.68149	up
gga_circ_0005359	10.9728	3.16182	1.4278	0.043753	0.73734	up
gga_circ_0006379	23.4804	10.1073	1.0809	0.047932	0.76991	up
gga_circ_0000086	3.31245	0	1.8583	0.030568	NA	up
gga_circ_0000194	4.60975	0	2.3409	0.0069353	NA	up
gga_circ_0000413	3.46803	0	1.9714	0.022364	NA	up
gga_circ_0000873	4.46488	0	2.2267	0.01021	NA	up
gga_circ_0001182	3.12763	0	1.8599	0.030507	NA	up
gga_circ_0001278	4.27226	0	2.2006	0.011113	NA	up
gga_circ_0001607	3.95038	0	2.0942	0.015535	NA	up
gga_circ_0002456	3.58075	0	1.9889	0.021229	NA	up
gga_circ_0003037	2.80866	0	1.726	0.043211	NA	up
gga_circ_0003195	5.0843	0	2.483	0.0041415	NA	up
gga_circ_0003253	6.51217	0	1.9469	0.023273	NA	up
gga_circ_0003794	3.64213	0	1.9897	0.021197	NA	up
gga_circ_0004303	3.59146	0	2.0437	0.018111	NA	up
gga_circ_0004512	6.16173	0	1.9178	0.025239	NA	up
gga_circ_0005764	6.1211	0.626404	1.6996	0.047077	NA	up
gga_circ_0006873	3.64213	0	1.9897	0.021197	NA	up
gga_circ_0008380	3.787	0	2.1082	0.014904	NA	up
gga_circ_0008736	6.85324	0	2.8318	0.00098659	NA	up
gga_circ_0009298	5.66018	0	1.8691	0.028888	NA	up
gga_circ_0009766	7.02734	0.417603	2.1769	0.0099766	NA	up
gga_circ_0010345	4.77605	0.417603	1.713	0.04682	NA	up
gga_circ_0010411	5.22625	0.417603	1.765	0.040613	NA	up
gga_circ_0010639	5.77581	0	2.429	0.0050805	NA	up
gga_circ_0010677	3.27249	0	1.9489	0.023871	NA	up
gga_circ_0011017	7.15011	0.787042	1.7295	0.044552	NA	up
gga_circ_0011201	3.79771	0	2.0643	0.017013	NA	up
gga_circ_0010204	16.8364	94.6661	-2.2113	5.9911e-05	0.030794	down
gga_circ_0001397	0	10.6512	-3.2209	0.00013029	0.033485	down
gga_circ_0000678	175.292	372.227	-1.0558	0.00029863	0.061397	down
gga_circ_0000345	98.2872	265.322	-1.3496	0.00043698	0.07487	down
gga_circ_0000747	21.7579	63.2727	-1.4259	0.00058475	0.085875	down
gga_circ_0000233	1.00757	14.6034	-2.5724	0.0015385	0.15816	down
gga_circ_0002213	6.24745	29.5341	-1.9032	0.0021225	0.19223	down
gga_circ_0004997	4.20016	25.0184	-2.0323	0.0022439	0.19223	down
gga_circ_0000903	26.6538	64.9386	-1.2153	0.0024917	0.19704	down
gga_circ_0008027	26.1342	78.6167	-1.4089	0.009068	0.54835	down
gga_circ_0007322	4.2294	18.1404	-1.6998	0.010011	0.57177	down
gga_circ_0006303	7.36774	20.8847	-1.3308	0.015832	0.62262	down
gga_circ_0007323	1.94596	11.4532	-1.8173	0.014948	0.62262	down
gga_circ_0008741	1.51136	12.3228	-2.0425	0.012452	0.62262	down
gga_circ_0009035	29.7344	65.6965	-1.0611	0.014123	0.62262	down
gga_circ_0001426	0.956905	8.73294	-1.9151	0.020432	0.63728	down
gga_circ_0002083	0.956905	8.05265	-1.8069	0.030376	0.63728	down
gga_circ_0003188	1.2973	8.42664	-1.8072	0.021223	0.63728	down
gga_circ_0004756	1.00757	18.2457	-1.9109	0.02752	0.63728	down
gga_circ_0004858	1.27587	10.5984	-1.8736	0.022697	0.63728	down
gga_circ_0007021	1.2973	9.44186	-1.8103	0.025829	0.63728	down
gga_circ_0007770	0.956905	9.62218	-1.916	0.022369	0.63728	down
gga_circ_0009814	0	9.49267	-1.9235	0.024896	0.63728	down
gga_circ_0002972	0.989051	8.65042	-1.8038	0.031976	0.64454	down
gga_circ_0008411	0.989051	8.95555	-1.8044	0.03295	0.65139	down
gga_circ_0007220	87.2435	156.333	-0.79808	0.033907	0.65766	down
gga_circ_0002240	10.3905	25.1595	-1.1557	0.039053	0.68149	down
gga_circ_0004163	2.17072	9.82511	-1.6129	0.039113	0.68149	down
gga_circ_0007864	3.27249	11.4142	-1.4177	0.041341	0.70831	down
gga_circ_0010972	1.62699	10.1316	-1.647	0.04528	0.75077	down
gga_circ_0006431	8.52309	21.7441	-1.1623	0.046332	0.75602	down
gga_circ_0001404	0	5.07547	-2.3317	0.00711	NA	down
gga_circ_0001438	0	3.22497	-1.7829	0.038259	NA	down
gga_circ_0001439	0	3.66665	-1.8488	0.031928	NA	down
gga_circ_0001560	0	5.27972	-2.3602	0.0064223	NA	down
gga_circ_0001717	0	3.82729	-1.9435	0.024599	NA	down
gga_circ_0002028	0	3.55535	-1.8724	0.030079	NA	down
gga_circ_0002037	0	3.49683	-1.8946	0.028306	NA	down
gga_circ_0002195	0	2.88996	-1.702	0.047248	NA	down
gga_circ_0002319	0	3.12284	-1.7703	0.039578	NA	down
gga_circ_0002341	0	4.68195	-2.2257	0.010257	NA	down
gga_circ_0002439	0	3.12284	-1.7703	0.039578	NA	down
gga_circ_0002605	0	5.01233	-2.1406	0.013528	NA	down
gga_circ_0003049	0	3.72516	-1.9598	0.02351	NA	down
gga_circ_0003601	0	3.22497	-1.7829	0.038259	NA	down
gga_circ_0003934	0	2.91404	-1.7091	0.046345	NA	down
gga_circ_0003968	0	4.16222	-2.0283	0.019178	NA	down
gga_circ_0004020	0	3.77912	-1.8701	0.030184	NA	down
gga_circ_0004166	0	4.35157	-2.0952	0.015632	NA	down
gga_circ_0004600	0	4.04064	-2.0183	0.019764	NA	down
gga_circ_0004889	0	3.1768	-1.7048	0.046676	NA	down
gga_circ_0005335	0	4.63841	-2.1219	0.01437	NA	down
gga_circ_0005337	0	4.37102	-2.0919	0.015791	NA	down
gga_circ_0005351	0	3.39016	-1.8785	0.029648	NA	down
gga_circ_0005482	0	4.86667	-2.2725	0.0087472	NA	down
gga_circ_0005531	0	5.20167	-2.3699	0.006198	NA	down
gga_circ_0005949	0	3.24442	-1.7058	0.046421	NA	down
gga_circ_0006215	0.956905	7.60641	-1.6788	0.047131	NA	down
gga_circ_0006404	0	3.20544	-1.8094	0.035737	NA	down
gga_circ_0006549	0	5.227	-2.0394	0.018421	NA	down
gga_circ_0006595	0	2.91404	-1.7091	0.046345	NA	down
gga_circ_0006861	0	3.65747	-1.905	0.027478	NA	down
gga_circ_0006934	0	3.12284	-1.7703	0.039578	NA	down
gga_circ_0007022	0	3.63794	-1.8297	0.033671	NA	down
gga_circ_0007394	0	8.13532	-2.0496	0.017525	NA	down
gga_circ_0007403	0	3.12284	-1.7703	0.039578	NA	down
gga_circ_0008234	0	6.19752	-2.5758	0.0028129	NA	down
gga_circ_0008241	0	2.99208	-1.6934	0.048154	NA	down
gga_circ_0008303	0	3.39016	-1.8785	0.029648	NA	down
gga_circ_0008451	0	4.07963	-2.0338	0.018873	NA	down
gga_circ_0008782	0	3.12284	-1.7703	0.039578	NA	down
gga_circ_0009102	0	6.49795	-1.839	0.031747	NA	down
gga_circ_0009146	0	3.28803	-1.8283	0.033962	NA	down
gga_circ_0009156	0	5.7272	-2.2259	0.010255	NA	down
gga_circ_0009487	0	7.16473	-2.589	0.0027075	NA	down
gga_circ_0009737	0	3.70108	-1.955	0.023856	NA	down
gga_circ_0010440	0	3.45322	-1.8103	0.035511	NA	down
gga_circ_0010863	0	4.18175	-2.103	0.015273	NA	down
gga_circ_0011185	0	6.55198	-2.6215	0.0023403	NA	down
W30 vs W22
ID	W30_readcount	W22_readcount	log2FoldChange	p-value	padj	type
gga_circ_0006492	13.7864	0.548331	2.7038	0.00014584	0.093952	up
gga_circ_0010857	13.4294	0.515238	2.6879	0.00016425	0.093952	up
gga_circ_0003608	8.99632	0	2.5177	0.00068773	0.19669	up
gga_circ_0002209	58.8937	7.81653	2.0918	0.0016195	0.26468	up
gga_circ_0006485	10.2418	0.515238	2.2987	0.0016097	0.26468	up
gga_circ_0000692	18.1137	2.13014	1.5713	0.033696	0.99534	up
gga_circ_0001046	213.862	118.395	0.7944	0.03674	0.99534	up
gga_circ_0002974	23.2399	6.87446	1.4473	0.010718	0.99534	up
gga_circ_0003351	28.018	11.2081	1.1246	0.031817	0.99534	up
gga_circ_0003409	14.3634	3.2238	1.4624	0.033966	0.99534	up
gga_circ_0003880	13.6423	3.45848	1.411	0.03252	0.99534	up
gga_circ_0005149	13.1508	2.71006	1.4038	0.049827	0.99534	up
gga_circ_0000086	3.54977	0	1.5493	0.030879	NA	up
gga_circ_0000742	5.49681	0.548331	1.5055	0.042438	NA	up
gga_circ_0000774	7.23648	0.798802	1.5519	0.036279	NA	up
gga_circ_0003195	5.49169	0	2.1286	0.0040409	NA	up
gga_circ_0003497	3.7144	0	1.645	0.023075	NA	up
gga_circ_0004788	3.18768	0	1.5158	0.034192	NA	up
gga_circ_0005504	2.83824	0	1.3907	0.048681	NA	up
gga_circ_0007206	6.01841	0.532535	1.6535	0.025738	NA	up
gga_circ_0008311	4.95265	0	1.4943	0.035483	NA	up
gga_circ_0008736	7.41616	0	2.476	0.00084235	NA	up
gga_circ_0010345	5.14977	0	2.0099	0.0064656	NA	up
gga_circ_0011036	6.38289	0.772857	1.4867	0.044882	NA	up
gga_circ_0011201	4.08641	0	1.7368	0.017143	NA	up
gga_circ_0004756	1.06849	16.0596	-2.4754	0.00044376	0.16922	down
gga_circ_0005657	0	8.52885	-2.4527	0.00091651	0.2097	down
gga_circ_0000524	1.60273	9.52549	-1.4939	0.041503	0.99534	down
gga_circ_0000873	4.79041	14.6658	-1.2693	0.043283	0.99534	down
gga_circ_0001088	6.90448	20.2973	-1.2419	0.031801	0.99534	down
gga_circ_0001441	19.8451	46.2889	-1.0861	0.021749	0.99534	down
gga_circ_0001448	0.713921	8.94706	-1.7513	0.017757	0.99534	down
gga_circ_0003581	19.2128	58.6075	-1.3201	0.017929	0.99534	down
gga_circ_0004782	9.40867	40.5811	-1.6237	0.010253	0.99534	down
gga_circ_0005548	60.8481	124.974	-0.9662	0.012734	0.99534	down
gga_circ_0006309	0.698877	8.28703	-1.7951	0.014487	0.99534	down
gga_circ_0007785	62.6801	128.994	-0.95139	0.021385	0.99534	down
gga_circ_0010204	18.113	51.2619	-1.2619	0.021551	0.99534	down
gga_circ_0010972	1.76976	8.72893	-1.3956	0.049129	0.99534	down
gga_circ_0011018	1.04832	8.31372	-1.5174	0.039443	0.99534	down
gga_circ_0000018	0	3.44193	-1.4469	0.044737	NA	down
gga_circ_0000480	0	4.80336	-1.6911	0.020985	NA	down
gga_circ_0001373	0	4.52994	-1.7164	0.019446	NA	down
gga_circ_0001397	0	3.49947	-1.4119	0.049124	NA	down
gga_circ_0001404	0	5.32875	-1.9062	0.0099608	NA	down
gga_circ_0002033	0	3.74054	-1.5259	0.035516	NA	down
gga_circ_0002696	0	3.7161	-1.5299	0.035133	NA	down
gga_circ_0002704	0	6.06926	-2.0058	0.0067839	NA	down
gga_circ_0002906	0	4.25653	-1.6665	0.022946	NA	down
gga_circ_0002992	0	3.70895	-1.4595	0.042879	NA	down
gga_circ_0003187	0	3.46637	-1.46	0.043121	NA	down
gga_circ_0003571	0	3.45848	-1.459	0.043252	NA	down
gga_circ_0003612	0	3.42538	-1.4122	0.049175	NA	down
gga_circ_0004569	0	3.75784	-1.4833	0.040079	NA	down
gga_circ_0004739	0	6.1347	-2.06	0.0054707	NA	down
gga_circ_0004751	0	6.58375	-2.0927	0.0047769	NA	down
gga_circ_0004889	0	5.3122	-1.9051	0.010003	NA	down
gga_circ_0005092	0	5.55477	-1.8705	0.011301	NA	down
gga_circ_0005441	0	3.47427	-1.4448	0.044955	NA	down
gga_circ_0005837	0	6.21668	-1.9088	0.0097671	NA	down
gga_circ_0005874	0	3.93197	-1.5052	0.037484	NA	down
gga_circ_0006061	0	3.46637	-1.46	0.043121	NA	down
gga_circ_0006413	0	3.45773	-1.4489	0.044467	NA	down
gga_circ_0006764	0	4.76312	-1.774	0.015995	NA	down
gga_circ_0007022	0	3.70745	-1.522	0.035947	NA	down
gga_circ_0007394	0	5.47919	-1.4287	0.045029	NA	down
gga_circ_0007579	0	3.45773	-1.4489	0.044467	NA	down
gga_circ_0007732	0	3.99026	-1.6027	0.028122	NA	down
gga_circ_0008230	0.698877	6.13545	-1.4687	0.047361	NA	down
gga_circ_0008234	0	4.25578	-1.6584	0.023536	NA	down
gga_circ_0008327	0	3.46637	-1.46	0.043121	NA	down
gga_circ_0008461	0.698877	7.44724	-1.671	0.023433	NA	down
gga_circ_0008543	0	3.78153	-1.4434	0.044745	NA	down
gga_circ_0008662	0	7.2464	-2.0866	0.0048837	NA	down
gga_circ_0009537	0	5.86918	-2.0084	0.0067266	NA	down
gga_circ_0010127	0	4.22419	-1.5852	0.029476	NA	down
gga_circ_0010199	0	4.02335	-1.5755	0.030493	NA	down
gga_circ_0010250	1.06849	7.2479	-1.4606	0.048318	NA	down
gga_circ_0010737	0	3.44118	-1.4405	0.045526	NA	down
gga_circ_0010863	0	4.51415	-1.729	0.018668	NA	down
gga_circ_0011185	0	4.58823	-1.629	0.025606	NA	down
