# Supplementary material for: CircRNAs Related to Breast Muscle Development and Their Interaction Regulatory Network in Gushi Chicken
Source: Genes (Basel). 2022 Oct 29;13(11):1974. doi: 10.3390/genes13111974 (PMC9689937; doi:10.3390/genes13111974)
Supplement: Supplementary file 1 [file genes-13-01974-s001.zip › Table S5.xlsx]

## Sheet: Sheet1
Table S5. The list of DE-circRNA-miRNA.
miRNA	circRNA
gga-let-7b	gga_circ_0006070
gga-let-7b	gga_circ_0006332
gga-let-7b	gga_circ_0006848
gga-let-7b	gga_circ_0004136
gga-let-7b	gga_circ_0004560
gga-let-7b	gga_circ_0009976
gga-let-7b	gga_circ_0008303
gga-let-7b	gga_circ_0004993
gga-let-7b	gga_circ_0002195
gga-let-7b	gga_circ_0002567
gga-let-7b	gga_circ_0002640
gga-let-7b	gga_circ_0000018
gga-miR-101-3p	gga_circ_0006309
gga-miR-101-3p	gga_circ_0001431
gga-miR-101-3p	gga_circ_0001431
gga-miR-101-3p	gga_circ_0011229
gga-miR-101-3p	gga_circ_0005160
gga-miR-101-3p	gga_circ_0002640
gga-miR-101-3p	gga_circ_0002992
gga-miR-101-3p	gga_circ_0007669
gga-miR-103-3p	gga_circ_0005956
gga-miR-103-3p	gga_circ_0006431
gga-miR-103-3p	gga_circ_0007012
gga-miR-103-3p	gga_circ_0007016
gga-miR-103-3p	gga_circ_0001685
gga-miR-103-3p	gga_circ_0001182
gga-miR-103-3p	gga_circ_0010440
gga-miR-103-3p	gga_circ_0004431
gga-miR-103-3p	gga_circ_0004219
gga-miR-103-3p	gga_circ_0004498
gga-miR-103-3p	gga_circ_0009619
gga-miR-103-3p	gga_circ_0009938
gga-miR-103-3p	gga_circ_0009944
gga-miR-103-3p	gga_circ_0008862
gga-miR-103-3p	gga_circ_0008881
gga-miR-103-3p	gga_circ_0009058
gga-miR-103-3p	gga_circ_0008327
gga-miR-103-3p	gga_circ_0004731
gga-miR-103-3p	gga_circ_0004858
gga-miR-103-3p	gga_circ_0005119
gga-miR-103-3p	gga_circ_0002425
gga-miR-103-3p	gga_circ_0002704
gga-miR-103-3p	gga_circ_0003253
gga-miR-103-3p	gga_circ_0003409
gga-miR-103-3p	gga_circ_0003773
gga-miR-103-3p	gga_circ_0007394
gga-miR-103-3p	gga_circ_0007669
gga-miR-103-3p	gga_circ_0007771
gga-miR-103-3p	gga_circ_0010544
gga-miR-103-3p	gga_circ_0010677
gga-miR-106-5p	gga_circ_0005959
gga-miR-106-5p	gga_circ_0006379
gga-miR-106-5p	gga_circ_0000524
gga-miR-106-5p	gga_circ_0001685
gga-miR-106-5p	gga_circ_0001479
gga-miR-106-5p	gga_circ_0004083
gga-miR-106-5p	gga_circ_0000181
gga-miR-106-5p	gga_circ_0010857
gga-miR-106-5p	gga_circ_0009938
gga-miR-106-5p	gga_circ_0009944
gga-miR-106-5p	gga_circ_0009032
gga-miR-106-5p	gga_circ_0008630
gga-miR-106-5p	gga_circ_0008666
gga-miR-106-5p	gga_circ_0005383
gga-miR-106-5p	gga_circ_0005837
gga-miR-106-5p	gga_circ_0002605
gga-miR-106-5p	gga_circ_0002730
gga-miR-106-5p	gga_circ_0003547
gga-miR-106-5p	gga_circ_0003866
gga-miR-106-5p	gga_circ_0007660
gga-miR-106-5p	gga_circ_0007925
gga-miR-10b-5p	gga_circ_0001046
gga-miR-10b-5p	gga_circ_0008241
gga-miR-10b-5p	gga_circ_0008354
gga-miR-122-5p	gga_circ_0003968
gga-miR-122-5p	gga_circ_0009940
gga-miR-122-5p	gga_circ_0004561
gga-miR-122-5p	gga_circ_0003351
gga-miR-122-5p	gga_circ_0003387
gga-miR-122-5p	gga_circ_0007669
gga-miR-126-5p	gga_circ_0002904
gga-miR-130b-3p	gga_circ_0006145
gga-miR-130b-3p	gga_circ_0006272
gga-miR-130b-3p	gga_circ_0000385
gga-miR-130b-3p	gga_circ_0001685
gga-miR-130b-3p	gga_circ_0009719
gga-miR-130b-3p	gga_circ_0004765
gga-miR-130b-3p	gga_circ_0005149
gga-miR-130b-3p	gga_circ_0002605
gga-miR-130b-3p	gga_circ_0003826
gga-miR-130b-3p	gga_circ_0007732
gga-miR-130b-3p	gga_circ_0007925
gga-miR-142-3p	gga_circ_0001438
gga-miR-142-3p	gga_circ_0001439
gga-miR-142-3p	gga_circ_0001448
gga-miR-142-3p	gga_circ_0010151
gga-miR-142-3p	gga_circ_0008027
gga-miR-142-3p	gga_circ_0008541
gga-miR-142-3p	gga_circ_0008543
gga-miR-142-3p	gga_circ_0004725
gga-miR-142-3p	gga_circ_0004765
gga-miR-142-3p	gga_circ_0005195
gga-miR-146c-3p	gga_circ_0006909
gga-miR-146c-3p	gga_circ_0001088
gga-miR-146c-3p	gga_circ_0000739
gga-miR-146c-3p	gga_circ_0001514
gga-miR-146c-3p	gga_circ_0000873
gga-miR-146c-3p	gga_circ_0004382
gga-miR-146c-3p	gga_circ_0004543
gga-miR-146c-3p	gga_circ_0009166
gga-miR-146c-3p	gga_circ_0003253
gga-miR-146c-3p	gga_circ_0003862
gga-miR-146c-3p	gga_circ_0007369
gga-miR-148a-3p	gga_circ_0006145
gga-miR-148a-3p	gga_circ_0006303
gga-miR-148a-3p	gga_circ_0006568
gga-miR-148a-3p	gga_circ_0000691
gga-miR-148a-3p	gga_circ_0000742
gga-miR-148a-3p	gga_circ_0000385
gga-miR-148a-3p	gga_circ_0001479
gga-miR-148a-3p	gga_circ_0010104
gga-miR-148a-3p	gga_circ_0009736
gga-miR-148a-3p	gga_circ_0009737
gga-miR-148a-3p	gga_circ_0004569
gga-miR-148a-3p	gga_circ_0004993
gga-miR-148a-3p	gga_circ_0005149
gga-miR-148a-3p	gga_circ_0002240
gga-miR-148a-3p	gga_circ_0003686
gga-miR-148a-3p	gga_circ_0007484
gga-miR-155	gga_circ_0006861
gga-miR-155	gga_circ_0011181
gga-miR-155	gga_circ_0004888
gga-miR-155	gga_circ_0004924
gga-miR-155	gga_circ_0005063
gga-miR-155	gga_circ_0005119
gga-miR-15a	gga_circ_0006379
gga-miR-15a	gga_circ_0006431
gga-miR-15a	gga_circ_0001431
gga-miR-15a	gga_circ_0001431
gga-miR-15a	gga_circ_0001438
gga-miR-15a	gga_circ_0001514
gga-miR-15a	gga_circ_0001182
gga-miR-15a	gga_circ_0004018
gga-miR-15a	gga_circ_0010972
gga-miR-15a	gga_circ_0010385
gga-miR-15a	gga_circ_0010414
gga-miR-15a	gga_circ_0010440
gga-miR-15a	gga_circ_0003999
gga-miR-15a	gga_circ_0004498
gga-miR-15a	gga_circ_0009972
gga-miR-15a	gga_circ_0008862
gga-miR-15a	gga_circ_0009058
gga-miR-15a	gga_circ_0008225
gga-miR-15a	gga_circ_0004731
gga-miR-15a	gga_circ_0004858
gga-miR-15a	gga_circ_0005482
gga-miR-15a	gga_circ_0005623
gga-miR-15a	gga_circ_0002425
gga-miR-15a	gga_circ_0002974
gga-miR-15a	gga_circ_0003332
gga-miR-15a	gga_circ_0003333
gga-miR-15a	gga_circ_0003351
gga-miR-15a	gga_circ_0003581
gga-miR-15a	gga_circ_0003707
gga-miR-15a	gga_circ_0003826
gga-miR-15a	gga_circ_0007327
gga-miR-15a	gga_circ_0007765
gga-miR-15a	gga_circ_0007925
gga-miR-15a	gga_circ_0010544
gga-miR-15a	gga_circ_0010647
gga-miR-15a	gga_circ_0010737
gga-miR-181a-3p	gga_circ_0000255
gga-miR-181a-3p	gga_circ_0004251
gga-miR-181a-3p	gga_circ_0009112
gga-miR-181b-5p	gga_circ_0000942
gga-miR-181b-5p	gga_circ_0004251
gga-miR-181b-5p	gga_circ_0009766
gga-miR-181b-5p	gga_circ_0009927
gga-miR-181b-5p	gga_circ_0009938
gga-miR-181b-5p	gga_circ_0008709
gga-miR-181b-5p	gga_circ_0008782
gga-miR-181b-5p	gga_circ_0009102
gga-miR-181b-5p	gga_circ_0008234
gga-miR-181b-5p	gga_circ_0002906
gga-miR-181b-5p	gga_circ_0007371
gga-miR-181b-5p	gga_circ_0007515
gga-miR-181b-5p	gga_circ_0007746
gga-miR-181b-5p	gga_circ_0010628
gga-miR-181b-5p	gga_circ_0010737
gga-miR-194	gga_circ_0006431
gga-miR-194	gga_circ_0001373
gga-miR-194	gga_circ_0011201
gga-miR-194	gga_circ_0010414
gga-miR-194	gga_circ_0003999
gga-miR-194	gga_circ_0009320
gga-miR-194	gga_circ_0009837
gga-miR-194	gga_circ_0008354
gga-miR-194	gga_circ_0003707
gga-miR-194	gga_circ_0007781
gga-miR-194	gga_circ_0010524
gga-miR-194	gga_circ_0010737
gga-miR-1b-3p	gga_circ_0001685
gga-miR-1b-3p	gga_circ_0002033
gga-miR-1b-3p	gga_circ_0004382
gga-miR-1b-3p	gga_circ_0010416
gga-miR-1b-3p	gga_circ_0004346
gga-miR-1b-3p	gga_circ_0004233
gga-miR-1b-3p	gga_circ_0009196
gga-miR-1b-3p	gga_circ_0008564
gga-miR-1b-3p	gga_circ_0004776
gga-miR-1b-3p	gga_circ_0005324
gga-miR-1b-3p	gga_circ_0005819
gga-miR-1b-3p	gga_circ_0003686
gga-miR-1b-3p	gga_circ_0010737
gga-miR-200a-3p	gga_circ_0006876
gga-miR-200a-3p	gga_circ_0000385
gga-miR-200a-3p	gga_circ_0001739
gga-miR-200a-3p	gga_circ_0000016
gga-miR-200a-3p	gga_circ_0011181
gga-miR-200a-3p	gga_circ_0010385
gga-miR-200a-3p	gga_circ_0009298
gga-miR-200a-3p	gga_circ_0009299
gga-miR-200a-3p	gga_circ_0009868
gga-miR-200a-3p	gga_circ_0008745
gga-miR-200a-3p	gga_circ_0005874
gga-miR-200a-3p	gga_circ_0002234
gga-miR-200a-3p	gga_circ_0002235
gga-miR-200a-3p	gga_circ_0003773
gga-miR-200a-3p	gga_circ_0003909
gga-miR-200a-3p	gga_circ_0007771
gga-miR-200b-3p	gga_circ_0005974
gga-miR-200b-3p	gga_circ_0001441
gga-miR-200b-3p	gga_circ_0001514
gga-miR-200b-3p	gga_circ_0000774
gga-miR-200b-3p	gga_circ_0000915
gga-miR-200b-3p	gga_circ_0001739
gga-miR-200b-3p	gga_circ_0001747
gga-miR-200b-3p	gga_circ_0010972
gga-miR-200b-3p	gga_circ_0011191
gga-miR-200b-3p	gga_circ_0010127
gga-miR-200b-3p	gga_circ_0004431
gga-miR-200b-3p	gga_circ_0004560
gga-miR-200b-3p	gga_circ_0004731
gga-miR-200b-3p	gga_circ_0004858
gga-miR-200b-3p	gga_circ_0004899
gga-miR-200b-3p	gga_circ_0005283
gga-miR-200b-3p	gga_circ_0002292
gga-miR-200b-3p	gga_circ_0003351
gga-miR-200b-3p	gga_circ_0007781
gga-miR-200b-3p	gga_circ_0010737
gga-miR-205a	gga_circ_0006659
gga-miR-205a	gga_circ_0000413
gga-miR-205a	gga_circ_0000438
gga-miR-205a	gga_circ_0000441
gga-miR-205a	gga_circ_0001607
gga-miR-205a	gga_circ_0002033
gga-miR-205a	gga_circ_0000774
gga-miR-205a	gga_circ_0011040
gga-miR-205a	gga_circ_0004166
gga-miR-205a	gga_circ_0004262
gga-miR-205a	gga_circ_0009348
gga-miR-205a	gga_circ_0009349
gga-miR-205a	gga_circ_0009537
gga-miR-205a	gga_circ_0008902
gga-miR-205a	gga_circ_0009058
gga-miR-205a	gga_circ_0008616
gga-miR-205a	gga_circ_0004569
gga-miR-205a	gga_circ_0005461
gga-miR-205a	gga_circ_0005461
gga-miR-205a	gga_circ_0005544
gga-miR-205a	gga_circ_0005874
gga-miR-205a	gga_circ_0002167
gga-miR-205a	gga_circ_0002696
gga-miR-205a	gga_circ_0002799
gga-miR-205a	gga_circ_0003332
gga-miR-205a	gga_circ_0003686
gga-miR-205a	gga_circ_0007579
gga-miR-205a	gga_circ_0007666
gga-miR-205a	gga_circ_0007854
gga-miR-206	gga_circ_0001685
gga-miR-206	gga_circ_0002033
gga-miR-206	gga_circ_0000233
gga-miR-206	gga_circ_0004382
gga-miR-206	gga_circ_0011181
gga-miR-206	gga_circ_0010416
gga-miR-206	gga_circ_0004346
gga-miR-206	gga_circ_0004233
gga-miR-206	gga_circ_0009196
gga-miR-206	gga_circ_0008564
gga-miR-206	gga_circ_0004776
gga-miR-206	gga_circ_0005324
gga-miR-206	gga_circ_0005819
gga-miR-206	gga_circ_0003686
gga-miR-206	gga_circ_0010737
gga-miR-20b-5p	gga_circ_0005959
gga-miR-20b-5p	gga_circ_0006379
gga-miR-20b-5p	gga_circ_0000524
gga-miR-20b-5p	gga_circ_0001685
gga-miR-20b-5p	gga_circ_0001479
gga-miR-20b-5p	gga_circ_0004083
gga-miR-20b-5p	gga_circ_0000181
gga-miR-20b-5p	gga_circ_0010857
gga-miR-20b-5p	gga_circ_0009938
gga-miR-20b-5p	gga_circ_0009944
gga-miR-20b-5p	gga_circ_0009032
gga-miR-20b-5p	gga_circ_0008630
gga-miR-20b-5p	gga_circ_0008666
gga-miR-20b-5p	gga_circ_0005383
gga-miR-20b-5p	gga_circ_0005837
gga-miR-20b-5p	gga_circ_0002605
gga-miR-20b-5p	gga_circ_0002730
gga-miR-20b-5p	gga_circ_0003547
gga-miR-20b-5p	gga_circ_0003866
gga-miR-20b-5p	gga_circ_0007660
gga-miR-20b-5p	gga_circ_0007925
gga-miR-218-5p	gga_circ_0005959
gga-miR-218-5p	gga_circ_0005997
gga-miR-218-5p	gga_circ_0006272
gga-miR-218-5p	gga_circ_0001110
gga-miR-218-5p	gga_circ_0000678
gga-miR-218-5p	gga_circ_0001464
gga-miR-218-5p	gga_circ_0004409
gga-miR-218-5p	gga_circ_0004409
gga-miR-218-5p	gga_circ_0004018
gga-miR-218-5p	gga_circ_0011015
gga-miR-218-5p	gga_circ_0011017
gga-miR-218-5p	gga_circ_0011018
gga-miR-218-5p	gga_circ_0010414
gga-miR-218-5p	gga_circ_0004243
gga-miR-218-5p	gga_circ_0004262
gga-miR-218-5p	gga_circ_0009736
gga-miR-218-5p	gga_circ_0009737
gga-miR-218-5p	gga_circ_0008782
gga-miR-218-5p	gga_circ_0008027
gga-miR-218-5p	gga_circ_0005160
gga-miR-218-5p	gga_circ_0005623
gga-miR-218-5p	gga_circ_0002234
gga-miR-218-5p	gga_circ_0002235
gga-miR-218-5p	gga_circ_0002605
gga-miR-218-5p	gga_circ_0003179
gga-miR-218-5p	gga_circ_0003866
gga-miR-218-5p	gga_circ_0007407
gga-miR-218-5p	gga_circ_0007484
gga-miR-218-5p	gga_circ_0010628
gga-miR-22-3p	gga_circ_0005956
gga-miR-22-3p	gga_circ_0006309
gga-miR-22-3p	gga_circ_0001560
gga-miR-22-3p	gga_circ_0001397
gga-miR-22-3p	gga_circ_0001952
gga-miR-22-3p	gga_circ_0004066
gga-miR-22-3p	gga_circ_0004136
gga-miR-22-3p	gga_circ_0011015
gga-miR-22-3p	gga_circ_0011017
gga-miR-22-3p	gga_circ_0011018
gga-miR-22-3p	gga_circ_0011175
gga-miR-22-3p	gga_circ_0011188
gga-miR-22-3p	gga_circ_0010151
gga-miR-22-3p	gga_circ_0010411
gga-miR-22-3p	gga_circ_0010492
gga-miR-22-3p	gga_circ_0009492
gga-miR-22-3p	gga_circ_0009927
gga-miR-22-3p	gga_circ_0009102
gga-miR-22-3p	gga_circ_0004788
gga-miR-22-3p	gga_circ_0005031
gga-miR-22-3p	gga_circ_0005527
gga-miR-22-3p	gga_circ_0005544
gga-miR-22-3p	gga_circ_0005698
gga-miR-22-3p	gga_circ_0002640
gga-miR-22-3p	gga_circ_0002965
gga-miR-22-3p	gga_circ_0003612
gga-miR-22-3p	gga_circ_0003773
gga-miR-22-3p	gga_circ_0003880
gga-miR-22-3p	gga_circ_0007626
gga-miR-22-5p	gga_circ_0006595
gga-miR-22-5p	gga_circ_0007182
gga-miR-22-5p	gga_circ_0000669
gga-miR-22-5p	gga_circ_0000739
gga-miR-22-5p	gga_circ_0000337
gga-miR-22-5p	gga_circ_0001607
gga-miR-22-5p	gga_circ_0001747
gga-miR-22-5p	gga_circ_0001232
gga-miR-22-5p	gga_circ_0001233
gga-miR-22-5p	gga_circ_0000016
gga-miR-22-5p	gga_circ_0011034
gga-miR-22-5p	gga_circ_0011036
gga-miR-22-5p	gga_circ_0010151
gga-miR-22-5p	gga_circ_0010345
gga-miR-22-5p	gga_circ_0010440
gga-miR-22-5p	gga_circ_0003999
gga-miR-22-5p	gga_circ_0004543
gga-miR-22-5p	gga_circ_0009266
gga-miR-22-5p	gga_circ_0009281
gga-miR-22-5p	gga_circ_0009299
gga-miR-22-5p	gga_circ_0009320
gga-miR-22-5p	gga_circ_0009323
gga-miR-22-5p	gga_circ_0009349
gga-miR-22-5p	gga_circ_0009375
gga-miR-22-5p	gga_circ_0009526
gga-miR-22-5p	gga_circ_0009722
gga-miR-22-5p	gga_circ_0009799
gga-miR-22-5p	gga_circ_0009976
gga-miR-22-5p	gga_circ_0008709
gga-miR-22-5p	gga_circ_0008745
gga-miR-22-5p	gga_circ_0008630
gga-miR-22-5p	gga_circ_0005007
gga-miR-22-5p	gga_circ_0005383
gga-miR-22-5p	gga_circ_0005764
gga-miR-22-5p	gga_circ_0003351
gga-miR-22-5p	gga_circ_0003571
gga-miR-22-5p	gga_circ_0003707
gga-miR-22-5p	gga_circ_0003773
gga-miR-22-5p	gga_circ_0003866
gga-miR-22-5p	gga_circ_0003909
gga-miR-22-5p	gga_circ_0007394
gga-miR-22-5p	gga_circ_0007854
gga-miR-22-5p	gga_circ_0010647
gga-miR-223	gga_circ_0000385
gga-miR-223	gga_circ_0000480
gga-miR-223	gga_circ_0001373
gga-miR-223	gga_circ_0001274
gga-miR-223	gga_circ_0004306
gga-miR-223	gga_circ_0004543
gga-miR-223	gga_circ_0009348
gga-miR-223	gga_circ_0009349
gga-miR-223	gga_circ_0005324
gga-miR-223	gga_circ_0005335
gga-miR-223	gga_circ_0005339
gga-miR-24-3p	gga_circ_0006568
gga-miR-24-3p	gga_circ_0006832
gga-miR-24-3p	gga_circ_0006923
gga-miR-24-3p	gga_circ_0007022
gga-miR-24-3p	gga_circ_0000739
gga-miR-24-3p	gga_circ_0000413
gga-miR-24-3p	gga_circ_0001685
gga-miR-24-3p	gga_circ_0000911
gga-miR-24-3p	gga_circ_0000913
gga-miR-24-3p	gga_circ_0001842
gga-miR-24-3p	gga_circ_0001844
gga-miR-24-3p	gga_circ_0004543
gga-miR-24-3p	gga_circ_0009486
gga-miR-24-3p	gga_circ_0009487
gga-miR-24-3p	gga_circ_0009492
gga-miR-24-3p	gga_circ_0008279
gga-miR-24-3p	gga_circ_0010598
gga-miR-24-3p	gga_circ_0010642
gga-miR-29a-3p	gga_circ_0002053
gga-miR-29a-3p	gga_circ_0008311
gga-miR-29a-3p	gga_circ_0008314
gga-miR-29a-3p	gga_circ_0004731
gga-miR-29a-3p	gga_circ_0005092
gga-miR-29a-3p	gga_circ_0005544
gga-miR-29a-3p	gga_circ_0003195
gga-miR-29a-3p	gga_circ_0003787
gga-miR-29a-3p	gga_circ_0003909
gga-miR-29a-3p	gga_circ_0007369
gga-miR-29a-3p	gga_circ_0007484
gga-miR-29a-3p	gga_circ_0007785
gga-miR-29b-3p	gga_circ_0002053
gga-miR-29b-3p	gga_circ_0008311
gga-miR-29b-3p	gga_circ_0008314
gga-miR-29b-3p	gga_circ_0004731
gga-miR-29b-3p	gga_circ_0005092
gga-miR-29b-3p	gga_circ_0005544
gga-miR-29b-3p	gga_circ_0003195
gga-miR-29b-3p	gga_circ_0003787
gga-miR-29b-3p	gga_circ_0003909
gga-miR-29b-3p	gga_circ_0007369
gga-miR-29b-3p	gga_circ_0007484
gga-miR-29b-3p	gga_circ_0007785
gga-miR-29c-3p	gga_circ_0002053
gga-miR-29c-3p	gga_circ_0008311
gga-miR-29c-3p	gga_circ_0008314
gga-miR-29c-3p	gga_circ_0004731
gga-miR-29c-3p	gga_circ_0005092
gga-miR-29c-3p	gga_circ_0005544
gga-miR-29c-3p	gga_circ_0003195
gga-miR-29c-3p	gga_circ_0003787
gga-miR-29c-3p	gga_circ_0003909
gga-miR-29c-3p	gga_circ_0007369
gga-miR-29c-3p	gga_circ_0007484
gga-miR-29c-3p	gga_circ_0007785
gga-miR-30e-5p	gga_circ_0006485
gga-miR-30e-5p	gga_circ_0000262
gga-miR-30e-5p	gga_circ_0010857
gga-miR-30e-5p	gga_circ_0009976
gga-miR-30e-5p	gga_circ_0009087
gga-miR-30e-5p	gga_circ_0008662
gga-miR-30e-5p	gga_circ_0008666
gga-miR-34a-5p	gga_circ_0005968
gga-miR-34a-5p	gga_circ_0007012
gga-miR-34a-5p	gga_circ_0001479
gga-miR-34a-5p	gga_circ_0001940
gga-miR-34a-5p	gga_circ_0002053
gga-miR-34a-5p	gga_circ_0000915
gga-miR-34a-5p	gga_circ_0004409
gga-miR-34a-5p	gga_circ_0004409
gga-miR-34a-5p	gga_circ_0004243
gga-miR-34a-5p	gga_circ_0004251
gga-miR-34a-5p	gga_circ_0008902
gga-miR-34a-5p	gga_circ_0008225
gga-miR-34a-5p	gga_circ_0005837
gga-miR-34a-5p	gga_circ_0003581
gga-miR-365-3p	gga_circ_0006038
gga-miR-365-3p	gga_circ_0000369
gga-miR-365-3p	gga_circ_0008741
gga-miR-365-3p	gga_circ_0008173
gga-miR-365-3p	gga_circ_0005719
gga-miR-365-3p	gga_circ_0007322
gga-miR-365b-5p	gga_circ_0002033
gga-miR-365b-5p	gga_circ_0001731
gga-miR-365b-5p	gga_circ_0001909
gga-miR-365b-5p	gga_circ_0011175
gga-miR-365b-5p	gga_circ_0010385
gga-miR-365b-5p	gga_circ_0009266
gga-miR-365b-5p	gga_circ_0009298
gga-miR-365b-5p	gga_circ_0009299
gga-miR-365b-5p	gga_circ_0009323
gga-miR-365b-5p	gga_circ_0009348
gga-miR-365b-5p	gga_circ_0009349
gga-miR-365b-5p	gga_circ_0002799
gga-miR-454-3p	gga_circ_0006145
gga-miR-454-3p	gga_circ_0006272
gga-miR-454-3p	gga_circ_0006867
gga-miR-454-3p	gga_circ_0000385
gga-miR-454-3p	gga_circ_0001685
gga-miR-454-3p	gga_circ_0009719
gga-miR-454-3p	gga_circ_0004765
gga-miR-454-3p	gga_circ_0005149
gga-miR-454-3p	gga_circ_0002605
gga-miR-454-3p	gga_circ_0003826
gga-miR-454-3p	gga_circ_0007732
gga-miR-454-3p	gga_circ_0007925
gga-miR-458a-3p	gga_circ_0005949
gga-miR-458a-3p	gga_circ_0000438
gga-miR-458a-3p	gga_circ_0001464
gga-miR-458a-3p	gga_circ_0000949
gga-miR-458a-3p	gga_circ_0004409
gga-miR-458a-3p	gga_circ_0004409
gga-miR-458a-3p	gga_circ_0008230
gga-miR-458a-3p	gga_circ_0008354
gga-miR-458a-3p	gga_circ_0004858
gga-miR-458a-3p	gga_circ_0002195
gga-miR-458a-3p	gga_circ_0002246
gga-miR-458a-3p	gga_circ_0002704
gga-miR-458a-3p	gga_circ_0003612
gga-miR-458b-5p	gga_circ_0001464
gga-miR-458b-5p	gga_circ_0000942
gga-miR-458b-5p	gga_circ_0009156
gga-miR-458b-5p	gga_circ_0009195
gga-miR-458b-5p	gga_circ_0009320
gga-miR-458b-5p	gga_circ_0008925
gga-miR-458b-5p	gga_circ_0008380
gga-miR-458b-5p	gga_circ_0005623
gga-miR-458b-5p	gga_circ_0003686
gga-miR-499-5p	gga_circ_0001431
gga-miR-499-5p	gga_circ_0001431
gga-miR-499-5p	gga_circ_0010414
gga-miR-499-5p	gga_circ_0002436
gga-miR-499-5p	gga_circ_0003387
gga-miR-499-5p	gga_circ_0007336
gga-miR-7	gga_circ_0006243
gga-miR-7	gga_circ_0006431
gga-miR-7	gga_circ_0001048
gga-miR-7	gga_circ_0001952
gga-miR-7	gga_circ_0002037
gga-miR-7	gga_circ_0003999
gga-miR-7	gga_circ_0009976
gga-miR-7	gga_circ_0008902
gga-miR-7	gga_circ_0008173
gga-miR-7	gga_circ_0008225
gga-miR-7	gga_circ_0005160
gga-miR-7	gga_circ_0005183
gga-miR-7	gga_circ_0002992
gga-miR-7	gga_circ_0003909
gga-miR-7	gga_circ_0007957
gga-miR-7b	gga_circ_0006243
gga-miR-7b	gga_circ_0006431
gga-miR-7b	gga_circ_0001048
gga-miR-7b	gga_circ_0001952
gga-miR-7b	gga_circ_0002037
gga-miR-7b	gga_circ_0003999
gga-miR-7b	gga_circ_0009976
gga-miR-7b	gga_circ_0008902
gga-miR-7b	gga_circ_0008173
gga-miR-7b	gga_circ_0008225
gga-miR-7b	gga_circ_0005160
gga-miR-7b	gga_circ_0005183
gga-miR-7b	gga_circ_0002992
gga-miR-7b	gga_circ_0003909
gga-miR-7b	gga_circ_0007957
gga-miR-9-5p	gga_circ_0006595
gga-miR-9-5p	gga_circ_0001046
gga-miR-9-5p	gga_circ_0000739
gga-miR-9-5p	gga_circ_0004243
gga-miR-9-5p	gga_circ_0003999
gga-miR-9-5p	gga_circ_0004512
gga-miR-9-5p	gga_circ_0009156
gga-miR-9-5p	gga_circ_0009266
gga-miR-9-5p	gga_circ_0009348
gga-miR-9-5p	gga_circ_0009349
gga-miR-9-5p	gga_circ_0009375
gga-miR-9-5p	gga_circ_0009471
gga-miR-9-5p	gga_circ_0009486
gga-miR-9-5p	gga_circ_0009492
gga-miR-9-5p	gga_circ_0008311
gga-miR-9-5p	gga_circ_0008550
gga-miR-9-5p	gga_circ_0005274
gga-miR-9-5p	gga_circ_0003773
gga-miR-9-5p	gga_circ_0007371
gga-miR-9-5p	gga_circ_0007669
gga-miR-9-5p	gga_circ_0007728
gga-miR-9-5p	gga_circ_0007732
gga-miR-92-3p	gga_circ_0006078
gga-miR-92-3p	gga_circ_0004382
gga-miR-92-3p	gga_circ_0011017
gga-miR-92-3p	gga_circ_0008881
gga-miR-92-3p	gga_circ_0008311
gga-miR-92-3p	gga_circ_0008630
gga-miR-92-3p	gga_circ_0005383
gga-miR-92-3p	gga_circ_0002640
