# Supplementary material for: CircRNAs Related to Breast Muscle Development and Their Interaction Regulatory Network in Gushi Chicken
Source: Genes (Basel). 2022 Oct 29;13(11):1974. doi: 10.3390/genes13111974 (PMC9689937; doi:10.3390/genes13111974)
Supplement: Supplementary file 1 [file genes-13-01974-s001.zip › Table S6.xlsx]

## Sheet: Sheet1
Table S6. The lists of predicted circRNA-miRNA-mRNA relationship pairs.
circRNA	miRNA	gene
gga_circ_0008311	gga-miR-29a-3p	ENSGALG00000013617
gga_circ_0008311	gga-miR-29a-3p	ENSGALG00000001231
gga_circ_0008311	gga-miR-29a-3p	ENSGALG00000004684
gga_circ_0008311	gga-miR-29a-3p	ENSGALG00000028801
gga_circ_0008311	gga-miR-29a-3p	ENSGALG00000028037
gga_circ_0008311	gga-miR-29a-3p	ENSGALG00000010818
gga_circ_0008311	gga-miR-29a-3p	ENSGALG00000015297
gga_circ_0008311	gga-miR-29a-3p	ENSGALG00000006025
gga_circ_0008311	gga-miR-29a-3p	ENSGALG00000005701
gga_circ_0008311	gga-miR-29a-3p	ENSGALG00000003572
gga_circ_0008311	gga-miR-29a-3p	ENSGALG00000016400
gga_circ_0008311	gga-miR-29a-3p	ENSGALG00000009641
gga_circ_0008311	gga-miR-29a-3p	ENSGALG00000005974
gga_circ_0008311	gga-miR-29a-3p	ENSGALG00000003923
gga_circ_0008311	gga-miR-29a-3p	ENSGALG00000017394
gga_circ_0008311	gga-miR-29a-3p	ENSGALG00000011957
gga_circ_0008311	gga-miR-29a-3p	ENSGALG00000020528
gga_circ_0008311	gga-miR-29a-3p	ENSGALG00000016457
gga_circ_0008311	gga-miR-29a-3p	ENSGALG00000016014
gga_circ_0008311	gga-miR-29a-3p	ENSGALG00000007582
gga_circ_0008311	gga-miR-29a-3p	ENSGALG00000005331
gga_circ_0008311	gga-miR-29a-3p	ENSGALG00000002734
gga_circ_0008311	gga-miR-29a-3p	ENSGALG00000002461
gga_circ_0008311	gga-miR-29a-3p	ENSGALG00000015474
gga_circ_0008311	gga-miR-29a-3p	ENSGALG00000015233
gga_circ_0008311	gga-miR-29a-3p	ENSGALG00000027874
gga_circ_0008311	gga-miR-29a-3p	ENSGALG00000016843
gga_circ_0008311	gga-miR-29a-3p	ENSGALG00000016442
gga_circ_0008311	gga-miR-29a-3p	ENSGALG00000004387
gga_circ_0008311	gga-miR-29a-3p	ENSGALG00000027788
gga_circ_0005092	gga-miR-29a-3p	ENSGALG00000013617
gga_circ_0005092	gga-miR-29a-3p	ENSGALG00000001231
gga_circ_0005092	gga-miR-29a-3p	ENSGALG00000004684
gga_circ_0005092	gga-miR-29a-3p	ENSGALG00000028801
gga_circ_0005092	gga-miR-29a-3p	ENSGALG00000028037
gga_circ_0005092	gga-miR-29a-3p	ENSGALG00000010818
gga_circ_0005092	gga-miR-29a-3p	ENSGALG00000015297
gga_circ_0005092	gga-miR-29a-3p	ENSGALG00000006025
gga_circ_0005092	gga-miR-29a-3p	ENSGALG00000005701
gga_circ_0005092	gga-miR-29a-3p	ENSGALG00000003572
gga_circ_0005092	gga-miR-29a-3p	ENSGALG00000016400
gga_circ_0005092	gga-miR-29a-3p	ENSGALG00000009641
gga_circ_0005092	gga-miR-29a-3p	ENSGALG00000005974
gga_circ_0005092	gga-miR-29a-3p	ENSGALG00000003923
gga_circ_0005092	gga-miR-29a-3p	ENSGALG00000017394
gga_circ_0005092	gga-miR-29a-3p	ENSGALG00000011957
gga_circ_0005092	gga-miR-29a-3p	ENSGALG00000020528
gga_circ_0005092	gga-miR-29a-3p	ENSGALG00000016457
gga_circ_0005092	gga-miR-29a-3p	ENSGALG00000016014
gga_circ_0005092	gga-miR-29a-3p	ENSGALG00000007582
gga_circ_0005092	gga-miR-29a-3p	ENSGALG00000005331
gga_circ_0005092	gga-miR-29a-3p	ENSGALG00000002734
gga_circ_0005092	gga-miR-29a-3p	ENSGALG00000002461
gga_circ_0005092	gga-miR-29a-3p	ENSGALG00000015474
gga_circ_0005092	gga-miR-29a-3p	ENSGALG00000015233
gga_circ_0005092	gga-miR-29a-3p	ENSGALG00000027874
gga_circ_0005092	gga-miR-29a-3p	ENSGALG00000016843
gga_circ_0005092	gga-miR-29a-3p	ENSGALG00000016442
gga_circ_0005092	gga-miR-29a-3p	ENSGALG00000004387
gga_circ_0005092	gga-miR-29a-3p	ENSGALG00000027788
gga_circ_0007785	gga-miR-29a-3p	ENSGALG00000013617
gga_circ_0007785	gga-miR-29a-3p	ENSGALG00000001231
gga_circ_0007785	gga-miR-29a-3p	ENSGALG00000004684
gga_circ_0007785	gga-miR-29a-3p	ENSGALG00000028801
gga_circ_0007785	gga-miR-29a-3p	ENSGALG00000028037
gga_circ_0007785	gga-miR-29a-3p	ENSGALG00000010818
gga_circ_0007785	gga-miR-29a-3p	ENSGALG00000015297
gga_circ_0007785	gga-miR-29a-3p	ENSGALG00000006025
gga_circ_0007785	gga-miR-29a-3p	ENSGALG00000005701
gga_circ_0007785	gga-miR-29a-3p	ENSGALG00000003572
gga_circ_0007785	gga-miR-29a-3p	ENSGALG00000016400
gga_circ_0007785	gga-miR-29a-3p	ENSGALG00000009641
gga_circ_0007785	gga-miR-29a-3p	ENSGALG00000005974
gga_circ_0007785	gga-miR-29a-3p	ENSGALG00000003923
gga_circ_0007785	gga-miR-29a-3p	ENSGALG00000017394
gga_circ_0007785	gga-miR-29a-3p	ENSGALG00000011957
gga_circ_0007785	gga-miR-29a-3p	ENSGALG00000020528
gga_circ_0007785	gga-miR-29a-3p	ENSGALG00000016457
gga_circ_0007785	gga-miR-29a-3p	ENSGALG00000016014
gga_circ_0007785	gga-miR-29a-3p	ENSGALG00000007582
gga_circ_0007785	gga-miR-29a-3p	ENSGALG00000005331
gga_circ_0007785	gga-miR-29a-3p	ENSGALG00000002734
gga_circ_0007785	gga-miR-29a-3p	ENSGALG00000002461
gga_circ_0007785	gga-miR-29a-3p	ENSGALG00000015474
gga_circ_0007785	gga-miR-29a-3p	ENSGALG00000015233
gga_circ_0007785	gga-miR-29a-3p	ENSGALG00000027874
gga_circ_0007785	gga-miR-29a-3p	ENSGALG00000016843
gga_circ_0007785	gga-miR-29a-3p	ENSGALG00000016442
gga_circ_0007785	gga-miR-29a-3p	ENSGALG00000004387
gga_circ_0007785	gga-miR-29a-3p	ENSGALG00000027788
gga_circ_0003195	gga-miR-29a-3p	ENSGALG00000013617
gga_circ_0003195	gga-miR-29a-3p	ENSGALG00000001231
gga_circ_0003195	gga-miR-29a-3p	ENSGALG00000004684
gga_circ_0003195	gga-miR-29a-3p	ENSGALG00000028801
gga_circ_0003195	gga-miR-29a-3p	ENSGALG00000028037
gga_circ_0003195	gga-miR-29a-3p	ENSGALG00000010818
gga_circ_0003195	gga-miR-29a-3p	ENSGALG00000015297
gga_circ_0003195	gga-miR-29a-3p	ENSGALG00000006025
gga_circ_0003195	gga-miR-29a-3p	ENSGALG00000005701
gga_circ_0003195	gga-miR-29a-3p	ENSGALG00000003572
gga_circ_0003195	gga-miR-29a-3p	ENSGALG00000016400
gga_circ_0003195	gga-miR-29a-3p	ENSGALG00000009641
gga_circ_0003195	gga-miR-29a-3p	ENSGALG00000005974
gga_circ_0003195	gga-miR-29a-3p	ENSGALG00000003923
gga_circ_0003195	gga-miR-29a-3p	ENSGALG00000017394
gga_circ_0003195	gga-miR-29a-3p	ENSGALG00000011957
gga_circ_0003195	gga-miR-29a-3p	ENSGALG00000020528
gga_circ_0003195	gga-miR-29a-3p	ENSGALG00000016457
gga_circ_0003195	gga-miR-29a-3p	ENSGALG00000016014
gga_circ_0003195	gga-miR-29a-3p	ENSGALG00000007582
gga_circ_0003195	gga-miR-29a-3p	ENSGALG00000005331
gga_circ_0003195	gga-miR-29a-3p	ENSGALG00000002734
gga_circ_0003195	gga-miR-29a-3p	ENSGALG00000002461
gga_circ_0003195	gga-miR-29a-3p	ENSGALG00000015474
gga_circ_0003195	gga-miR-29a-3p	ENSGALG00000015233
gga_circ_0003195	gga-miR-29a-3p	ENSGALG00000027874
gga_circ_0003195	gga-miR-29a-3p	ENSGALG00000016843
gga_circ_0003195	gga-miR-29a-3p	ENSGALG00000016442
gga_circ_0003195	gga-miR-29a-3p	ENSGALG00000004387
gga_circ_0003195	gga-miR-29a-3p	ENSGALG00000027788
gga_circ_0006485	gga-miR-30e-5p	ENSGALG00000002734
gga_circ_0006485	gga-miR-30e-5p	ENSGALG00000006560
gga_circ_0006485	gga-miR-30e-5p	ENSGALG00000015297
gga_circ_0006485	gga-miR-30e-5p	ENSGALG00000005974
gga_circ_0006485	gga-miR-30e-5p	ENSGALG00000004122
gga_circ_0006485	gga-miR-30e-5p	ENSGALG00000010678
gga_circ_0006485	gga-miR-30e-5p	ENSGALG00000014908
gga_circ_0006485	gga-miR-30e-5p	ENSGALG00000021572
gga_circ_0006485	gga-miR-30e-5p	ENSGALG00000012538
gga_circ_0006485	gga-miR-30e-5p	ENSGALG00000016485
gga_circ_0006485	gga-miR-30e-5p	ENSGALG00000008497
gga_circ_0006485	gga-miR-30e-5p	ENSGALG00000027786
gga_circ_0010857	gga-miR-30e-5p	ENSGALG00000002734
gga_circ_0010857	gga-miR-30e-5p	ENSGALG00000006560
gga_circ_0010857	gga-miR-30e-5p	ENSGALG00000015297
gga_circ_0010857	gga-miR-30e-5p	ENSGALG00000005974
gga_circ_0010857	gga-miR-30e-5p	ENSGALG00000004122
gga_circ_0010857	gga-miR-30e-5p	ENSGALG00000010678
gga_circ_0010857	gga-miR-30e-5p	ENSGALG00000014908
gga_circ_0010857	gga-miR-30e-5p	ENSGALG00000021572
gga_circ_0010857	gga-miR-30e-5p	ENSGALG00000012538
gga_circ_0010857	gga-miR-30e-5p	ENSGALG00000016485
gga_circ_0010857	gga-miR-30e-5p	ENSGALG00000008497
gga_circ_0010857	gga-miR-30e-5p	ENSGALG00000027786
gga_circ_0008662	gga-miR-30e-5p	ENSGALG00000002734
gga_circ_0008662	gga-miR-30e-5p	ENSGALG00000006560
gga_circ_0008662	gga-miR-30e-5p	ENSGALG00000015297
gga_circ_0008662	gga-miR-30e-5p	ENSGALG00000005974
gga_circ_0008662	gga-miR-30e-5p	ENSGALG00000004122
gga_circ_0008662	gga-miR-30e-5p	ENSGALG00000010678
gga_circ_0008662	gga-miR-30e-5p	ENSGALG00000014908
gga_circ_0008662	gga-miR-30e-5p	ENSGALG00000021572
gga_circ_0008662	gga-miR-30e-5p	ENSGALG00000012538
gga_circ_0008662	gga-miR-30e-5p	ENSGALG00000016485
gga_circ_0008662	gga-miR-30e-5p	ENSGALG00000008497
gga_circ_0008662	gga-miR-30e-5p	ENSGALG00000027786
gga_circ_0008311	gga-miR-29b-3p	ENSGALG00000015474
gga_circ_0008311	gga-miR-29b-3p	ENSGALG00000002461
gga_circ_0008311	gga-miR-29b-3p	ENSGALG00000002734
gga_circ_0008311	gga-miR-29b-3p	ENSGALG00000016457
gga_circ_0008311	gga-miR-29b-3p	ENSGALG00000016014
gga_circ_0008311	gga-miR-29b-3p	ENSGALG00000005331
gga_circ_0008311	gga-miR-29b-3p	ENSGALG00000007582
gga_circ_0008311	gga-miR-29b-3p	ENSGALG00000011957
gga_circ_0008311	gga-miR-29b-3p	ENSGALG00000020528
gga_circ_0008311	gga-miR-29b-3p	ENSGALG00000017394
gga_circ_0008311	gga-miR-29b-3p	ENSGALG00000003923
gga_circ_0008311	gga-miR-29b-3p	ENSGALG00000005974
gga_circ_0008311	gga-miR-29b-3p	ENSGALG00000009641
gga_circ_0008311	gga-miR-29b-3p	ENSGALG00000027788
gga_circ_0008311	gga-miR-29b-3p	ENSGALG00000016442
gga_circ_0008311	gga-miR-29b-3p	ENSGALG00000004387
gga_circ_0008311	gga-miR-29b-3p	ENSGALG00000016843
gga_circ_0008311	gga-miR-29b-3p	ENSGALG00000027874
gga_circ_0008311	gga-miR-29b-3p	ENSGALG00000015233
gga_circ_0008311	gga-miR-29b-3p	ENSGALG00000015297
gga_circ_0008311	gga-miR-29b-3p	ENSGALG00000010818
gga_circ_0008311	gga-miR-29b-3p	ENSGALG00000028037
gga_circ_0008311	gga-miR-29b-3p	ENSGALG00000004684
gga_circ_0008311	gga-miR-29b-3p	ENSGALG00000028801
gga_circ_0008311	gga-miR-29b-3p	ENSGALG00000001231
gga_circ_0008311	gga-miR-29b-3p	ENSGALG00000013617
gga_circ_0008311	gga-miR-29b-3p	ENSGALG00000016400
gga_circ_0008311	gga-miR-29b-3p	ENSGALG00000003572
gga_circ_0008311	gga-miR-29b-3p	ENSGALG00000005701
gga_circ_0008311	gga-miR-29b-3p	ENSGALG00000006025
gga_circ_0005092	gga-miR-29b-3p	ENSGALG00000015474
gga_circ_0005092	gga-miR-29b-3p	ENSGALG00000002461
gga_circ_0005092	gga-miR-29b-3p	ENSGALG00000002734
gga_circ_0005092	gga-miR-29b-3p	ENSGALG00000016457
gga_circ_0005092	gga-miR-29b-3p	ENSGALG00000016014
gga_circ_0005092	gga-miR-29b-3p	ENSGALG00000005331
gga_circ_0005092	gga-miR-29b-3p	ENSGALG00000007582
gga_circ_0005092	gga-miR-29b-3p	ENSGALG00000011957
gga_circ_0005092	gga-miR-29b-3p	ENSGALG00000020528
gga_circ_0005092	gga-miR-29b-3p	ENSGALG00000017394
gga_circ_0005092	gga-miR-29b-3p	ENSGALG00000003923
gga_circ_0005092	gga-miR-29b-3p	ENSGALG00000005974
gga_circ_0005092	gga-miR-29b-3p	ENSGALG00000009641
gga_circ_0005092	gga-miR-29b-3p	ENSGALG00000027788
gga_circ_0005092	gga-miR-29b-3p	ENSGALG00000016442
gga_circ_0005092	gga-miR-29b-3p	ENSGALG00000004387
gga_circ_0005092	gga-miR-29b-3p	ENSGALG00000016843
gga_circ_0005092	gga-miR-29b-3p	ENSGALG00000027874
gga_circ_0005092	gga-miR-29b-3p	ENSGALG00000015233
gga_circ_0005092	gga-miR-29b-3p	ENSGALG00000015297
gga_circ_0005092	gga-miR-29b-3p	ENSGALG00000010818
gga_circ_0005092	gga-miR-29b-3p	ENSGALG00000028037
gga_circ_0005092	gga-miR-29b-3p	ENSGALG00000004684
gga_circ_0005092	gga-miR-29b-3p	ENSGALG00000028801
gga_circ_0005092	gga-miR-29b-3p	ENSGALG00000001231
gga_circ_0005092	gga-miR-29b-3p	ENSGALG00000013617
gga_circ_0005092	gga-miR-29b-3p	ENSGALG00000016400
gga_circ_0005092	gga-miR-29b-3p	ENSGALG00000003572
gga_circ_0005092	gga-miR-29b-3p	ENSGALG00000005701
gga_circ_0005092	gga-miR-29b-3p	ENSGALG00000006025
gga_circ_0003195	gga-miR-29b-3p	ENSGALG00000015474
gga_circ_0003195	gga-miR-29b-3p	ENSGALG00000002461
gga_circ_0003195	gga-miR-29b-3p	ENSGALG00000002734
gga_circ_0003195	gga-miR-29b-3p	ENSGALG00000016457
gga_circ_0003195	gga-miR-29b-3p	ENSGALG00000016014
gga_circ_0003195	gga-miR-29b-3p	ENSGALG00000005331
gga_circ_0003195	gga-miR-29b-3p	ENSGALG00000007582
gga_circ_0003195	gga-miR-29b-3p	ENSGALG00000011957
gga_circ_0003195	gga-miR-29b-3p	ENSGALG00000020528
gga_circ_0003195	gga-miR-29b-3p	ENSGALG00000017394
gga_circ_0003195	gga-miR-29b-3p	ENSGALG00000003923
gga_circ_0003195	gga-miR-29b-3p	ENSGALG00000005974
gga_circ_0003195	gga-miR-29b-3p	ENSGALG00000009641
gga_circ_0003195	gga-miR-29b-3p	ENSGALG00000027788
gga_circ_0003195	gga-miR-29b-3p	ENSGALG00000016442
gga_circ_0003195	gga-miR-29b-3p	ENSGALG00000004387
gga_circ_0003195	gga-miR-29b-3p	ENSGALG00000016843
gga_circ_0003195	gga-miR-29b-3p	ENSGALG00000027874
gga_circ_0003195	gga-miR-29b-3p	ENSGALG00000015233
gga_circ_0003195	gga-miR-29b-3p	ENSGALG00000015297
gga_circ_0003195	gga-miR-29b-3p	ENSGALG00000010818
gga_circ_0003195	gga-miR-29b-3p	ENSGALG00000028037
gga_circ_0003195	gga-miR-29b-3p	ENSGALG00000004684
gga_circ_0003195	gga-miR-29b-3p	ENSGALG00000028801
gga_circ_0003195	gga-miR-29b-3p	ENSGALG00000001231
gga_circ_0003195	gga-miR-29b-3p	ENSGALG00000013617
gga_circ_0003195	gga-miR-29b-3p	ENSGALG00000016400
gga_circ_0003195	gga-miR-29b-3p	ENSGALG00000003572
gga_circ_0003195	gga-miR-29b-3p	ENSGALG00000005701
gga_circ_0003195	gga-miR-29b-3p	ENSGALG00000006025
gga_circ_0007785	gga-miR-29b-3p	ENSGALG00000015474
gga_circ_0007785	gga-miR-29b-3p	ENSGALG00000002461
gga_circ_0007785	gga-miR-29b-3p	ENSGALG00000002734
gga_circ_0007785	gga-miR-29b-3p	ENSGALG00000016457
gga_circ_0007785	gga-miR-29b-3p	ENSGALG00000016014
gga_circ_0007785	gga-miR-29b-3p	ENSGALG00000005331
gga_circ_0007785	gga-miR-29b-3p	ENSGALG00000007582
gga_circ_0007785	gga-miR-29b-3p	ENSGALG00000011957
gga_circ_0007785	gga-miR-29b-3p	ENSGALG00000020528
gga_circ_0007785	gga-miR-29b-3p	ENSGALG00000017394
gga_circ_0007785	gga-miR-29b-3p	ENSGALG00000003923
gga_circ_0007785	gga-miR-29b-3p	ENSGALG00000005974
gga_circ_0007785	gga-miR-29b-3p	ENSGALG00000009641
gga_circ_0007785	gga-miR-29b-3p	ENSGALG00000027788
gga_circ_0007785	gga-miR-29b-3p	ENSGALG00000016442
gga_circ_0007785	gga-miR-29b-3p	ENSGALG00000004387
gga_circ_0007785	gga-miR-29b-3p	ENSGALG00000016843
gga_circ_0007785	gga-miR-29b-3p	ENSGALG00000027874
gga_circ_0007785	gga-miR-29b-3p	ENSGALG00000015233
gga_circ_0007785	gga-miR-29b-3p	ENSGALG00000015297
gga_circ_0007785	gga-miR-29b-3p	ENSGALG00000010818
gga_circ_0007785	gga-miR-29b-3p	ENSGALG00000028037
gga_circ_0007785	gga-miR-29b-3p	ENSGALG00000004684
gga_circ_0007785	gga-miR-29b-3p	ENSGALG00000028801
gga_circ_0007785	gga-miR-29b-3p	ENSGALG00000001231
gga_circ_0007785	gga-miR-29b-3p	ENSGALG00000013617
gga_circ_0007785	gga-miR-29b-3p	ENSGALG00000016400
gga_circ_0007785	gga-miR-29b-3p	ENSGALG00000003572
gga_circ_0007785	gga-miR-29b-3p	ENSGALG00000005701
gga_circ_0007785	gga-miR-29b-3p	ENSGALG00000006025
gga_circ_0007022	gga-miR-24-3p	ENSGALG00000013907
gga_circ_0007022	gga-miR-24-3p	ENSGALG00000027874
gga_circ_0007022	gga-miR-24-3p	ENSGALG00000021572
gga_circ_0007022	gga-miR-24-3p	ENSGALG00000017394
gga_circ_0007022	gga-miR-24-3p	ENSGALG00000011957
gga_circ_0007022	gga-miR-24-3p	ENSGALG00000005974
gga_circ_0007022	gga-miR-24-3p	ENSGALG00000006809
gga_circ_0007022	gga-miR-24-3p	ENSGALG00000015286
gga_circ_0007022	gga-miR-24-3p	ENSGALG00000002734
gga_circ_0007022	gga-miR-24-3p	ENSGALG00000028876
gga_circ_0007022	gga-miR-24-3p	ENSGALG00000026313
gga_circ_0007022	gga-miR-24-3p	ENSGALG00000010976
gga_circ_0007022	gga-miR-24-3p	ENSGALG00000027786
gga_circ_0007022	gga-miR-24-3p	ENSGALG00000017009
gga_circ_0007022	gga-miR-24-3p	ENSGALG00000001412
gga_circ_0007022	gga-miR-24-3p	ENSGALG00000001231
gga_circ_0007022	gga-miR-24-3p	ENSGALG00000028256
gga_circ_0007022	gga-miR-24-3p	ENSGALG00000008473
gga_circ_0007022	gga-miR-24-3p	ENSGALG00000010818
gga_circ_0007022	gga-miR-24-3p	ENSGALG00000005619
gga_circ_0007022	gga-miR-24-3p	ENSGALG00000004812
gga_circ_0007022	gga-miR-24-3p	ENSGALG00000012830
gga_circ_0008311	gga-miR-92-3p	ENSGALG00000028256
gga_circ_0008311	gga-miR-92-3p	ENSGALG00000014908
gga_circ_0008311	gga-miR-92-3p	ENSGALG00000013617
gga_circ_0008311	gga-miR-92-3p	ENSGALG00000006491
gga_circ_0008311	gga-miR-92-3p	ENSGALG00000010818
gga_circ_0008311	gga-miR-92-3p	ENSGALG00000004897
gga_circ_0008311	gga-miR-92-3p	ENSGALG00000009700
gga_circ_0008311	gga-miR-92-3p	ENSGALG00000013628
gga_circ_0008311	gga-miR-92-3p	ENSGALG00000015471
gga_circ_0008311	gga-miR-92-3p	ENSGALG00000009229
gga_circ_0008311	gga-miR-92-3p	ENSGALG00000003572
gga_circ_0008311	gga-miR-92-3p	ENSGALG00000017394
gga_circ_0008311	gga-miR-92-3p	ENSGALG00000003939
gga_circ_0008311	gga-miR-92-3p	ENSGALG00000011957
gga_circ_0008311	gga-miR-92-3p	ENSGALG00000007364
gga_circ_0008311	gga-miR-92-3p	ENSGALG00000012111
gga_circ_0008311	gga-miR-92-3p	ENSGALG00000009641
gga_circ_0008311	gga-miR-92-3p	ENSGALG00000028318
gga_circ_0008311	gga-miR-92-3p	ENSGALG00000005331
gga_circ_0008311	gga-miR-92-3p	ENSGALG00000016014
gga_circ_0008311	gga-miR-92-3p	ENSGALG00000015286
gga_circ_0008311	gga-miR-92-3p	ENSGALG00000006352
gga_circ_0008311	gga-miR-92-3p	ENSGALG00000004869
gga_circ_0008311	gga-miR-92-3p	ENSGALG00000009450
gga_circ_0008311	gga-miR-92-3p	ENSGALG00000027874
gga_circ_0008311	gga-miR-92-3p	ENSGALG00000010535
gga_circ_0008311	gga-miR-92-3p	ENSGALG00000009842
gga_circ_0003581	gga-miR-34a-5p	ENSGALG00000028318
gga_circ_0003581	gga-miR-34a-5p	ENSGALG00000011957
gga_circ_0003581	gga-miR-34a-5p	ENSGALG00000003212
gga_circ_0003581	gga-miR-34a-5p	ENSGALG00000002734
gga_circ_0003581	gga-miR-34a-5p	ENSGALG00000008076
gga_circ_0003581	gga-miR-34a-5p	ENSGALG00000005331
gga_circ_0003581	gga-miR-34a-5p	ENSGALG00000009626
gga_circ_0003581	gga-miR-34a-5p	ENSGALG00000012538
gga_circ_0003581	gga-miR-34a-5p	ENSGALG00000021572
gga_circ_0003581	gga-miR-34a-5p	ENSGALG00000005253
gga_circ_0003581	gga-miR-34a-5p	ENSGALG00000015780
gga_circ_0003581	gga-miR-34a-5p	ENSGALG00000001231
gga_circ_0003581	gga-miR-34a-5p	ENSGALG00000006390
gga_circ_0003581	gga-miR-34a-5p	ENSGALG00000028801
gga_circ_0003581	gga-miR-34a-5p	ENSGALG00000012277
gga_circ_0003581	gga-miR-34a-5p	ENSGALG00000027864
gga_circ_0003581	gga-miR-34a-5p	ENSGALG00000015297
gga_circ_0003581	gga-miR-34a-5p	ENSGALG00000006682
gga_circ_0003581	gga-miR-34a-5p	ENSGALG00000008473
gga_circ_0003581	gga-miR-34a-5p	ENSGALG00000016852
gga_circ_0003581	gga-miR-34a-5p	ENSGALG00000006025
gga_circ_0003581	gga-miR-34a-5p	ENSGALG00000027786
gga_circ_0003581	gga-miR-34a-5p	ENSGALG00000009700
gga_circ_0003581	gga-miR-34a-5p	ENSGALG00000028998
gga_circ_0003581	gga-miR-34a-5p	ENSGALG00000003734
gga_circ_0003581	gga-miR-34a-5p	ENSGALG00000016400
gga_circ_0005837	gga-miR-34a-5p	ENSGALG00000028318
gga_circ_0005837	gga-miR-34a-5p	ENSGALG00000011957
gga_circ_0005837	gga-miR-34a-5p	ENSGALG00000003212
gga_circ_0005837	gga-miR-34a-5p	ENSGALG00000002734
gga_circ_0005837	gga-miR-34a-5p	ENSGALG00000008076
gga_circ_0005837	gga-miR-34a-5p	ENSGALG00000005331
gga_circ_0005837	gga-miR-34a-5p	ENSGALG00000009626
gga_circ_0005837	gga-miR-34a-5p	ENSGALG00000012538
gga_circ_0005837	gga-miR-34a-5p	ENSGALG00000021572
gga_circ_0005837	gga-miR-34a-5p	ENSGALG00000005253
gga_circ_0005837	gga-miR-34a-5p	ENSGALG00000015780
gga_circ_0005837	gga-miR-34a-5p	ENSGALG00000001231
gga_circ_0005837	gga-miR-34a-5p	ENSGALG00000006390
gga_circ_0005837	gga-miR-34a-5p	ENSGALG00000028801
gga_circ_0005837	gga-miR-34a-5p	ENSGALG00000012277
gga_circ_0005837	gga-miR-34a-5p	ENSGALG00000027864
gga_circ_0005837	gga-miR-34a-5p	ENSGALG00000015297
gga_circ_0005837	gga-miR-34a-5p	ENSGALG00000006682
gga_circ_0005837	gga-miR-34a-5p	ENSGALG00000008473
gga_circ_0005837	gga-miR-34a-5p	ENSGALG00000016852
gga_circ_0005837	gga-miR-34a-5p	ENSGALG00000006025
gga_circ_0005837	gga-miR-34a-5p	ENSGALG00000027786
gga_circ_0005837	gga-miR-34a-5p	ENSGALG00000009700
gga_circ_0005837	gga-miR-34a-5p	ENSGALG00000028998
gga_circ_0005837	gga-miR-34a-5p	ENSGALG00000003734
gga_circ_0005837	gga-miR-34a-5p	ENSGALG00000016400
gga_circ_0002033	gga-miR-206	ENSGALG00000012538
gga_circ_0002033	gga-miR-206	ENSGALG00000005701
gga_circ_0002033	gga-miR-206	ENSGALG00000015471
gga_circ_0002033	gga-miR-206	ENSGALG00000007082
gga_circ_0002033	gga-miR-206	ENSGALG00000006286
gga_circ_0002033	gga-miR-206	ENSGALG00000008076
gga_circ_0002033	gga-miR-206	ENSGALG00000002461
gga_circ_0002033	gga-miR-206	ENSGALG00000002734
gga_circ_0002033	gga-miR-206	ENSGALG00000008661
gga_circ_0002033	gga-miR-206	ENSGALG00000004122
gga_circ_0002033	gga-miR-206	ENSGALG00000005974
gga_circ_0002033	gga-miR-206	ENSGALG00000004274
gga_circ_0010737	gga-miR-206	ENSGALG00000012538
gga_circ_0010737	gga-miR-206	ENSGALG00000005701
gga_circ_0010737	gga-miR-206	ENSGALG00000015471
gga_circ_0010737	gga-miR-206	ENSGALG00000007082
gga_circ_0010737	gga-miR-206	ENSGALG00000006286
gga_circ_0010737	gga-miR-206	ENSGALG00000008076
gga_circ_0010737	gga-miR-206	ENSGALG00000002461
gga_circ_0010737	gga-miR-206	ENSGALG00000002734
gga_circ_0010737	gga-miR-206	ENSGALG00000008661
gga_circ_0010737	gga-miR-206	ENSGALG00000004122
gga_circ_0010737	gga-miR-206	ENSGALG00000005974
gga_circ_0010737	gga-miR-206	ENSGALG00000004274
gga_circ_0008543	gga-miR-142-3p	ENSGALG00000001545
gga_circ_0008543	gga-miR-142-3p	ENSGALG00000016400
gga_circ_0008543	gga-miR-142-3p	ENSGALG00000003172
gga_circ_0008543	gga-miR-142-3p	ENSGALG00000008661
gga_circ_0008543	gga-miR-142-3p	ENSGALG00000005619
gga_circ_0008543	gga-miR-142-3p	ENSGALG00000002260
gga_circ_0008543	gga-miR-142-3p	ENSGALG00000013980
gga_circ_0008543	gga-miR-142-3p	ENSGALG00000016826
gga_circ_0008543	gga-miR-142-3p	ENSGALG00000011957
gga_circ_0008543	gga-miR-142-3p	ENSGALG00000008797
gga_circ_0008543	gga-miR-142-3p	ENSGALG00000013742
gga_circ_0001448	gga-miR-142-3p	ENSGALG00000001545
gga_circ_0001448	gga-miR-142-3p	ENSGALG00000016400
gga_circ_0001448	gga-miR-142-3p	ENSGALG00000003172
gga_circ_0001448	gga-miR-142-3p	ENSGALG00000008661
gga_circ_0001448	gga-miR-142-3p	ENSGALG00000005619
gga_circ_0001448	gga-miR-142-3p	ENSGALG00000002260
gga_circ_0001448	gga-miR-142-3p	ENSGALG00000013980
gga_circ_0001448	gga-miR-142-3p	ENSGALG00000016826
gga_circ_0001448	gga-miR-142-3p	ENSGALG00000011957
gga_circ_0001448	gga-miR-142-3p	ENSGALG00000008797
gga_circ_0001448	gga-miR-142-3p	ENSGALG00000013742
gga_circ_0003195	gga-miR-29c-3p	ENSGALG00000003572
gga_circ_0003195	gga-miR-29c-3p	ENSGALG00000005701
gga_circ_0003195	gga-miR-29c-3p	ENSGALG00000016400
gga_circ_0003195	gga-miR-29c-3p	ENSGALG00000006025
gga_circ_0003195	gga-miR-29c-3p	ENSGALG00000004684
gga_circ_0003195	gga-miR-29c-3p	ENSGALG00000028801
gga_circ_0003195	gga-miR-29c-3p	ENSGALG00000010818
gga_circ_0003195	gga-miR-29c-3p	ENSGALG00000015297
gga_circ_0003195	gga-miR-29c-3p	ENSGALG00000028037
gga_circ_0003195	gga-miR-29c-3p	ENSGALG00000013617
gga_circ_0003195	gga-miR-29c-3p	ENSGALG00000001231
gga_circ_0003195	gga-miR-29c-3p	ENSGALG00000016442
gga_circ_0003195	gga-miR-29c-3p	ENSGALG00000004387
gga_circ_0003195	gga-miR-29c-3p	ENSGALG00000027788
gga_circ_0003195	gga-miR-29c-3p	ENSGALG00000027874
gga_circ_0003195	gga-miR-29c-3p	ENSGALG00000015233
gga_circ_0003195	gga-miR-29c-3p	ENSGALG00000016843
gga_circ_0003195	gga-miR-29c-3p	ENSGALG00000002461
gga_circ_0003195	gga-miR-29c-3p	ENSGALG00000002734
gga_circ_0003195	gga-miR-29c-3p	ENSGALG00000016014
gga_circ_0003195	gga-miR-29c-3p	ENSGALG00000016457
gga_circ_0003195	gga-miR-29c-3p	ENSGALG00000007582
gga_circ_0003195	gga-miR-29c-3p	ENSGALG00000005331
gga_circ_0003195	gga-miR-29c-3p	ENSGALG00000015474
gga_circ_0003195	gga-miR-29c-3p	ENSGALG00000005974
gga_circ_0003195	gga-miR-29c-3p	ENSGALG00000009641
gga_circ_0003195	gga-miR-29c-3p	ENSGALG00000011957
gga_circ_0003195	gga-miR-29c-3p	ENSGALG00000020528
gga_circ_0003195	gga-miR-29c-3p	ENSGALG00000003923
gga_circ_0003195	gga-miR-29c-3p	ENSGALG00000017394
gga_circ_0007785	gga-miR-29c-3p	ENSGALG00000003572
gga_circ_0007785	gga-miR-29c-3p	ENSGALG00000005701
gga_circ_0007785	gga-miR-29c-3p	ENSGALG00000016400
gga_circ_0007785	gga-miR-29c-3p	ENSGALG00000006025
gga_circ_0007785	gga-miR-29c-3p	ENSGALG00000004684
gga_circ_0007785	gga-miR-29c-3p	ENSGALG00000028801
gga_circ_0007785	gga-miR-29c-3p	ENSGALG00000010818
gga_circ_0007785	gga-miR-29c-3p	ENSGALG00000015297
gga_circ_0007785	gga-miR-29c-3p	ENSGALG00000028037
gga_circ_0007785	gga-miR-29c-3p	ENSGALG00000013617
gga_circ_0007785	gga-miR-29c-3p	ENSGALG00000001231
gga_circ_0007785	gga-miR-29c-3p	ENSGALG00000016442
gga_circ_0007785	gga-miR-29c-3p	ENSGALG00000004387
gga_circ_0007785	gga-miR-29c-3p	ENSGALG00000027788
gga_circ_0007785	gga-miR-29c-3p	ENSGALG00000027874
gga_circ_0007785	gga-miR-29c-3p	ENSGALG00000015233
gga_circ_0007785	gga-miR-29c-3p	ENSGALG00000016843
gga_circ_0007785	gga-miR-29c-3p	ENSGALG00000002461
gga_circ_0007785	gga-miR-29c-3p	ENSGALG00000002734
gga_circ_0007785	gga-miR-29c-3p	ENSGALG00000016014
gga_circ_0007785	gga-miR-29c-3p	ENSGALG00000016457
gga_circ_0007785	gga-miR-29c-3p	ENSGALG00000007582
gga_circ_0007785	gga-miR-29c-3p	ENSGALG00000005331
gga_circ_0007785	gga-miR-29c-3p	ENSGALG00000015474
gga_circ_0007785	gga-miR-29c-3p	ENSGALG00000005974
gga_circ_0007785	gga-miR-29c-3p	ENSGALG00000009641
gga_circ_0007785	gga-miR-29c-3p	ENSGALG00000011957
gga_circ_0007785	gga-miR-29c-3p	ENSGALG00000020528
gga_circ_0007785	gga-miR-29c-3p	ENSGALG00000003923
gga_circ_0007785	gga-miR-29c-3p	ENSGALG00000017394
gga_circ_0005092	gga-miR-29c-3p	ENSGALG00000003572
gga_circ_0005092	gga-miR-29c-3p	ENSGALG00000005701
gga_circ_0005092	gga-miR-29c-3p	ENSGALG00000016400
gga_circ_0005092	gga-miR-29c-3p	ENSGALG00000006025
gga_circ_0005092	gga-miR-29c-3p	ENSGALG00000004684
gga_circ_0005092	gga-miR-29c-3p	ENSGALG00000028801
gga_circ_0005092	gga-miR-29c-3p	ENSGALG00000010818
gga_circ_0005092	gga-miR-29c-3p	ENSGALG00000015297
gga_circ_0005092	gga-miR-29c-3p	ENSGALG00000028037
gga_circ_0005092	gga-miR-29c-3p	ENSGALG00000013617
gga_circ_0005092	gga-miR-29c-3p	ENSGALG00000001231
gga_circ_0005092	gga-miR-29c-3p	ENSGALG00000016442
gga_circ_0005092	gga-miR-29c-3p	ENSGALG00000004387
gga_circ_0005092	gga-miR-29c-3p	ENSGALG00000027788
gga_circ_0005092	gga-miR-29c-3p	ENSGALG00000027874
gga_circ_0005092	gga-miR-29c-3p	ENSGALG00000015233
gga_circ_0005092	gga-miR-29c-3p	ENSGALG00000016843
gga_circ_0005092	gga-miR-29c-3p	ENSGALG00000002461
gga_circ_0005092	gga-miR-29c-3p	ENSGALG00000002734
gga_circ_0005092	gga-miR-29c-3p	ENSGALG00000016014
gga_circ_0005092	gga-miR-29c-3p	ENSGALG00000016457
gga_circ_0005092	gga-miR-29c-3p	ENSGALG00000007582
gga_circ_0005092	gga-miR-29c-3p	ENSGALG00000005331
gga_circ_0005092	gga-miR-29c-3p	ENSGALG00000015474
gga_circ_0005092	gga-miR-29c-3p	ENSGALG00000005974
gga_circ_0005092	gga-miR-29c-3p	ENSGALG00000009641
gga_circ_0005092	gga-miR-29c-3p	ENSGALG00000011957
gga_circ_0005092	gga-miR-29c-3p	ENSGALG00000020528
gga_circ_0005092	gga-miR-29c-3p	ENSGALG00000003923
gga_circ_0005092	gga-miR-29c-3p	ENSGALG00000017394
gga_circ_0008311	gga-miR-29c-3p	ENSGALG00000003572
gga_circ_0008311	gga-miR-29c-3p	ENSGALG00000005701
gga_circ_0008311	gga-miR-29c-3p	ENSGALG00000016400
gga_circ_0008311	gga-miR-29c-3p	ENSGALG00000006025
gga_circ_0008311	gga-miR-29c-3p	ENSGALG00000004684
gga_circ_0008311	gga-miR-29c-3p	ENSGALG00000028801
gga_circ_0008311	gga-miR-29c-3p	ENSGALG00000010818
gga_circ_0008311	gga-miR-29c-3p	ENSGALG00000015297
gga_circ_0008311	gga-miR-29c-3p	ENSGALG00000028037
gga_circ_0008311	gga-miR-29c-3p	ENSGALG00000013617
gga_circ_0008311	gga-miR-29c-3p	ENSGALG00000001231
gga_circ_0008311	gga-miR-29c-3p	ENSGALG00000016442
gga_circ_0008311	gga-miR-29c-3p	ENSGALG00000004387
gga_circ_0008311	gga-miR-29c-3p	ENSGALG00000027788
gga_circ_0008311	gga-miR-29c-3p	ENSGALG00000027874
gga_circ_0008311	gga-miR-29c-3p	ENSGALG00000015233
gga_circ_0008311	gga-miR-29c-3p	ENSGALG00000016843
gga_circ_0008311	gga-miR-29c-3p	ENSGALG00000002461
gga_circ_0008311	gga-miR-29c-3p	ENSGALG00000002734
gga_circ_0008311	gga-miR-29c-3p	ENSGALG00000016014
gga_circ_0008311	gga-miR-29c-3p	ENSGALG00000016457
gga_circ_0008311	gga-miR-29c-3p	ENSGALG00000007582
gga_circ_0008311	gga-miR-29c-3p	ENSGALG00000005331
gga_circ_0008311	gga-miR-29c-3p	ENSGALG00000015474
gga_circ_0008311	gga-miR-29c-3p	ENSGALG00000005974
gga_circ_0008311	gga-miR-29c-3p	ENSGALG00000009641
gga_circ_0008311	gga-miR-29c-3p	ENSGALG00000011957
gga_circ_0008311	gga-miR-29c-3p	ENSGALG00000020528
gga_circ_0008311	gga-miR-29c-3p	ENSGALG00000003923
gga_circ_0008311	gga-miR-29c-3p	ENSGALG00000017394
gga_circ_0001046	gga-miR-9-5p	ENSGALG00000016014
gga_circ_0001046	gga-miR-9-5p	ENSGALG00000002734
gga_circ_0001046	gga-miR-9-5p	ENSGALG00000006809
gga_circ_0001046	gga-miR-9-5p	ENSGALG00000028273
gga_circ_0001046	gga-miR-9-5p	ENSGALG00000005974
gga_circ_0001046	gga-miR-9-5p	ENSGALG00000017394
gga_circ_0001046	gga-miR-9-5p	ENSGALG00000004387
gga_circ_0001046	gga-miR-9-5p	ENSGALG00000009842
gga_circ_0001046	gga-miR-9-5p	ENSGALG00000010535
gga_circ_0001046	gga-miR-9-5p	ENSGALG00000003578
gga_circ_0001046	gga-miR-9-5p	ENSGALG00000016919
gga_circ_0001046	gga-miR-9-5p	ENSGALG00000028801
gga_circ_0001046	gga-miR-9-5p	ENSGALG00000013981
gga_circ_0001046	gga-miR-9-5p	ENSGALG00000028005
gga_circ_0001046	gga-miR-9-5p	ENSGALG00000004274
gga_circ_0001046	gga-miR-9-5p	ENSGALG00000001412
gga_circ_0001046	gga-miR-9-5p	ENSGALG00000003572
gga_circ_0001046	gga-miR-9-5p	ENSGALG00000000004
gga_circ_0001046	gga-miR-9-5p	ENSGALG00000009700
gga_circ_0001046	gga-miR-9-5p	ENSGALG00000006334
gga_circ_0001046	gga-miR-9-5p	ENSGALG00000027786
gga_circ_0008311	gga-miR-9-5p	ENSGALG00000016014
gga_circ_0008311	gga-miR-9-5p	ENSGALG00000002734
gga_circ_0008311	gga-miR-9-5p	ENSGALG00000006809
gga_circ_0008311	gga-miR-9-5p	ENSGALG00000028273
gga_circ_0008311	gga-miR-9-5p	ENSGALG00000005974
gga_circ_0008311	gga-miR-9-5p	ENSGALG00000017394
gga_circ_0008311	gga-miR-9-5p	ENSGALG00000004387
gga_circ_0008311	gga-miR-9-5p	ENSGALG00000009842
gga_circ_0008311	gga-miR-9-5p	ENSGALG00000010535
gga_circ_0008311	gga-miR-9-5p	ENSGALG00000003578
gga_circ_0008311	gga-miR-9-5p	ENSGALG00000016919
gga_circ_0008311	gga-miR-9-5p	ENSGALG00000028801
gga_circ_0008311	gga-miR-9-5p	ENSGALG00000013981
gga_circ_0008311	gga-miR-9-5p	ENSGALG00000028005
gga_circ_0008311	gga-miR-9-5p	ENSGALG00000004274
gga_circ_0008311	gga-miR-9-5p	ENSGALG00000001412
gga_circ_0008311	gga-miR-9-5p	ENSGALG00000003572
gga_circ_0008311	gga-miR-9-5p	ENSGALG00000000004
gga_circ_0008311	gga-miR-9-5p	ENSGALG00000009700
gga_circ_0008311	gga-miR-9-5p	ENSGALG00000006334
gga_circ_0008311	gga-miR-9-5p	ENSGALG00000027786
gga_circ_0007732	gga-miR-9-5p	ENSGALG00000016014
gga_circ_0007732	gga-miR-9-5p	ENSGALG00000002734
gga_circ_0007732	gga-miR-9-5p	ENSGALG00000006809
gga_circ_0007732	gga-miR-9-5p	ENSGALG00000028273
gga_circ_0007732	gga-miR-9-5p	ENSGALG00000005974
gga_circ_0007732	gga-miR-9-5p	ENSGALG00000017394
gga_circ_0007732	gga-miR-9-5p	ENSGALG00000004387
gga_circ_0007732	gga-miR-9-5p	ENSGALG00000009842
gga_circ_0007732	gga-miR-9-5p	ENSGALG00000010535
gga_circ_0007732	gga-miR-9-5p	ENSGALG00000003578
gga_circ_0007732	gga-miR-9-5p	ENSGALG00000016919
gga_circ_0007732	gga-miR-9-5p	ENSGALG00000028801
gga_circ_0007732	gga-miR-9-5p	ENSGALG00000013981
gga_circ_0007732	gga-miR-9-5p	ENSGALG00000028005
gga_circ_0007732	gga-miR-9-5p	ENSGALG00000004274
gga_circ_0007732	gga-miR-9-5p	ENSGALG00000001412
gga_circ_0007732	gga-miR-9-5p	ENSGALG00000003572
gga_circ_0007732	gga-miR-9-5p	ENSGALG00000000004
gga_circ_0007732	gga-miR-9-5p	ENSGALG00000009700
gga_circ_0007732	gga-miR-9-5p	ENSGALG00000006334
gga_circ_0007732	gga-miR-9-5p	ENSGALG00000027786
gga_circ_0002704	gga-miR-458a-3p	ENSGALG00000001231
gga_circ_0002704	gga-miR-458a-3p	ENSGALG00000012272
gga_circ_0002704	gga-miR-458a-3p	ENSGALG00000023953
gga_circ_0002704	gga-miR-458a-3p	ENSGALG00000016885
gga_circ_0002704	gga-miR-458a-3p	ENSGALG00000013548
gga_circ_0002704	gga-miR-458a-3p	ENSGALG00000014908
gga_circ_0002704	gga-miR-458a-3p	ENSGALG00000006758
gga_circ_0002704	gga-miR-458a-3p	ENSGALG00000016785
gga_circ_0002704	gga-miR-458a-3p	ENSGALG00000004869
gga_circ_0002704	gga-miR-458a-3p	ENSGALG00000010976
gga_circ_0002704	gga-miR-458a-3p	ENSGALG00000026313
gga_circ_0002704	gga-miR-458a-3p	ENSGALG00000002549
gga_circ_0002704	gga-miR-458a-3p	ENSGALG00000009626
gga_circ_0002704	gga-miR-458a-3p	ENSGALG00000015573
gga_circ_0003612	gga-miR-458a-3p	ENSGALG00000001231
gga_circ_0003612	gga-miR-458a-3p	ENSGALG00000012272
gga_circ_0003612	gga-miR-458a-3p	ENSGALG00000023953
gga_circ_0003612	gga-miR-458a-3p	ENSGALG00000016885
gga_circ_0003612	gga-miR-458a-3p	ENSGALG00000013548
gga_circ_0003612	gga-miR-458a-3p	ENSGALG00000014908
gga_circ_0003612	gga-miR-458a-3p	ENSGALG00000006758
gga_circ_0003612	gga-miR-458a-3p	ENSGALG00000016785
gga_circ_0003612	gga-miR-458a-3p	ENSGALG00000004869
gga_circ_0003612	gga-miR-458a-3p	ENSGALG00000010976
gga_circ_0003612	gga-miR-458a-3p	ENSGALG00000026313
gga_circ_0003612	gga-miR-458a-3p	ENSGALG00000002549
gga_circ_0003612	gga-miR-458a-3p	ENSGALG00000009626
gga_circ_0003612	gga-miR-458a-3p	ENSGALG00000015573
gga_circ_0008230	gga-miR-458a-3p	ENSGALG00000001231
gga_circ_0008230	gga-miR-458a-3p	ENSGALG00000012272
gga_circ_0008230	gga-miR-458a-3p	ENSGALG00000023953
gga_circ_0008230	gga-miR-458a-3p	ENSGALG00000016885
gga_circ_0008230	gga-miR-458a-3p	ENSGALG00000013548
gga_circ_0008230	gga-miR-458a-3p	ENSGALG00000014908
gga_circ_0008230	gga-miR-458a-3p	ENSGALG00000006758
gga_circ_0008230	gga-miR-458a-3p	ENSGALG00000016785
gga_circ_0008230	gga-miR-458a-3p	ENSGALG00000004869
gga_circ_0008230	gga-miR-458a-3p	ENSGALG00000010976
gga_circ_0008230	gga-miR-458a-3p	ENSGALG00000026313
gga_circ_0008230	gga-miR-458a-3p	ENSGALG00000002549
gga_circ_0008230	gga-miR-458a-3p	ENSGALG00000009626
gga_circ_0008230	gga-miR-458a-3p	ENSGALG00000015573
gga_circ_0000480	gga-miR-223	ENSGALG00000025862
gga_circ_0000480	gga-miR-223	ENSGALG00000015233
gga_circ_0000480	gga-miR-223	ENSGALG00000009959
gga_circ_0000480	gga-miR-223	ENSGALG00000027874
gga_circ_0000480	gga-miR-223	ENSGALG00000016485
gga_circ_0000480	gga-miR-223	ENSGALG00000016440
gga_circ_0000480	gga-miR-223	ENSGALG00000008457
gga_circ_0000480	gga-miR-223	ENSGALG00000003734
gga_circ_0000480	gga-miR-223	ENSGALG00000017031
gga_circ_0000480	gga-miR-223	ENSGALG00000013742
gga_circ_0000480	gga-miR-223	ENSGALG00000014908
gga_circ_0000480	gga-miR-223	ENSGALG00000010678
gga_circ_0000480	gga-miR-223	ENSGALG00000012830
gga_circ_0000480	gga-miR-223	ENSGALG00000015297
gga_circ_0000480	gga-miR-223	ENSGALG00000006286
gga_circ_0001373	gga-miR-223	ENSGALG00000025862
gga_circ_0001373	gga-miR-223	ENSGALG00000015233
gga_circ_0001373	gga-miR-223	ENSGALG00000009959
gga_circ_0001373	gga-miR-223	ENSGALG00000027874
gga_circ_0001373	gga-miR-223	ENSGALG00000016485
gga_circ_0001373	gga-miR-223	ENSGALG00000016440
gga_circ_0001373	gga-miR-223	ENSGALG00000008457
gga_circ_0001373	gga-miR-223	ENSGALG00000003734
gga_circ_0001373	gga-miR-223	ENSGALG00000017031
gga_circ_0001373	gga-miR-223	ENSGALG00000013742
gga_circ_0001373	gga-miR-223	ENSGALG00000014908
gga_circ_0001373	gga-miR-223	ENSGALG00000010678
gga_circ_0001373	gga-miR-223	ENSGALG00000012830
gga_circ_0001373	gga-miR-223	ENSGALG00000015297
gga_circ_0001373	gga-miR-223	ENSGALG00000006286
gga_circ_0000233	gga-miR-206	ENSGALG00000009268
gga_circ_0000233	gga-miR-206	ENSGALG00000009755
gga_circ_0000233	gga-miR-206	ENSGALG00000005701
gga_circ_0000233	gga-miR-206	ENSGALG00000004122
gga_circ_0000233	gga-miR-206	ENSGALG00000014970
gga_circ_0000233	gga-miR-206	ENSGALG00000012350
gga_circ_0000233	gga-miR-206	ENSGALG00000012538
gga_circ_0000233	gga-miR-206	ENSGALG00000005554
gga_circ_0000233	gga-miR-206	ENSGALG00000007780
gga_circ_0000233	gga-miR-206	ENSGALG00000007082
gga_circ_0000233	gga-miR-206	ENSGALG00000010633
gga_circ_0000233	gga-miR-206	ENSGALG00000008661
gga_circ_0000233	gga-miR-206	ENSGALG00000015001
gga_circ_0000233	gga-miR-206	ENSGALG00000005974
gga_circ_0000233	gga-miR-206	ENSGALG00000002734
gga_circ_0000233	gga-miR-206	ENSGALG00000026736
gga_circ_0004382	gga-miR-206	ENSGALG00000009268
gga_circ_0004382	gga-miR-206	ENSGALG00000009755
gga_circ_0004382	gga-miR-206	ENSGALG00000005701
gga_circ_0004382	gga-miR-206	ENSGALG00000004122
gga_circ_0004382	gga-miR-206	ENSGALG00000014970
gga_circ_0004382	gga-miR-206	ENSGALG00000012350
gga_circ_0004382	gga-miR-206	ENSGALG00000012538
gga_circ_0004382	gga-miR-206	ENSGALG00000005554
gga_circ_0004382	gga-miR-206	ENSGALG00000007780
gga_circ_0004382	gga-miR-206	ENSGALG00000007082
gga_circ_0004382	gga-miR-206	ENSGALG00000010633
gga_circ_0004382	gga-miR-206	ENSGALG00000008661
gga_circ_0004382	gga-miR-206	ENSGALG00000015001
gga_circ_0004382	gga-miR-206	ENSGALG00000005974
gga_circ_0004382	gga-miR-206	ENSGALG00000002734
gga_circ_0004382	gga-miR-206	ENSGALG00000026736
gga_circ_0009298	gga-miR-200a-3p	ENSGALG00000011551
gga_circ_0009298	gga-miR-200a-3p	ENSGALG00000002734
gga_circ_0009298	gga-miR-200a-3p	ENSGALG00000016014
gga_circ_0009298	gga-miR-200a-3p	ENSGALG00000026119
gga_circ_0009298	gga-miR-200a-3p	ENSGALG00000006809
gga_circ_0009298	gga-miR-200a-3p	ENSGALG00000011801
gga_circ_0009298	gga-miR-200a-3p	ENSGALG00000011020
gga_circ_0009298	gga-miR-200a-3p	ENSGALG00000002272
gga_circ_0009298	gga-miR-200a-3p	ENSGALG00000005253
gga_circ_0009298	gga-miR-200a-3p	ENSGALG00000013546
gga_circ_0009298	gga-miR-200a-3p	ENSGALG00000003734
gga_circ_0009298	gga-miR-200a-3p	ENSGALG00000006334
gga_circ_0009298	gga-miR-200a-3p	ENSGALG00000017191
gga_circ_0009298	gga-miR-200a-3p	ENSGALG00000015729
gga_circ_0009298	gga-miR-200a-3p	ENSGALG00000017009
gga_circ_0009298	gga-miR-200a-3p	ENSGALG00000007300
gga_circ_0009298	gga-miR-200a-3p	ENSGALG00000005619
gga_circ_0009298	gga-miR-200a-3p	ENSGALG00000026313
gga_circ_0009298	gga-miR-200a-3p	ENSGALG00000004122
gga_circ_0009298	gga-miR-200a-3p	ENSGALG00000002125
gga_circ_0009298	gga-miR-200a-3p	ENSGALG00000009268
gga_circ_0009298	gga-miR-200a-3p	ENSGALG00000016817
gga_circ_0009298	gga-miR-200a-3p	ENSGALG00000016885
gga_circ_0009298	gga-miR-200a-3p	ENSGALG00000015001
gga_circ_0009298	gga-miR-200a-3p	ENSGALG00000013981
gga_circ_0009298	gga-miR-200a-3p	ENSGALG00000004869
gga_circ_0009298	gga-miR-200a-3p	ENSGALG00000008018
gga_circ_0009298	gga-miR-200a-3p	ENSGALG00000016967
gga_circ_0009298	gga-miR-200a-3p	ENSGALG00000011271
gga_circ_0009298	gga-miR-200a-3p	ENSGALG00000016893
gga_circ_0009298	gga-miR-200a-3p	ENSGALG00000002377
gga_circ_0009298	gga-miR-200a-3p	ENSGALG00000014186
gga_circ_0009298	gga-miR-200a-3p	ENSGALG00000007752
gga_circ_0009298	gga-miR-200a-3p	ENSGALG00000005503
gga_circ_0009298	gga-miR-200a-3p	ENSGALG00000005331
gga_circ_0009298	gga-miR-200a-3p	ENSGALG00000005551
gga_circ_0009298	gga-miR-200a-3p	ENSGALG00000001231
gga_circ_0009298	gga-miR-200a-3p	ENSGALG00000006460
gga_circ_0001739	gga-miR-200a-3p	ENSGALG00000011551
gga_circ_0001739	gga-miR-200a-3p	ENSGALG00000002734
gga_circ_0001739	gga-miR-200a-3p	ENSGALG00000016014
gga_circ_0001739	gga-miR-200a-3p	ENSGALG00000026119
gga_circ_0001739	gga-miR-200a-3p	ENSGALG00000006809
gga_circ_0001739	gga-miR-200a-3p	ENSGALG00000011801
gga_circ_0001739	gga-miR-200a-3p	ENSGALG00000011020
gga_circ_0001739	gga-miR-200a-3p	ENSGALG00000002272
gga_circ_0001739	gga-miR-200a-3p	ENSGALG00000005253
gga_circ_0001739	gga-miR-200a-3p	ENSGALG00000013546
gga_circ_0001739	gga-miR-200a-3p	ENSGALG00000003734
gga_circ_0001739	gga-miR-200a-3p	ENSGALG00000006334
gga_circ_0001739	gga-miR-200a-3p	ENSGALG00000017191
gga_circ_0001739	gga-miR-200a-3p	ENSGALG00000015729
gga_circ_0001739	gga-miR-200a-3p	ENSGALG00000017009
gga_circ_0001739	gga-miR-200a-3p	ENSGALG00000007300
gga_circ_0001739	gga-miR-200a-3p	ENSGALG00000005619
gga_circ_0001739	gga-miR-200a-3p	ENSGALG00000026313
gga_circ_0001739	gga-miR-200a-3p	ENSGALG00000004122
gga_circ_0001739	gga-miR-200a-3p	ENSGALG00000002125
gga_circ_0001739	gga-miR-200a-3p	ENSGALG00000009268
gga_circ_0001739	gga-miR-200a-3p	ENSGALG00000016817
gga_circ_0001739	gga-miR-200a-3p	ENSGALG00000016885
gga_circ_0001739	gga-miR-200a-3p	ENSGALG00000015001
gga_circ_0001739	gga-miR-200a-3p	ENSGALG00000013981
gga_circ_0001739	gga-miR-200a-3p	ENSGALG00000004869
gga_circ_0001739	gga-miR-200a-3p	ENSGALG00000008018
gga_circ_0001739	gga-miR-200a-3p	ENSGALG00000016967
gga_circ_0001739	gga-miR-200a-3p	ENSGALG00000011271
gga_circ_0001739	gga-miR-200a-3p	ENSGALG00000016893
gga_circ_0001739	gga-miR-200a-3p	ENSGALG00000002377
gga_circ_0001739	gga-miR-200a-3p	ENSGALG00000014186
gga_circ_0001739	gga-miR-200a-3p	ENSGALG00000007752
gga_circ_0001739	gga-miR-200a-3p	ENSGALG00000005503
gga_circ_0001739	gga-miR-200a-3p	ENSGALG00000005331
gga_circ_0001739	gga-miR-200a-3p	ENSGALG00000005551
gga_circ_0001739	gga-miR-200a-3p	ENSGALG00000001231
gga_circ_0001739	gga-miR-200a-3p	ENSGALG00000006460
gga_circ_0009299	gga-miR-200a-3p	ENSGALG00000011551
gga_circ_0009299	gga-miR-200a-3p	ENSGALG00000002734
gga_circ_0009299	gga-miR-200a-3p	ENSGALG00000016014
gga_circ_0009299	gga-miR-200a-3p	ENSGALG00000026119
gga_circ_0009299	gga-miR-200a-3p	ENSGALG00000006809
gga_circ_0009299	gga-miR-200a-3p	ENSGALG00000011801
gga_circ_0009299	gga-miR-200a-3p	ENSGALG00000011020
gga_circ_0009299	gga-miR-200a-3p	ENSGALG00000002272
gga_circ_0009299	gga-miR-200a-3p	ENSGALG00000005253
gga_circ_0009299	gga-miR-200a-3p	ENSGALG00000013546
gga_circ_0009299	gga-miR-200a-3p	ENSGALG00000003734
gga_circ_0009299	gga-miR-200a-3p	ENSGALG00000006334
gga_circ_0009299	gga-miR-200a-3p	ENSGALG00000017191
gga_circ_0009299	gga-miR-200a-3p	ENSGALG00000015729
gga_circ_0009299	gga-miR-200a-3p	ENSGALG00000017009
gga_circ_0009299	gga-miR-200a-3p	ENSGALG00000007300
gga_circ_0009299	gga-miR-200a-3p	ENSGALG00000005619
gga_circ_0009299	gga-miR-200a-3p	ENSGALG00000026313
gga_circ_0009299	gga-miR-200a-3p	ENSGALG00000004122
gga_circ_0009299	gga-miR-200a-3p	ENSGALG00000002125
gga_circ_0009299	gga-miR-200a-3p	ENSGALG00000009268
gga_circ_0009299	gga-miR-200a-3p	ENSGALG00000016817
gga_circ_0009299	gga-miR-200a-3p	ENSGALG00000016885
gga_circ_0009299	gga-miR-200a-3p	ENSGALG00000015001
gga_circ_0009299	gga-miR-200a-3p	ENSGALG00000013981
gga_circ_0009299	gga-miR-200a-3p	ENSGALG00000004869
gga_circ_0009299	gga-miR-200a-3p	ENSGALG00000008018
gga_circ_0009299	gga-miR-200a-3p	ENSGALG00000016967
gga_circ_0009299	gga-miR-200a-3p	ENSGALG00000011271
gga_circ_0009299	gga-miR-200a-3p	ENSGALG00000016893
gga_circ_0009299	gga-miR-200a-3p	ENSGALG00000002377
gga_circ_0009299	gga-miR-200a-3p	ENSGALG00000014186
gga_circ_0009299	gga-miR-200a-3p	ENSGALG00000007752
gga_circ_0009299	gga-miR-200a-3p	ENSGALG00000005503
gga_circ_0009299	gga-miR-200a-3p	ENSGALG00000005331
gga_circ_0009299	gga-miR-200a-3p	ENSGALG00000005551
gga_circ_0009299	gga-miR-200a-3p	ENSGALG00000001231
gga_circ_0009299	gga-miR-200a-3p	ENSGALG00000006460
gga_circ_0001739	gga-miR-200b-3p	ENSGALG00000005797
gga_circ_0001739	gga-miR-200b-3p	ENSGALG00000006167
gga_circ_0001739	gga-miR-200b-3p	ENSGALG00000012377
gga_circ_0001739	gga-miR-200b-3p	ENSGALG00000016584
gga_circ_0001739	gga-miR-200b-3p	ENSGALG00000015624
gga_circ_0001739	gga-miR-200b-3p	ENSGALG00000009626
gga_circ_0001739	gga-miR-200b-3p	ENSGALG00000026313
gga_circ_0001739	gga-miR-200b-3p	ENSGALG00000003578
gga_circ_0001739	gga-miR-200b-3p	ENSGALG00000004122
gga_circ_0001739	gga-miR-200b-3p	ENSGALG00000009700
gga_circ_0001739	gga-miR-200b-3p	ENSGALG00000016912
gga_circ_0001739	gga-miR-200b-3p	ENSGALG00000016719
gga_circ_0001739	gga-miR-200b-3p	ENSGALG00000007364
gga_circ_0001739	gga-miR-200b-3p	ENSGALG00000011184
gga_circ_0001739	gga-miR-200b-3p	ENSGALG00000010747
gga_circ_0001739	gga-miR-200b-3p	ENSGALG00000009179
gga_circ_0001739	gga-miR-200b-3p	ENSGALG00000012696
gga_circ_0001739	gga-miR-200b-3p	ENSGALG00000015128
gga_circ_0001739	gga-miR-200b-3p	ENSGALG00000011801
gga_circ_0001739	gga-miR-200b-3p	ENSGALG00000005253
gga_circ_0001739	gga-miR-200b-3p	ENSGALG00000008497
gga_circ_0001739	gga-miR-200b-3p	ENSGALG00000010870
gga_circ_0001739	gga-miR-200b-3p	ENSGALG00000010976
gga_circ_0001739	gga-miR-200b-3p	ENSGALG00000008539
gga_circ_0001739	gga-miR-200b-3p	ENSGALG00000010311
gga_circ_0001739	gga-miR-200b-3p	ENSGALG00000026736
gga_circ_0001739	gga-miR-200b-3p	ENSGALG00000000667
gga_circ_0001739	gga-miR-200b-3p	ENSGALG00000009314
gga_circ_0001739	gga-miR-200b-3p	ENSGALG00000004121
gga_circ_0001739	gga-miR-200b-3p	ENSGALG00000008403
gga_circ_0001739	gga-miR-200b-3p	ENSGALG00000016014
gga_circ_0010972	gga-miR-200b-3p	ENSGALG00000005797
gga_circ_0010972	gga-miR-200b-3p	ENSGALG00000006167
gga_circ_0010972	gga-miR-200b-3p	ENSGALG00000012377
gga_circ_0010972	gga-miR-200b-3p	ENSGALG00000016584
gga_circ_0010972	gga-miR-200b-3p	ENSGALG00000015624
gga_circ_0010972	gga-miR-200b-3p	ENSGALG00000009626
gga_circ_0010972	gga-miR-200b-3p	ENSGALG00000026313
gga_circ_0010972	gga-miR-200b-3p	ENSGALG00000003578
gga_circ_0010972	gga-miR-200b-3p	ENSGALG00000004122
gga_circ_0010972	gga-miR-200b-3p	ENSGALG00000009700
gga_circ_0010972	gga-miR-200b-3p	ENSGALG00000016912
gga_circ_0010972	gga-miR-200b-3p	ENSGALG00000016719
gga_circ_0010972	gga-miR-200b-3p	ENSGALG00000007364
gga_circ_0010972	gga-miR-200b-3p	ENSGALG00000011184
gga_circ_0010972	gga-miR-200b-3p	ENSGALG00000010747
gga_circ_0010972	gga-miR-200b-3p	ENSGALG00000009179
gga_circ_0010972	gga-miR-200b-3p	ENSGALG00000012696
gga_circ_0010972	gga-miR-200b-3p	ENSGALG00000015128
gga_circ_0010972	gga-miR-200b-3p	ENSGALG00000011801
gga_circ_0010972	gga-miR-200b-3p	ENSGALG00000005253
gga_circ_0010972	gga-miR-200b-3p	ENSGALG00000008497
gga_circ_0010972	gga-miR-200b-3p	ENSGALG00000010870
gga_circ_0010972	gga-miR-200b-3p	ENSGALG00000010976
gga_circ_0010972	gga-miR-200b-3p	ENSGALG00000008539
gga_circ_0010972	gga-miR-200b-3p	ENSGALG00000010311
gga_circ_0010972	gga-miR-200b-3p	ENSGALG00000026736
gga_circ_0010972	gga-miR-200b-3p	ENSGALG00000000667
gga_circ_0010972	gga-miR-200b-3p	ENSGALG00000009314
gga_circ_0010972	gga-miR-200b-3p	ENSGALG00000004121
gga_circ_0010972	gga-miR-200b-3p	ENSGALG00000008403
gga_circ_0010972	gga-miR-200b-3p	ENSGALG00000016014
gga_circ_0004899	gga-miR-200b-3p	ENSGALG00000005797
gga_circ_0004899	gga-miR-200b-3p	ENSGALG00000006167
gga_circ_0004899	gga-miR-200b-3p	ENSGALG00000012377
gga_circ_0004899	gga-miR-200b-3p	ENSGALG00000016584
gga_circ_0004899	gga-miR-200b-3p	ENSGALG00000015624
gga_circ_0004899	gga-miR-200b-3p	ENSGALG00000009626
gga_circ_0004899	gga-miR-200b-3p	ENSGALG00000026313
gga_circ_0004899	gga-miR-200b-3p	ENSGALG00000003578
gga_circ_0004899	gga-miR-200b-3p	ENSGALG00000004122
gga_circ_0004899	gga-miR-200b-3p	ENSGALG00000009700
gga_circ_0004899	gga-miR-200b-3p	ENSGALG00000016912
gga_circ_0004899	gga-miR-200b-3p	ENSGALG00000016719
gga_circ_0004899	gga-miR-200b-3p	ENSGALG00000007364
gga_circ_0004899	gga-miR-200b-3p	ENSGALG00000011184
gga_circ_0004899	gga-miR-200b-3p	ENSGALG00000010747
gga_circ_0004899	gga-miR-200b-3p	ENSGALG00000009179
gga_circ_0004899	gga-miR-200b-3p	ENSGALG00000012696
gga_circ_0004899	gga-miR-200b-3p	ENSGALG00000015128
gga_circ_0004899	gga-miR-200b-3p	ENSGALG00000011801
gga_circ_0004899	gga-miR-200b-3p	ENSGALG00000005253
gga_circ_0004899	gga-miR-200b-3p	ENSGALG00000008497
gga_circ_0004899	gga-miR-200b-3p	ENSGALG00000010870
gga_circ_0004899	gga-miR-200b-3p	ENSGALG00000010976
gga_circ_0004899	gga-miR-200b-3p	ENSGALG00000008539
gga_circ_0004899	gga-miR-200b-3p	ENSGALG00000010311
gga_circ_0004899	gga-miR-200b-3p	ENSGALG00000026736
gga_circ_0004899	gga-miR-200b-3p	ENSGALG00000000667
gga_circ_0004899	gga-miR-200b-3p	ENSGALG00000009314
gga_circ_0004899	gga-miR-200b-3p	ENSGALG00000004121
gga_circ_0004899	gga-miR-200b-3p	ENSGALG00000008403
gga_circ_0004899	gga-miR-200b-3p	ENSGALG00000016014
gga_circ_0004858	gga-miR-200b-3p	ENSGALG00000005797
gga_circ_0004858	gga-miR-200b-3p	ENSGALG00000006167
gga_circ_0004858	gga-miR-200b-3p	ENSGALG00000012377
gga_circ_0004858	gga-miR-200b-3p	ENSGALG00000016584
gga_circ_0004858	gga-miR-200b-3p	ENSGALG00000015624
gga_circ_0004858	gga-miR-200b-3p	ENSGALG00000009626
gga_circ_0004858	gga-miR-200b-3p	ENSGALG00000026313
gga_circ_0004858	gga-miR-200b-3p	ENSGALG00000003578
gga_circ_0004858	gga-miR-200b-3p	ENSGALG00000004122
gga_circ_0004858	gga-miR-200b-3p	ENSGALG00000009700
gga_circ_0004858	gga-miR-200b-3p	ENSGALG00000016912
gga_circ_0004858	gga-miR-200b-3p	ENSGALG00000016719
gga_circ_0004858	gga-miR-200b-3p	ENSGALG00000007364
gga_circ_0004858	gga-miR-200b-3p	ENSGALG00000011184
gga_circ_0004858	gga-miR-200b-3p	ENSGALG00000010747
gga_circ_0004858	gga-miR-200b-3p	ENSGALG00000009179
gga_circ_0004858	gga-miR-200b-3p	ENSGALG00000012696
gga_circ_0004858	gga-miR-200b-3p	ENSGALG00000015128
gga_circ_0004858	gga-miR-200b-3p	ENSGALG00000011801
gga_circ_0004858	gga-miR-200b-3p	ENSGALG00000005253
gga_circ_0004858	gga-miR-200b-3p	ENSGALG00000008497
gga_circ_0004858	gga-miR-200b-3p	ENSGALG00000010870
gga_circ_0004858	gga-miR-200b-3p	ENSGALG00000010976
gga_circ_0004858	gga-miR-200b-3p	ENSGALG00000008539
gga_circ_0004858	gga-miR-200b-3p	ENSGALG00000010311
gga_circ_0004858	gga-miR-200b-3p	ENSGALG00000026736
gga_circ_0004858	gga-miR-200b-3p	ENSGALG00000000667
gga_circ_0004858	gga-miR-200b-3p	ENSGALG00000009314
gga_circ_0004858	gga-miR-200b-3p	ENSGALG00000004121
gga_circ_0004858	gga-miR-200b-3p	ENSGALG00000008403
gga_circ_0004858	gga-miR-200b-3p	ENSGALG00000016014
gga_circ_0005149	gga-miR-454-3p	ENSGALG00000003734
gga_circ_0005149	gga-miR-454-3p	ENSGALG00000005999
gga_circ_0005149	gga-miR-454-3p	ENSGALG00000000004
gga_circ_0005149	gga-miR-454-3p	ENSGALG00000012350
gga_circ_0005149	gga-miR-454-3p	ENSGALG00000003923
gga_circ_0005149	gga-miR-454-3p	ENSGALG00000005795
gga_circ_0005149	gga-miR-454-3p	ENSGALG00000005140
gga_circ_0005149	gga-miR-454-3p	ENSGALG00000007300
gga_circ_0005149	gga-miR-454-3p	ENSGALG00000014970
gga_circ_0005149	gga-miR-454-3p	ENSGALG00000017009
gga_circ_0005149	gga-miR-454-3p	ENSGALG00000015438
gga_circ_0005149	gga-miR-454-3p	ENSGALG00000011551
gga_circ_0005149	gga-miR-454-3p	ENSGALG00000026661
gga_circ_0005149	gga-miR-454-3p	ENSGALG00000006809
gga_circ_0005149	gga-miR-454-3p	ENSGALG00000010976
gga_circ_0005149	gga-miR-454-3p	ENSGALG00000002763
gga_circ_0005149	gga-miR-454-3p	ENSGALG00000005204
gga_circ_0005149	gga-miR-454-3p	ENSGALG00000016893
gga_circ_0005149	gga-miR-454-3p	ENSGALG00000013703
gga_circ_0005149	gga-miR-454-3p	ENSGALG00000009959
gga_circ_0005149	gga-miR-454-3p	ENSGALG00000001231
gga_circ_0005149	gga-miR-454-3p	ENSGALG00000006520
gga_circ_0005149	gga-miR-454-3p	ENSGALG00000011423
gga_circ_0005149	gga-miR-454-3p	ENSGALG00000000667
gga_circ_0005149	gga-miR-454-3p	ENSGALG00000011254
gga_circ_0005149	gga-miR-454-3p	ENSGALG00000005074
gga_circ_0005149	gga-miR-454-3p	ENSGALG00000006346
gga_circ_0005149	gga-miR-454-3p	ENSGALG00000021572
gga_circ_0005149	gga-miR-454-3p	ENSGALG00000006743
gga_circ_0005149	gga-miR-454-3p	ENSGALG00000009314
gga_circ_0005149	gga-miR-454-3p	ENSGALG00000001709
gga_circ_0005149	gga-miR-454-3p	ENSGALG00000015780
gga_circ_0005149	gga-miR-454-3p	ENSGALG00000015001
gga_circ_0005149	gga-miR-454-3p	ENSGALG00000007780
gga_circ_0002605	gga-miR-454-3p	ENSGALG00000003734
gga_circ_0002605	gga-miR-454-3p	ENSGALG00000005999
gga_circ_0002605	gga-miR-454-3p	ENSGALG00000000004
gga_circ_0002605	gga-miR-454-3p	ENSGALG00000012350
gga_circ_0002605	gga-miR-454-3p	ENSGALG00000003923
gga_circ_0002605	gga-miR-454-3p	ENSGALG00000005795
gga_circ_0002605	gga-miR-454-3p	ENSGALG00000005140
gga_circ_0002605	gga-miR-454-3p	ENSGALG00000007300
gga_circ_0002605	gga-miR-454-3p	ENSGALG00000014970
gga_circ_0002605	gga-miR-454-3p	ENSGALG00000017009
gga_circ_0002605	gga-miR-454-3p	ENSGALG00000015438
gga_circ_0002605	gga-miR-454-3p	ENSGALG00000011551
gga_circ_0002605	gga-miR-454-3p	ENSGALG00000026661
gga_circ_0002605	gga-miR-454-3p	ENSGALG00000006809
gga_circ_0002605	gga-miR-454-3p	ENSGALG00000010976
gga_circ_0002605	gga-miR-454-3p	ENSGALG00000002763
gga_circ_0002605	gga-miR-454-3p	ENSGALG00000005204
gga_circ_0002605	gga-miR-454-3p	ENSGALG00000016893
gga_circ_0002605	gga-miR-454-3p	ENSGALG00000013703
gga_circ_0002605	gga-miR-454-3p	ENSGALG00000009959
gga_circ_0002605	gga-miR-454-3p	ENSGALG00000001231
gga_circ_0002605	gga-miR-454-3p	ENSGALG00000006520
gga_circ_0002605	gga-miR-454-3p	ENSGALG00000011423
gga_circ_0002605	gga-miR-454-3p	ENSGALG00000000667
gga_circ_0002605	gga-miR-454-3p	ENSGALG00000011254
gga_circ_0002605	gga-miR-454-3p	ENSGALG00000005074
gga_circ_0002605	gga-miR-454-3p	ENSGALG00000006346
gga_circ_0002605	gga-miR-454-3p	ENSGALG00000021572
gga_circ_0002605	gga-miR-454-3p	ENSGALG00000006743
gga_circ_0002605	gga-miR-454-3p	ENSGALG00000009314
gga_circ_0002605	gga-miR-454-3p	ENSGALG00000001709
gga_circ_0002605	gga-miR-454-3p	ENSGALG00000015780
gga_circ_0002605	gga-miR-454-3p	ENSGALG00000015001
gga_circ_0002605	gga-miR-454-3p	ENSGALG00000007780
gga_circ_0006861	gga-miR-155	ENSGALG00000009314
gga_circ_0006861	gga-miR-155	ENSGALG00000010013
gga_circ_0006861	gga-miR-155	ENSGALG00000008314
gga_circ_0006861	gga-miR-155	ENSGALG00000016014
gga_circ_0006861	gga-miR-155	ENSGALG00000007090
gga_circ_0006861	gga-miR-155	ENSGALG00000017179
gga_circ_0006861	gga-miR-155	ENSGALG00000011254
gga_circ_0006861	gga-miR-155	ENSGALG00000009732
gga_circ_0006861	gga-miR-155	ENSGALG00000012613
gga_circ_0006861	gga-miR-155	ENSGALG00000007780
gga_circ_0006861	gga-miR-155	ENSGALG00000027232
gga_circ_0006861	gga-miR-155	ENSGALG00000027891
gga_circ_0006861	gga-miR-155	ENSGALG00000008666
gga_circ_0006861	gga-miR-155	ENSGALG00000023953
gga_circ_0006861	gga-miR-155	ENSGALG00000015001
gga_circ_0006861	gga-miR-155	ENSGALG00000028186
gga_circ_0006861	gga-miR-155	ENSGALG00000027184
gga_circ_0006861	gga-miR-155	ENSGALG00000020528
gga_circ_0006861	gga-miR-155	ENSGALG00000006190
gga_circ_0006861	gga-miR-155	ENSGALG00000005554
gga_circ_0006861	gga-miR-155	ENSGALG00000013830
gga_circ_0006861	gga-miR-155	ENSGALG00000004122
gga_circ_0006861	gga-miR-155	ENSGALG00000028037
gga_circ_0006861	gga-miR-155	ENSGALG00000009626
gga_circ_0002053	gga-miR-29b-3p	ENSGALG00000005974
gga_circ_0002053	gga-miR-29b-3p	ENSGALG00000016014
gga_circ_0002053	gga-miR-29b-3p	ENSGALG00000029072
gga_circ_0002053	gga-miR-29b-3p	ENSGALG00000010311
gga_circ_0002053	gga-miR-29b-3p	ENSGALG00000002734
gga_circ_0002053	gga-miR-29b-3p	ENSGALG00000027232
gga_circ_0002053	gga-miR-29b-3p	ENSGALG00000027891
gga_circ_0002053	gga-miR-29b-3p	ENSGALG00000016843
gga_circ_0002053	gga-miR-29b-3p	ENSGALG00000002272
gga_circ_0002053	gga-miR-29b-3p	ENSGALG00000011957
gga_circ_0002053	gga-miR-29b-3p	ENSGALG00000011801
gga_circ_0002053	gga-miR-29b-3p	ENSGALG00000016457
gga_circ_0002053	gga-miR-29b-3p	ENSGALG00000003923
gga_circ_0002053	gga-miR-29b-3p	ENSGALG00000007993
gga_circ_0002053	gga-miR-29b-3p	ENSGALG00000029168
gga_circ_0002053	gga-miR-29b-3p	ENSGALG00000005999
gga_circ_0002053	gga-miR-29b-3p	ENSGALG00000020528
gga_circ_0002053	gga-miR-29b-3p	ENSGALG00000006190
gga_circ_0002053	gga-miR-29b-3p	ENSGALG00000028037
gga_circ_0002053	gga-miR-29b-3p	ENSGALG00000005701
gga_circ_0002053	gga-miR-29b-3p	ENSGALG00000013617
gga_circ_0002053	gga-miR-29b-3p	ENSGALG00000026373
gga_circ_0002053	gga-miR-29b-3p	ENSGALG00000010818
gga_circ_0002053	gga-miR-29b-3p	ENSGALG00000011214
gga_circ_0002053	gga-miR-29b-3p	ENSGALG00000008314
gga_circ_0002053	gga-miR-29b-3p	ENSGALG00000013971
gga_circ_0002053	gga-miR-29b-3p	ENSGALG00000027874
gga_circ_0002053	gga-miR-29b-3p	ENSGALG00000009654
gga_circ_0002053	gga-miR-29b-3p	ENSGALG00000003580
gga_circ_0002053	gga-miR-29b-3p	ENSGALG00000020488
gga_circ_0002053	gga-miR-29b-3p	ENSGALG00000004418
gga_circ_0002053	gga-miR-29b-3p	ENSGALG00000013703
gga_circ_0002053	gga-miR-29b-3p	ENSGALG00000007582
gga_circ_0002053	gga-miR-29b-3p	ENSGALG00000005331
gga_circ_0002053	gga-miR-29b-3p	ENSGALG00000005503
gga_circ_0002053	gga-miR-29b-3p	ENSGALG00000027788
gga_circ_0002053	gga-miR-29b-3p	ENSGALG00000001231
gga_circ_0002053	gga-miR-29b-3p	ENSGALG00000009641
gga_circ_0003195	gga-miR-29b-3p	ENSGALG00000029072
gga_circ_0003195	gga-miR-29b-3p	ENSGALG00000010311
gga_circ_0003195	gga-miR-29b-3p	ENSGALG00000027232
gga_circ_0003195	gga-miR-29b-3p	ENSGALG00000027891
gga_circ_0003195	gga-miR-29b-3p	ENSGALG00000002272
gga_circ_0003195	gga-miR-29b-3p	ENSGALG00000011801
gga_circ_0003195	gga-miR-29b-3p	ENSGALG00000007993
gga_circ_0003195	gga-miR-29b-3p	ENSGALG00000029168
gga_circ_0003195	gga-miR-29b-3p	ENSGALG00000005999
gga_circ_0003195	gga-miR-29b-3p	ENSGALG00000006190
gga_circ_0003195	gga-miR-29b-3p	ENSGALG00000026373
gga_circ_0003195	gga-miR-29b-3p	ENSGALG00000011214
gga_circ_0003195	gga-miR-29b-3p	ENSGALG00000008314
gga_circ_0003195	gga-miR-29b-3p	ENSGALG00000013971
gga_circ_0003195	gga-miR-29b-3p	ENSGALG00000009654
gga_circ_0003195	gga-miR-29b-3p	ENSGALG00000003580
gga_circ_0003195	gga-miR-29b-3p	ENSGALG00000020488
gga_circ_0003195	gga-miR-29b-3p	ENSGALG00000004418
gga_circ_0003195	gga-miR-29b-3p	ENSGALG00000013703
gga_circ_0003195	gga-miR-29b-3p	ENSGALG00000005503
gga_circ_0006431	gga-miR-194	ENSGALG00000002549
gga_circ_0006431	gga-miR-194	ENSGALG00000016761
gga_circ_0006431	gga-miR-194	ENSGALG00000001231
gga_circ_0006431	gga-miR-194	ENSGALG00000028998
gga_circ_0006431	gga-miR-194	ENSGALG00000006520
gga_circ_0006431	gga-miR-194	ENSGALG00000012357
gga_circ_0006431	gga-miR-194	ENSGALG00000011254
gga_circ_0006431	gga-miR-194	ENSGALG00000002479
gga_circ_0006431	gga-miR-194	ENSGALG00000009450
gga_circ_0006431	gga-miR-194	ENSGALG00000027963
gga_circ_0006431	gga-miR-194	ENSGALG00000016885
gga_circ_0006431	gga-miR-194	ENSGALG00000012830
gga_circ_0006431	gga-miR-194	ENSGALG00000012545
gga_circ_0006431	gga-miR-194	ENSGALG00000027874
gga_circ_0006431	gga-miR-194	ENSGALG00000002106
gga_circ_0006431	gga-miR-194	ENSGALG00000007082
gga_circ_0006431	gga-miR-194	ENSGALG00000020528
gga_circ_0006431	gga-miR-194	ENSGALG00000003923
gga_circ_0006431	gga-miR-194	ENSGALG00000012350
gga_circ_0006431	gga-miR-194	ENSGALG00000004184
gga_circ_0006431	gga-miR-194	ENSGALG00000017009
gga_circ_0006431	gga-miR-194	ENSGALG00000004122
gga_circ_0006431	gga-miR-194	ENSGALG00000009755
gga_circ_0006431	gga-miR-194	ENSGALG00000026491
gga_circ_0006431	gga-miR-194	ENSGALG00000004508
gga_circ_0006431	gga-miR-194	ENSGALG00000006352
gga_circ_0006431	gga-miR-194	ENSGALG00000006809
gga_circ_0006431	gga-miR-194	ENSGALG00000005710
gga_circ_0006431	gga-miR-194	ENSGALG00000004058
gga_circ_0006431	gga-miR-194	ENSGALG00000010976
gga_circ_0006431	gga-miR-194	ENSGALG00000025862
gga_circ_0006431	gga-miR-194	ENSGALG00000011020
gga_circ_0006431	gga-miR-194	ENSGALG00000011237
gga_circ_0006431	gga-miR-194	ENSGALG00000011957
gga_circ_0011201	gga-miR-194	ENSGALG00000002549
gga_circ_0011201	gga-miR-194	ENSGALG00000016761
gga_circ_0011201	gga-miR-194	ENSGALG00000001231
gga_circ_0011201	gga-miR-194	ENSGALG00000028998
gga_circ_0011201	gga-miR-194	ENSGALG00000006520
gga_circ_0011201	gga-miR-194	ENSGALG00000012357
gga_circ_0011201	gga-miR-194	ENSGALG00000011254
gga_circ_0011201	gga-miR-194	ENSGALG00000002479
gga_circ_0011201	gga-miR-194	ENSGALG00000009450
gga_circ_0011201	gga-miR-194	ENSGALG00000027963
gga_circ_0011201	gga-miR-194	ENSGALG00000016885
gga_circ_0011201	gga-miR-194	ENSGALG00000012830
gga_circ_0011201	gga-miR-194	ENSGALG00000012545
gga_circ_0011201	gga-miR-194	ENSGALG00000027874
gga_circ_0011201	gga-miR-194	ENSGALG00000002106
gga_circ_0011201	gga-miR-194	ENSGALG00000007082
gga_circ_0011201	gga-miR-194	ENSGALG00000020528
gga_circ_0011201	gga-miR-194	ENSGALG00000003923
gga_circ_0011201	gga-miR-194	ENSGALG00000012350
gga_circ_0011201	gga-miR-194	ENSGALG00000004184
gga_circ_0011201	gga-miR-194	ENSGALG00000017009
gga_circ_0011201	gga-miR-194	ENSGALG00000004122
gga_circ_0011201	gga-miR-194	ENSGALG00000009755
gga_circ_0011201	gga-miR-194	ENSGALG00000026491
gga_circ_0011201	gga-miR-194	ENSGALG00000004508
gga_circ_0011201	gga-miR-194	ENSGALG00000006352
gga_circ_0011201	gga-miR-194	ENSGALG00000006809
gga_circ_0011201	gga-miR-194	ENSGALG00000005710
gga_circ_0011201	gga-miR-194	ENSGALG00000004058
gga_circ_0011201	gga-miR-194	ENSGALG00000010976
gga_circ_0011201	gga-miR-194	ENSGALG00000025862
gga_circ_0011201	gga-miR-194	ENSGALG00000011020
gga_circ_0011201	gga-miR-194	ENSGALG00000011237
gga_circ_0011201	gga-miR-194	ENSGALG00000011957
gga_circ_0009102	gga-miR-181b-5p	ENSGALG00000002549
gga_circ_0009102	gga-miR-181b-5p	ENSGALG00000013177
gga_circ_0009102	gga-miR-181b-5p	ENSGALG00000003580
gga_circ_0009102	gga-miR-181b-5p	ENSGALG00000009654
gga_circ_0009102	gga-miR-181b-5p	ENSGALG00000023435
gga_circ_0009102	gga-miR-181b-5p	ENSGALG00000005503
gga_circ_0009102	gga-miR-181b-5p	ENSGALG00000001231
gga_circ_0009102	gga-miR-181b-5p	ENSGALG00000027788
gga_circ_0009102	gga-miR-181b-5p	ENSGALG00000009700
gga_circ_0009102	gga-miR-181b-5p	ENSGALG00000012377
gga_circ_0009102	gga-miR-181b-5p	ENSGALG00000015624
gga_circ_0009102	gga-miR-181b-5p	ENSGALG00000006505
gga_circ_0009102	gga-miR-181b-5p	ENSGALG00000009042
gga_circ_0009102	gga-miR-181b-5p	ENSGALG00000006346
gga_circ_0009102	gga-miR-181b-5p	ENSGALG00000002735
gga_circ_0009102	gga-miR-181b-5p	ENSGALG00000027963
gga_circ_0009102	gga-miR-181b-5p	ENSGALG00000011214
gga_circ_0009102	gga-miR-181b-5p	ENSGALG00000015425
gga_circ_0009102	gga-miR-181b-5p	ENSGALG00000011274
gga_circ_0009102	gga-miR-181b-5p	ENSGALG00000015001
gga_circ_0009102	gga-miR-181b-5p	ENSGALG00000007077
gga_circ_0009102	gga-miR-181b-5p	ENSGALG00000027874
gga_circ_0009102	gga-miR-181b-5p	ENSGALG00000003965
gga_circ_0009102	gga-miR-181b-5p	ENSGALG00000013981
gga_circ_0009102	gga-miR-181b-5p	ENSGALG00000007780
gga_circ_0009102	gga-miR-181b-5p	ENSGALG00000005999
gga_circ_0009102	gga-miR-181b-5p	ENSGALG00000013546
gga_circ_0009102	gga-miR-181b-5p	ENSGALG00000009748
gga_circ_0009102	gga-miR-181b-5p	ENSGALG00000006560
gga_circ_0009102	gga-miR-181b-5p	ENSGALG00000007993
gga_circ_0009102	gga-miR-181b-5p	ENSGALG00000029168
gga_circ_0009102	gga-miR-181b-5p	ENSGALG00000005795
gga_circ_0009102	gga-miR-181b-5p	ENSGALG00000017191
gga_circ_0009102	gga-miR-181b-5p	ENSGALG00000004184
gga_circ_0009102	gga-miR-181b-5p	ENSGALG00000014970
gga_circ_0009102	gga-miR-181b-5p	ENSGALG00000007300
gga_circ_0009102	gga-miR-181b-5p	ENSGALG00000004122
gga_circ_0009102	gga-miR-181b-5p	ENSGALG00000028037
gga_circ_0009102	gga-miR-181b-5p	ENSGALG00000026313
gga_circ_0009102	gga-miR-181b-5p	ENSGALG00000002734
gga_circ_0009102	gga-miR-181b-5p	ENSGALG00000011801
gga_circ_0009102	gga-miR-181b-5p	ENSGALG00000016852
gga_circ_0009102	gga-miR-181b-5p	ENSGALG00000001545
gga_circ_0009102	gga-miR-181b-5p	ENSGALG00000005710
gga_circ_0009102	gga-miR-181b-5p	ENSGALG00000010976
gga_circ_0009102	gga-miR-181b-5p	ENSGALG00000011020
gga_circ_0009102	gga-miR-181b-5p	ENSGALG00000011237
gga_circ_0008782	gga-miR-181b-5p	ENSGALG00000002549
gga_circ_0008782	gga-miR-181b-5p	ENSGALG00000013177
gga_circ_0008782	gga-miR-181b-5p	ENSGALG00000003580
gga_circ_0008782	gga-miR-181b-5p	ENSGALG00000009654
gga_circ_0008782	gga-miR-181b-5p	ENSGALG00000023435
gga_circ_0008782	gga-miR-181b-5p	ENSGALG00000005503
gga_circ_0008782	gga-miR-181b-5p	ENSGALG00000001231
gga_circ_0008782	gga-miR-181b-5p	ENSGALG00000027788
gga_circ_0008782	gga-miR-181b-5p	ENSGALG00000009700
gga_circ_0008782	gga-miR-181b-5p	ENSGALG00000012377
gga_circ_0008782	gga-miR-181b-5p	ENSGALG00000015624
gga_circ_0008782	gga-miR-181b-5p	ENSGALG00000006505
gga_circ_0008782	gga-miR-181b-5p	ENSGALG00000009042
gga_circ_0008782	gga-miR-181b-5p	ENSGALG00000006346
gga_circ_0008782	gga-miR-181b-5p	ENSGALG00000002735
gga_circ_0008782	gga-miR-181b-5p	ENSGALG00000027963
gga_circ_0008782	gga-miR-181b-5p	ENSGALG00000011214
gga_circ_0008782	gga-miR-181b-5p	ENSGALG00000015425
gga_circ_0008782	gga-miR-181b-5p	ENSGALG00000011274
gga_circ_0008782	gga-miR-181b-5p	ENSGALG00000015001
gga_circ_0008782	gga-miR-181b-5p	ENSGALG00000007077
gga_circ_0008782	gga-miR-181b-5p	ENSGALG00000027874
gga_circ_0008782	gga-miR-181b-5p	ENSGALG00000003965
gga_circ_0008782	gga-miR-181b-5p	ENSGALG00000013981
gga_circ_0008782	gga-miR-181b-5p	ENSGALG00000007780
gga_circ_0008782	gga-miR-181b-5p	ENSGALG00000005999
gga_circ_0008782	gga-miR-181b-5p	ENSGALG00000013546
gga_circ_0008782	gga-miR-181b-5p	ENSGALG00000009748
gga_circ_0008782	gga-miR-181b-5p	ENSGALG00000006560
gga_circ_0008782	gga-miR-181b-5p	ENSGALG00000007993
gga_circ_0008782	gga-miR-181b-5p	ENSGALG00000029168
gga_circ_0008782	gga-miR-181b-5p	ENSGALG00000005795
gga_circ_0008782	gga-miR-181b-5p	ENSGALG00000017191
gga_circ_0008782	gga-miR-181b-5p	ENSGALG00000004184
gga_circ_0008782	gga-miR-181b-5p	ENSGALG00000014970
gga_circ_0008782	gga-miR-181b-5p	ENSGALG00000007300
gga_circ_0008782	gga-miR-181b-5p	ENSGALG00000004122
gga_circ_0008782	gga-miR-181b-5p	ENSGALG00000028037
gga_circ_0008782	gga-miR-181b-5p	ENSGALG00000026313
gga_circ_0008782	gga-miR-181b-5p	ENSGALG00000002734
gga_circ_0008782	gga-miR-181b-5p	ENSGALG00000011801
gga_circ_0008782	gga-miR-181b-5p	ENSGALG00000016852
gga_circ_0008782	gga-miR-181b-5p	ENSGALG00000001545
gga_circ_0008782	gga-miR-181b-5p	ENSGALG00000005710
gga_circ_0008782	gga-miR-181b-5p	ENSGALG00000010976
gga_circ_0008782	gga-miR-181b-5p	ENSGALG00000011020
gga_circ_0008782	gga-miR-181b-5p	ENSGALG00000011237
gga_circ_0008234	gga-miR-181b-5p	ENSGALG00000002549
gga_circ_0008234	gga-miR-181b-5p	ENSGALG00000013177
gga_circ_0008234	gga-miR-181b-5p	ENSGALG00000003580
gga_circ_0008234	gga-miR-181b-5p	ENSGALG00000009654
gga_circ_0008234	gga-miR-181b-5p	ENSGALG00000023435
gga_circ_0008234	gga-miR-181b-5p	ENSGALG00000005503
gga_circ_0008234	gga-miR-181b-5p	ENSGALG00000001231
gga_circ_0008234	gga-miR-181b-5p	ENSGALG00000027788
gga_circ_0008234	gga-miR-181b-5p	ENSGALG00000009700
gga_circ_0008234	gga-miR-181b-5p	ENSGALG00000012377
gga_circ_0008234	gga-miR-181b-5p	ENSGALG00000015624
gga_circ_0008234	gga-miR-181b-5p	ENSGALG00000006505
gga_circ_0008234	gga-miR-181b-5p	ENSGALG00000009042
gga_circ_0008234	gga-miR-181b-5p	ENSGALG00000006346
gga_circ_0008234	gga-miR-181b-5p	ENSGALG00000002735
gga_circ_0008234	gga-miR-181b-5p	ENSGALG00000027963
gga_circ_0008234	gga-miR-181b-5p	ENSGALG00000011214
gga_circ_0008234	gga-miR-181b-5p	ENSGALG00000015425
gga_circ_0008234	gga-miR-181b-5p	ENSGALG00000011274
gga_circ_0008234	gga-miR-181b-5p	ENSGALG00000015001
gga_circ_0008234	gga-miR-181b-5p	ENSGALG00000007077
gga_circ_0008234	gga-miR-181b-5p	ENSGALG00000027874
gga_circ_0008234	gga-miR-181b-5p	ENSGALG00000003965
gga_circ_0008234	gga-miR-181b-5p	ENSGALG00000013981
gga_circ_0008234	gga-miR-181b-5p	ENSGALG00000007780
gga_circ_0008234	gga-miR-181b-5p	ENSGALG00000005999
gga_circ_0008234	gga-miR-181b-5p	ENSGALG00000013546
gga_circ_0008234	gga-miR-181b-5p	ENSGALG00000009748
gga_circ_0008234	gga-miR-181b-5p	ENSGALG00000006560
gga_circ_0008234	gga-miR-181b-5p	ENSGALG00000007993
gga_circ_0008234	gga-miR-181b-5p	ENSGALG00000029168
gga_circ_0008234	gga-miR-181b-5p	ENSGALG00000005795
gga_circ_0008234	gga-miR-181b-5p	ENSGALG00000017191
gga_circ_0008234	gga-miR-181b-5p	ENSGALG00000004184
gga_circ_0008234	gga-miR-181b-5p	ENSGALG00000014970
gga_circ_0008234	gga-miR-181b-5p	ENSGALG00000007300
gga_circ_0008234	gga-miR-181b-5p	ENSGALG00000004122
gga_circ_0008234	gga-miR-181b-5p	ENSGALG00000028037
gga_circ_0008234	gga-miR-181b-5p	ENSGALG00000026313
gga_circ_0008234	gga-miR-181b-5p	ENSGALG00000002734
gga_circ_0008234	gga-miR-181b-5p	ENSGALG00000011801
gga_circ_0008234	gga-miR-181b-5p	ENSGALG00000016852
gga_circ_0008234	gga-miR-181b-5p	ENSGALG00000001545
gga_circ_0008234	gga-miR-181b-5p	ENSGALG00000005710
gga_circ_0008234	gga-miR-181b-5p	ENSGALG00000010976
gga_circ_0008234	gga-miR-181b-5p	ENSGALG00000011020
gga_circ_0008234	gga-miR-181b-5p	ENSGALG00000011237
gga_circ_0007371	gga-miR-181b-5p	ENSGALG00000002549
gga_circ_0007371	gga-miR-181b-5p	ENSGALG00000013177
gga_circ_0007371	gga-miR-181b-5p	ENSGALG00000003580
gga_circ_0007371	gga-miR-181b-5p	ENSGALG00000009654
gga_circ_0007371	gga-miR-181b-5p	ENSGALG00000023435
gga_circ_0007371	gga-miR-181b-5p	ENSGALG00000005503
gga_circ_0007371	gga-miR-181b-5p	ENSGALG00000001231
gga_circ_0007371	gga-miR-181b-5p	ENSGALG00000027788
gga_circ_0007371	gga-miR-181b-5p	ENSGALG00000009700
gga_circ_0007371	gga-miR-181b-5p	ENSGALG00000012377
gga_circ_0007371	gga-miR-181b-5p	ENSGALG00000015624
gga_circ_0007371	gga-miR-181b-5p	ENSGALG00000006505
gga_circ_0007371	gga-miR-181b-5p	ENSGALG00000009042
gga_circ_0007371	gga-miR-181b-5p	ENSGALG00000006346
gga_circ_0007371	gga-miR-181b-5p	ENSGALG00000002735
gga_circ_0007371	gga-miR-181b-5p	ENSGALG00000027963
gga_circ_0007371	gga-miR-181b-5p	ENSGALG00000011214
gga_circ_0007371	gga-miR-181b-5p	ENSGALG00000015425
gga_circ_0007371	gga-miR-181b-5p	ENSGALG00000011274
gga_circ_0007371	gga-miR-181b-5p	ENSGALG00000015001
gga_circ_0007371	gga-miR-181b-5p	ENSGALG00000007077
gga_circ_0007371	gga-miR-181b-5p	ENSGALG00000027874
gga_circ_0007371	gga-miR-181b-5p	ENSGALG00000003965
gga_circ_0007371	gga-miR-181b-5p	ENSGALG00000013981
gga_circ_0007371	gga-miR-181b-5p	ENSGALG00000007780
gga_circ_0007371	gga-miR-181b-5p	ENSGALG00000005999
gga_circ_0007371	gga-miR-181b-5p	ENSGALG00000013546
gga_circ_0007371	gga-miR-181b-5p	ENSGALG00000009748
gga_circ_0007371	gga-miR-181b-5p	ENSGALG00000006560
gga_circ_0007371	gga-miR-181b-5p	ENSGALG00000007993
gga_circ_0007371	gga-miR-181b-5p	ENSGALG00000029168
gga_circ_0007371	gga-miR-181b-5p	ENSGALG00000005795
gga_circ_0007371	gga-miR-181b-5p	ENSGALG00000017191
gga_circ_0007371	gga-miR-181b-5p	ENSGALG00000004184
gga_circ_0007371	gga-miR-181b-5p	ENSGALG00000014970
gga_circ_0007371	gga-miR-181b-5p	ENSGALG00000007300
gga_circ_0007371	gga-miR-181b-5p	ENSGALG00000004122
gga_circ_0007371	gga-miR-181b-5p	ENSGALG00000028037
gga_circ_0007371	gga-miR-181b-5p	ENSGALG00000026313
gga_circ_0007371	gga-miR-181b-5p	ENSGALG00000002734
gga_circ_0007371	gga-miR-181b-5p	ENSGALG00000011801
gga_circ_0007371	gga-miR-181b-5p	ENSGALG00000016852
gga_circ_0007371	gga-miR-181b-5p	ENSGALG00000001545
gga_circ_0007371	gga-miR-181b-5p	ENSGALG00000005710
gga_circ_0007371	gga-miR-181b-5p	ENSGALG00000010976
gga_circ_0007371	gga-miR-181b-5p	ENSGALG00000011020
gga_circ_0007371	gga-miR-181b-5p	ENSGALG00000011237
gga_circ_0009766	gga-miR-181b-5p	ENSGALG00000002549
gga_circ_0009766	gga-miR-181b-5p	ENSGALG00000013177
gga_circ_0009766	gga-miR-181b-5p	ENSGALG00000003580
gga_circ_0009766	gga-miR-181b-5p	ENSGALG00000009654
gga_circ_0009766	gga-miR-181b-5p	ENSGALG00000023435
gga_circ_0009766	gga-miR-181b-5p	ENSGALG00000005503
gga_circ_0009766	gga-miR-181b-5p	ENSGALG00000001231
gga_circ_0009766	gga-miR-181b-5p	ENSGALG00000027788
gga_circ_0009766	gga-miR-181b-5p	ENSGALG00000009700
gga_circ_0009766	gga-miR-181b-5p	ENSGALG00000012377
gga_circ_0009766	gga-miR-181b-5p	ENSGALG00000015624
gga_circ_0009766	gga-miR-181b-5p	ENSGALG00000006505
gga_circ_0009766	gga-miR-181b-5p	ENSGALG00000009042
gga_circ_0009766	gga-miR-181b-5p	ENSGALG00000006346
gga_circ_0009766	gga-miR-181b-5p	ENSGALG00000002735
gga_circ_0009766	gga-miR-181b-5p	ENSGALG00000027963
gga_circ_0009766	gga-miR-181b-5p	ENSGALG00000011214
gga_circ_0009766	gga-miR-181b-5p	ENSGALG00000015425
gga_circ_0009766	gga-miR-181b-5p	ENSGALG00000011274
gga_circ_0009766	gga-miR-181b-5p	ENSGALG00000015001
gga_circ_0009766	gga-miR-181b-5p	ENSGALG00000007077
gga_circ_0009766	gga-miR-181b-5p	ENSGALG00000027874
gga_circ_0009766	gga-miR-181b-5p	ENSGALG00000003965
gga_circ_0009766	gga-miR-181b-5p	ENSGALG00000013981
gga_circ_0009766	gga-miR-181b-5p	ENSGALG00000007780
gga_circ_0009766	gga-miR-181b-5p	ENSGALG00000005999
gga_circ_0009766	gga-miR-181b-5p	ENSGALG00000013546
gga_circ_0009766	gga-miR-181b-5p	ENSGALG00000009748
gga_circ_0009766	gga-miR-181b-5p	ENSGALG00000006560
gga_circ_0009766	gga-miR-181b-5p	ENSGALG00000007993
gga_circ_0009766	gga-miR-181b-5p	ENSGALG00000029168
gga_circ_0009766	gga-miR-181b-5p	ENSGALG00000005795
gga_circ_0009766	gga-miR-181b-5p	ENSGALG00000017191
gga_circ_0009766	gga-miR-181b-5p	ENSGALG00000004184
gga_circ_0009766	gga-miR-181b-5p	ENSGALG00000014970
gga_circ_0009766	gga-miR-181b-5p	ENSGALG00000007300
gga_circ_0009766	gga-miR-181b-5p	ENSGALG00000004122
gga_circ_0009766	gga-miR-181b-5p	ENSGALG00000028037
gga_circ_0009766	gga-miR-181b-5p	ENSGALG00000026313
gga_circ_0009766	gga-miR-181b-5p	ENSGALG00000002734
gga_circ_0009766	gga-miR-181b-5p	ENSGALG00000011801
gga_circ_0009766	gga-miR-181b-5p	ENSGALG00000016852
gga_circ_0009766	gga-miR-181b-5p	ENSGALG00000001545
gga_circ_0009766	gga-miR-181b-5p	ENSGALG00000005710
gga_circ_0009766	gga-miR-181b-5p	ENSGALG00000010976
gga_circ_0009766	gga-miR-181b-5p	ENSGALG00000011020
gga_circ_0009766	gga-miR-181b-5p	ENSGALG00000011237
gga_circ_0003968	gga-miR-122-5p	ENSGALG00000012377
gga_circ_0003968	gga-miR-122-5p	ENSGALG00000003939
gga_circ_0003968	gga-miR-122-5p	ENSGALG00000000511
gga_circ_0003968	gga-miR-122-5p	ENSGALG00000004571
gga_circ_0003968	gga-miR-122-5p	ENSGALG00000009450
gga_circ_0003968	gga-miR-122-5p	ENSGALG00000015001
gga_circ_0009976	gga-miR-7	ENSGALG00000027891
gga_circ_0009976	gga-miR-7	ENSGALG00000010175
gga_circ_0009976	gga-miR-7	ENSGALG00000011794
gga_circ_0009976	gga-miR-7	ENSGALG00000005331
gga_circ_0009976	gga-miR-7	ENSGALG00000007121
gga_circ_0009976	gga-miR-7	ENSGALG00000009842
gga_circ_0009976	gga-miR-7	ENSGALG00000001177
gga_circ_0009976	gga-miR-7	ENSGALG00000023904
gga_circ_0009976	gga-miR-7	ENSGALG00000005253
gga_circ_0009976	gga-miR-7	ENSGALG00000013546
gga_circ_0009976	gga-miR-7	ENSGALG00000020084
gga_circ_0009976	gga-miR-7	ENSGALG00000010246
gga_circ_0009976	gga-miR-7	ENSGALG00000006728
gga_circ_0009976	gga-miR-7	ENSGALG00000009056
gga_circ_0009976	gga-miR-7	ENSGALG00000008677
gga_circ_0009976	gga-miR-7	ENSGALG00000008314
gga_circ_0009976	gga-miR-7	ENSGALG00000012260
gga_circ_0009976	gga-miR-7	ENSGALG00000011094
gga_circ_0009976	gga-miR-7	ENSGALG00000012377
gga_circ_0009976	gga-miR-7	ENSGALG00000016558
gga_circ_0009976	gga-miR-7	ENSGALG00000014970
gga_circ_0009976	gga-miR-7	ENSGALG00000025884
gga_circ_0009976	gga-miR-7	ENSGALG00000011655
gga_circ_0009976	gga-miR-7	ENSGALG00000027232
gga_circ_0009976	gga-miR-7	ENSGALG00000011254
gga_circ_0009976	gga-miR-7	ENSGALG00000008497
gga_circ_0009976	gga-miR-7	ENSGALG00000005622
gga_circ_0009976	gga-miR-7	ENSGALG00000019514
gga_circ_0001048	gga-miR-7	ENSGALG00000027891
gga_circ_0001048	gga-miR-7	ENSGALG00000010175
gga_circ_0001048	gga-miR-7	ENSGALG00000011794
gga_circ_0001048	gga-miR-7	ENSGALG00000005331
gga_circ_0001048	gga-miR-7	ENSGALG00000007121
gga_circ_0001048	gga-miR-7	ENSGALG00000009842
gga_circ_0001048	gga-miR-7	ENSGALG00000001177
gga_circ_0001048	gga-miR-7	ENSGALG00000023904
gga_circ_0001048	gga-miR-7	ENSGALG00000005253
gga_circ_0001048	gga-miR-7	ENSGALG00000013546
gga_circ_0001048	gga-miR-7	ENSGALG00000020084
gga_circ_0001048	gga-miR-7	ENSGALG00000010246
gga_circ_0001048	gga-miR-7	ENSGALG00000006728
gga_circ_0001048	gga-miR-7	ENSGALG00000009056
gga_circ_0001048	gga-miR-7	ENSGALG00000008677
gga_circ_0001048	gga-miR-7	ENSGALG00000008314
gga_circ_0001048	gga-miR-7	ENSGALG00000012260
gga_circ_0001048	gga-miR-7	ENSGALG00000011094
gga_circ_0001048	gga-miR-7	ENSGALG00000012377
gga_circ_0001048	gga-miR-7	ENSGALG00000016558
gga_circ_0001048	gga-miR-7	ENSGALG00000014970
gga_circ_0001048	gga-miR-7	ENSGALG00000025884
gga_circ_0001048	gga-miR-7	ENSGALG00000011655
gga_circ_0001048	gga-miR-7	ENSGALG00000027232
gga_circ_0001048	gga-miR-7	ENSGALG00000011254
gga_circ_0001048	gga-miR-7	ENSGALG00000008497
gga_circ_0001048	gga-miR-7	ENSGALG00000005622
gga_circ_0001048	gga-miR-7	ENSGALG00000019514
gga_circ_0006243	gga-miR-7	ENSGALG00000027891
gga_circ_0006243	gga-miR-7	ENSGALG00000010175
gga_circ_0006243	gga-miR-7	ENSGALG00000011794
gga_circ_0006243	gga-miR-7	ENSGALG00000005331
gga_circ_0006243	gga-miR-7	ENSGALG00000007121
gga_circ_0006243	gga-miR-7	ENSGALG00000009842
gga_circ_0006243	gga-miR-7	ENSGALG00000001177
gga_circ_0006243	gga-miR-7	ENSGALG00000023904
gga_circ_0006243	gga-miR-7	ENSGALG00000005253
gga_circ_0006243	gga-miR-7	ENSGALG00000013546
gga_circ_0006243	gga-miR-7	ENSGALG00000020084
gga_circ_0006243	gga-miR-7	ENSGALG00000010246
gga_circ_0006243	gga-miR-7	ENSGALG00000006728
gga_circ_0006243	gga-miR-7	ENSGALG00000009056
gga_circ_0006243	gga-miR-7	ENSGALG00000008677
gga_circ_0006243	gga-miR-7	ENSGALG00000008314
gga_circ_0006243	gga-miR-7	ENSGALG00000012260
gga_circ_0006243	gga-miR-7	ENSGALG00000011094
gga_circ_0006243	gga-miR-7	ENSGALG00000012377
gga_circ_0006243	gga-miR-7	ENSGALG00000016558
gga_circ_0006243	gga-miR-7	ENSGALG00000014970
gga_circ_0006243	gga-miR-7	ENSGALG00000025884
gga_circ_0006243	gga-miR-7	ENSGALG00000011655
gga_circ_0006243	gga-miR-7	ENSGALG00000027232
gga_circ_0006243	gga-miR-7	ENSGALG00000011254
gga_circ_0006243	gga-miR-7	ENSGALG00000008497
gga_circ_0006243	gga-miR-7	ENSGALG00000005622
gga_circ_0006243	gga-miR-7	ENSGALG00000019514
gga_circ_0006431	gga-miR-7	ENSGALG00000027891
gga_circ_0006431	gga-miR-7	ENSGALG00000010175
gga_circ_0006431	gga-miR-7	ENSGALG00000011794
gga_circ_0006431	gga-miR-7	ENSGALG00000005331
gga_circ_0006431	gga-miR-7	ENSGALG00000007121
gga_circ_0006431	gga-miR-7	ENSGALG00000009842
gga_circ_0006431	gga-miR-7	ENSGALG00000001177
gga_circ_0006431	gga-miR-7	ENSGALG00000023904
gga_circ_0006431	gga-miR-7	ENSGALG00000005253
gga_circ_0006431	gga-miR-7	ENSGALG00000013546
gga_circ_0006431	gga-miR-7	ENSGALG00000020084
gga_circ_0006431	gga-miR-7	ENSGALG00000010246
gga_circ_0006431	gga-miR-7	ENSGALG00000006728
gga_circ_0006431	gga-miR-7	ENSGALG00000009056
gga_circ_0006431	gga-miR-7	ENSGALG00000008677
gga_circ_0006431	gga-miR-7	ENSGALG00000008314
gga_circ_0006431	gga-miR-7	ENSGALG00000012260
gga_circ_0006431	gga-miR-7	ENSGALG00000011094
gga_circ_0006431	gga-miR-7	ENSGALG00000012377
gga_circ_0006431	gga-miR-7	ENSGALG00000016558
gga_circ_0006431	gga-miR-7	ENSGALG00000014970
gga_circ_0006431	gga-miR-7	ENSGALG00000025884
gga_circ_0006431	gga-miR-7	ENSGALG00000011655
gga_circ_0006431	gga-miR-7	ENSGALG00000027232
gga_circ_0006431	gga-miR-7	ENSGALG00000011254
gga_circ_0006431	gga-miR-7	ENSGALG00000008497
gga_circ_0006431	gga-miR-7	ENSGALG00000005622
gga_circ_0006431	gga-miR-7	ENSGALG00000019514
gga_circ_0008902	gga-miR-7	ENSGALG00000027891
gga_circ_0008902	gga-miR-7	ENSGALG00000010175
gga_circ_0008902	gga-miR-7	ENSGALG00000011794
gga_circ_0008902	gga-miR-7	ENSGALG00000005331
gga_circ_0008902	gga-miR-7	ENSGALG00000007121
gga_circ_0008902	gga-miR-7	ENSGALG00000009842
gga_circ_0008902	gga-miR-7	ENSGALG00000001177
gga_circ_0008902	gga-miR-7	ENSGALG00000023904
gga_circ_0008902	gga-miR-7	ENSGALG00000005253
gga_circ_0008902	gga-miR-7	ENSGALG00000013546
gga_circ_0008902	gga-miR-7	ENSGALG00000020084
gga_circ_0008902	gga-miR-7	ENSGALG00000010246
gga_circ_0008902	gga-miR-7	ENSGALG00000006728
gga_circ_0008902	gga-miR-7	ENSGALG00000009056
gga_circ_0008902	gga-miR-7	ENSGALG00000008677
gga_circ_0008902	gga-miR-7	ENSGALG00000008314
gga_circ_0008902	gga-miR-7	ENSGALG00000012260
gga_circ_0008902	gga-miR-7	ENSGALG00000011094
gga_circ_0008902	gga-miR-7	ENSGALG00000012377
gga_circ_0008902	gga-miR-7	ENSGALG00000016558
gga_circ_0008902	gga-miR-7	ENSGALG00000014970
gga_circ_0008902	gga-miR-7	ENSGALG00000025884
gga_circ_0008902	gga-miR-7	ENSGALG00000011655
gga_circ_0008902	gga-miR-7	ENSGALG00000027232
gga_circ_0008902	gga-miR-7	ENSGALG00000011254
gga_circ_0008902	gga-miR-7	ENSGALG00000008497
gga_circ_0008902	gga-miR-7	ENSGALG00000005622
gga_circ_0008902	gga-miR-7	ENSGALG00000019514
gga_circ_0001952	gga-miR-7	ENSGALG00000027891
gga_circ_0001952	gga-miR-7	ENSGALG00000010175
gga_circ_0001952	gga-miR-7	ENSGALG00000011794
gga_circ_0001952	gga-miR-7	ENSGALG00000005331
gga_circ_0001952	gga-miR-7	ENSGALG00000007121
gga_circ_0001952	gga-miR-7	ENSGALG00000009842
gga_circ_0001952	gga-miR-7	ENSGALG00000001177
gga_circ_0001952	gga-miR-7	ENSGALG00000023904
gga_circ_0001952	gga-miR-7	ENSGALG00000005253
gga_circ_0001952	gga-miR-7	ENSGALG00000013546
gga_circ_0001952	gga-miR-7	ENSGALG00000020084
gga_circ_0001952	gga-miR-7	ENSGALG00000010246
gga_circ_0001952	gga-miR-7	ENSGALG00000006728
gga_circ_0001952	gga-miR-7	ENSGALG00000009056
gga_circ_0001952	gga-miR-7	ENSGALG00000008677
gga_circ_0001952	gga-miR-7	ENSGALG00000008314
gga_circ_0001952	gga-miR-7	ENSGALG00000012260
gga_circ_0001952	gga-miR-7	ENSGALG00000011094
gga_circ_0001952	gga-miR-7	ENSGALG00000012377
gga_circ_0001952	gga-miR-7	ENSGALG00000016558
gga_circ_0001952	gga-miR-7	ENSGALG00000014970
gga_circ_0001952	gga-miR-7	ENSGALG00000025884
gga_circ_0001952	gga-miR-7	ENSGALG00000011655
gga_circ_0001952	gga-miR-7	ENSGALG00000027232
gga_circ_0001952	gga-miR-7	ENSGALG00000011254
gga_circ_0001952	gga-miR-7	ENSGALG00000008497
gga_circ_0001952	gga-miR-7	ENSGALG00000005622
gga_circ_0001952	gga-miR-7	ENSGALG00000019514
gga_circ_0002992	gga-miR-7	ENSGALG00000027891
gga_circ_0002992	gga-miR-7	ENSGALG00000010175
gga_circ_0002992	gga-miR-7	ENSGALG00000011794
gga_circ_0002992	gga-miR-7	ENSGALG00000005331
gga_circ_0002992	gga-miR-7	ENSGALG00000007121
gga_circ_0002992	gga-miR-7	ENSGALG00000009842
gga_circ_0002992	gga-miR-7	ENSGALG00000001177
gga_circ_0002992	gga-miR-7	ENSGALG00000023904
gga_circ_0002992	gga-miR-7	ENSGALG00000005253
gga_circ_0002992	gga-miR-7	ENSGALG00000013546
gga_circ_0002992	gga-miR-7	ENSGALG00000020084
gga_circ_0002992	gga-miR-7	ENSGALG00000010246
gga_circ_0002992	gga-miR-7	ENSGALG00000006728
gga_circ_0002992	gga-miR-7	ENSGALG00000009056
gga_circ_0002992	gga-miR-7	ENSGALG00000008677
gga_circ_0002992	gga-miR-7	ENSGALG00000008314
gga_circ_0002992	gga-miR-7	ENSGALG00000012260
gga_circ_0002992	gga-miR-7	ENSGALG00000011094
gga_circ_0002992	gga-miR-7	ENSGALG00000012377
gga_circ_0002992	gga-miR-7	ENSGALG00000016558
gga_circ_0002992	gga-miR-7	ENSGALG00000014970
gga_circ_0002992	gga-miR-7	ENSGALG00000025884
gga_circ_0002992	gga-miR-7	ENSGALG00000011655
gga_circ_0002992	gga-miR-7	ENSGALG00000027232
gga_circ_0002992	gga-miR-7	ENSGALG00000011254
gga_circ_0002992	gga-miR-7	ENSGALG00000008497
gga_circ_0002992	gga-miR-7	ENSGALG00000005622
gga_circ_0002992	gga-miR-7	ENSGALG00000019514
gga_circ_0002037	gga-miR-7	ENSGALG00000027891
gga_circ_0002037	gga-miR-7	ENSGALG00000010175
gga_circ_0002037	gga-miR-7	ENSGALG00000011794
gga_circ_0002037	gga-miR-7	ENSGALG00000005331
gga_circ_0002037	gga-miR-7	ENSGALG00000007121
gga_circ_0002037	gga-miR-7	ENSGALG00000009842
gga_circ_0002037	gga-miR-7	ENSGALG00000001177
gga_circ_0002037	gga-miR-7	ENSGALG00000023904
gga_circ_0002037	gga-miR-7	ENSGALG00000005253
gga_circ_0002037	gga-miR-7	ENSGALG00000013546
gga_circ_0002037	gga-miR-7	ENSGALG00000020084
gga_circ_0002037	gga-miR-7	ENSGALG00000010246
gga_circ_0002037	gga-miR-7	ENSGALG00000006728
gga_circ_0002037	gga-miR-7	ENSGALG00000009056
gga_circ_0002037	gga-miR-7	ENSGALG00000008677
gga_circ_0002037	gga-miR-7	ENSGALG00000008314
gga_circ_0002037	gga-miR-7	ENSGALG00000012260
gga_circ_0002037	gga-miR-7	ENSGALG00000011094
gga_circ_0002037	gga-miR-7	ENSGALG00000012377
gga_circ_0002037	gga-miR-7	ENSGALG00000016558
gga_circ_0002037	gga-miR-7	ENSGALG00000014970
gga_circ_0002037	gga-miR-7	ENSGALG00000025884
gga_circ_0002037	gga-miR-7	ENSGALG00000011655
gga_circ_0002037	gga-miR-7	ENSGALG00000027232
gga_circ_0002037	gga-miR-7	ENSGALG00000011254
gga_circ_0002037	gga-miR-7	ENSGALG00000008497
gga_circ_0002037	gga-miR-7	ENSGALG00000005622
gga_circ_0002037	gga-miR-7	ENSGALG00000019514
gga_circ_0008354	gga-miR-458a-3p	ENSGALG00000004869
gga_circ_0008354	gga-miR-458a-3p	ENSGALG00000016885
gga_circ_0008354	gga-miR-458a-3p	ENSGALG00000012272
gga_circ_0008354	gga-miR-458a-3p	ENSGALG00000025884
gga_circ_0008354	gga-miR-458a-3p	ENSGALG00000009626
gga_circ_0008354	gga-miR-458a-3p	ENSGALG00000009309
gga_circ_0008354	gga-miR-458a-3p	ENSGALG00000026313
gga_circ_0008354	gga-miR-458a-3p	ENSGALG00000002549
gga_circ_0008354	gga-miR-458a-3p	ENSGALG00000010576
gga_circ_0008354	gga-miR-458a-3p	ENSGALG00000000498
gga_circ_0008354	gga-miR-458a-3p	ENSGALG00000002318
gga_circ_0008354	gga-miR-458a-3p	ENSGALG00000015425
gga_circ_0008354	gga-miR-458a-3p	ENSGALG00000014749
gga_circ_0008354	gga-miR-458a-3p	ENSGALG00000001231
gga_circ_0008354	gga-miR-458a-3p	ENSGALG00000014084
gga_circ_0008354	gga-miR-458a-3p	ENSGALG00000010976
gga_circ_0008354	gga-miR-458a-3p	ENSGALG00000008704
gga_circ_0008354	gga-miR-458a-3p	ENSGALG00000026704
gga_circ_0008354	gga-miR-458a-3p	ENSGALG00000014908
gga_circ_0008354	gga-miR-458a-3p	ENSGALG00000005554
gga_circ_0008354	gga-miR-458a-3p	ENSGALG00000006758
gga_circ_0008354	gga-miR-458a-3p	ENSGALG00000005512
gga_circ_0008354	gga-miR-458a-3p	ENSGALG00000011662
gga_circ_0008354	gga-miR-458a-3p	ENSGALG00000017358
gga_circ_0003612	gga-miR-458a-3p	ENSGALG00000025884
gga_circ_0003612	gga-miR-458a-3p	ENSGALG00000009309
gga_circ_0003612	gga-miR-458a-3p	ENSGALG00000010576
gga_circ_0003612	gga-miR-458a-3p	ENSGALG00000000498
gga_circ_0003612	gga-miR-458a-3p	ENSGALG00000002318
gga_circ_0003612	gga-miR-458a-3p	ENSGALG00000015425
gga_circ_0003612	gga-miR-458a-3p	ENSGALG00000014749
gga_circ_0003612	gga-miR-458a-3p	ENSGALG00000014084
gga_circ_0003612	gga-miR-458a-3p	ENSGALG00000008704
gga_circ_0003612	gga-miR-458a-3p	ENSGALG00000026704
gga_circ_0003612	gga-miR-458a-3p	ENSGALG00000005554
gga_circ_0003612	gga-miR-458a-3p	ENSGALG00000005512
gga_circ_0003612	gga-miR-458a-3p	ENSGALG00000011662
gga_circ_0003612	gga-miR-458a-3p	ENSGALG00000017358
gga_circ_0008230	gga-miR-458a-3p	ENSGALG00000025884
gga_circ_0008230	gga-miR-458a-3p	ENSGALG00000009309
gga_circ_0008230	gga-miR-458a-3p	ENSGALG00000010576
gga_circ_0008230	gga-miR-458a-3p	ENSGALG00000000498
gga_circ_0008230	gga-miR-458a-3p	ENSGALG00000002318
gga_circ_0008230	gga-miR-458a-3p	ENSGALG00000015425
gga_circ_0008230	gga-miR-458a-3p	ENSGALG00000014749
gga_circ_0008230	gga-miR-458a-3p	ENSGALG00000014084
gga_circ_0008230	gga-miR-458a-3p	ENSGALG00000008704
gga_circ_0008230	gga-miR-458a-3p	ENSGALG00000026704
gga_circ_0008230	gga-miR-458a-3p	ENSGALG00000005554
gga_circ_0008230	gga-miR-458a-3p	ENSGALG00000005512
gga_circ_0008230	gga-miR-458a-3p	ENSGALG00000011662
gga_circ_0008230	gga-miR-458a-3p	ENSGALG00000017358
gga_circ_0000438	gga-miR-458a-3p	ENSGALG00000004869
gga_circ_0000438	gga-miR-458a-3p	ENSGALG00000016885
gga_circ_0000438	gga-miR-458a-3p	ENSGALG00000012272
gga_circ_0000438	gga-miR-458a-3p	ENSGALG00000025884
gga_circ_0000438	gga-miR-458a-3p	ENSGALG00000009626
gga_circ_0000438	gga-miR-458a-3p	ENSGALG00000009309
gga_circ_0000438	gga-miR-458a-3p	ENSGALG00000026313
gga_circ_0000438	gga-miR-458a-3p	ENSGALG00000002549
gga_circ_0000438	gga-miR-458a-3p	ENSGALG00000010576
gga_circ_0000438	gga-miR-458a-3p	ENSGALG00000000498
gga_circ_0000438	gga-miR-458a-3p	ENSGALG00000002318
gga_circ_0000438	gga-miR-458a-3p	ENSGALG00000015425
gga_circ_0000438	gga-miR-458a-3p	ENSGALG00000014749
gga_circ_0000438	gga-miR-458a-3p	ENSGALG00000001231
gga_circ_0000438	gga-miR-458a-3p	ENSGALG00000014084
gga_circ_0000438	gga-miR-458a-3p	ENSGALG00000010976
gga_circ_0000438	gga-miR-458a-3p	ENSGALG00000008704
gga_circ_0000438	gga-miR-458a-3p	ENSGALG00000026704
gga_circ_0000438	gga-miR-458a-3p	ENSGALG00000014908
gga_circ_0000438	gga-miR-458a-3p	ENSGALG00000005554
gga_circ_0000438	gga-miR-458a-3p	ENSGALG00000006758
gga_circ_0000438	gga-miR-458a-3p	ENSGALG00000005512
gga_circ_0000438	gga-miR-458a-3p	ENSGALG00000011662
gga_circ_0000438	gga-miR-458a-3p	ENSGALG00000017358
gga_circ_0005949	gga-miR-458a-3p	ENSGALG00000004869
gga_circ_0005949	gga-miR-458a-3p	ENSGALG00000016885
gga_circ_0005949	gga-miR-458a-3p	ENSGALG00000012272
gga_circ_0005949	gga-miR-458a-3p	ENSGALG00000025884
gga_circ_0005949	gga-miR-458a-3p	ENSGALG00000009626
gga_circ_0005949	gga-miR-458a-3p	ENSGALG00000009309
gga_circ_0005949	gga-miR-458a-3p	ENSGALG00000026313
gga_circ_0005949	gga-miR-458a-3p	ENSGALG00000002549
gga_circ_0005949	gga-miR-458a-3p	ENSGALG00000010576
gga_circ_0005949	gga-miR-458a-3p	ENSGALG00000000498
gga_circ_0005949	gga-miR-458a-3p	ENSGALG00000002318
gga_circ_0005949	gga-miR-458a-3p	ENSGALG00000015425
gga_circ_0005949	gga-miR-458a-3p	ENSGALG00000014749
gga_circ_0005949	gga-miR-458a-3p	ENSGALG00000001231
gga_circ_0005949	gga-miR-458a-3p	ENSGALG00000014084
gga_circ_0005949	gga-miR-458a-3p	ENSGALG00000010976
gga_circ_0005949	gga-miR-458a-3p	ENSGALG00000008704
gga_circ_0005949	gga-miR-458a-3p	ENSGALG00000026704
gga_circ_0005949	gga-miR-458a-3p	ENSGALG00000014908
gga_circ_0005949	gga-miR-458a-3p	ENSGALG00000005554
gga_circ_0005949	gga-miR-458a-3p	ENSGALG00000006758
gga_circ_0005949	gga-miR-458a-3p	ENSGALG00000005512
gga_circ_0005949	gga-miR-458a-3p	ENSGALG00000011662
gga_circ_0005949	gga-miR-458a-3p	ENSGALG00000017358
gga_circ_0004136	gga-let-7b	ENSGALG00000016719
gga_circ_0004136	gga-let-7b	ENSGALG00000008076
gga_circ_0004136	gga-let-7b	ENSGALG00000001317
gga_circ_0004136	gga-let-7b	ENSGALG00000011662
gga_circ_0004136	gga-let-7b	ENSGALG00000009790
gga_circ_0004136	gga-let-7b	ENSGALG00000005554
gga_circ_0004136	gga-let-7b	ENSGALG00000001802
gga_circ_0004136	gga-let-7b	ENSGALG00000009755
gga_circ_0004136	gga-let-7b	ENSGALG00000008148
gga_circ_0004136	gga-let-7b	ENSGALG00000015128
gga_circ_0004136	gga-let-7b	ENSGALG00000010961
gga_circ_0004136	gga-let-7b	ENSGALG00000023435
gga_circ_0004136	gga-let-7b	ENSGALG00000007752
gga_circ_0004136	gga-let-7b	ENSGALG00000007048
gga_circ_0004136	gga-let-7b	ENSGALG00000002841
gga_circ_0004136	gga-let-7b	ENSGALG00000027874
gga_circ_0004136	gga-let-7b	ENSGALG00000007439
gga_circ_0004136	gga-let-7b	ENSGALG00000019553
gga_circ_0004136	gga-let-7b	ENSGALG00000016667
gga_circ_0004136	gga-let-7b	ENSGALG00000001201
gga_circ_0004136	gga-let-7b	ENSGALG00000009641
gga_circ_0004136	gga-let-7b	ENSGALG00000020528
gga_circ_0004136	gga-let-7b	ENSGALG00000002705
gga_circ_0006332	gga-let-7b	ENSGALG00000016719
gga_circ_0006332	gga-let-7b	ENSGALG00000008076
gga_circ_0006332	gga-let-7b	ENSGALG00000001317
gga_circ_0006332	gga-let-7b	ENSGALG00000011662
gga_circ_0006332	gga-let-7b	ENSGALG00000009790
gga_circ_0006332	gga-let-7b	ENSGALG00000005554
gga_circ_0006332	gga-let-7b	ENSGALG00000001802
gga_circ_0006332	gga-let-7b	ENSGALG00000009755
gga_circ_0006332	gga-let-7b	ENSGALG00000008148
gga_circ_0006332	gga-let-7b	ENSGALG00000015128
gga_circ_0006332	gga-let-7b	ENSGALG00000010961
gga_circ_0006332	gga-let-7b	ENSGALG00000023435
gga_circ_0006332	gga-let-7b	ENSGALG00000007752
gga_circ_0006332	gga-let-7b	ENSGALG00000007048
gga_circ_0006332	gga-let-7b	ENSGALG00000002841
gga_circ_0006332	gga-let-7b	ENSGALG00000027874
gga_circ_0006332	gga-let-7b	ENSGALG00000007439
gga_circ_0006332	gga-let-7b	ENSGALG00000019553
gga_circ_0006332	gga-let-7b	ENSGALG00000016667
gga_circ_0006332	gga-let-7b	ENSGALG00000001201
gga_circ_0006332	gga-let-7b	ENSGALG00000009641
gga_circ_0006332	gga-let-7b	ENSGALG00000020528
gga_circ_0006332	gga-let-7b	ENSGALG00000002705
gga_circ_0004560	gga-let-7b	ENSGALG00000016719
gga_circ_0004560	gga-let-7b	ENSGALG00000008076
gga_circ_0004560	gga-let-7b	ENSGALG00000001317
gga_circ_0004560	gga-let-7b	ENSGALG00000011662
gga_circ_0004560	gga-let-7b	ENSGALG00000009790
gga_circ_0004560	gga-let-7b	ENSGALG00000005554
gga_circ_0004560	gga-let-7b	ENSGALG00000001802
gga_circ_0004560	gga-let-7b	ENSGALG00000009755
gga_circ_0004560	gga-let-7b	ENSGALG00000008148
gga_circ_0004560	gga-let-7b	ENSGALG00000015128
gga_circ_0004560	gga-let-7b	ENSGALG00000010961
gga_circ_0004560	gga-let-7b	ENSGALG00000023435
gga_circ_0004560	gga-let-7b	ENSGALG00000007752
gga_circ_0004560	gga-let-7b	ENSGALG00000007048
gga_circ_0004560	gga-let-7b	ENSGALG00000002841
gga_circ_0004560	gga-let-7b	ENSGALG00000027874
gga_circ_0004560	gga-let-7b	ENSGALG00000007439
gga_circ_0004560	gga-let-7b	ENSGALG00000019553
gga_circ_0004560	gga-let-7b	ENSGALG00000016667
gga_circ_0004560	gga-let-7b	ENSGALG00000001201
gga_circ_0004560	gga-let-7b	ENSGALG00000009641
gga_circ_0004560	gga-let-7b	ENSGALG00000020528
gga_circ_0004560	gga-let-7b	ENSGALG00000002705
gga_circ_0002640	gga-let-7b	ENSGALG00000016719
gga_circ_0002640	gga-let-7b	ENSGALG00000008076
gga_circ_0002640	gga-let-7b	ENSGALG00000001317
gga_circ_0002640	gga-let-7b	ENSGALG00000011662
gga_circ_0002640	gga-let-7b	ENSGALG00000009790
gga_circ_0002640	gga-let-7b	ENSGALG00000005554
gga_circ_0002640	gga-let-7b	ENSGALG00000001802
gga_circ_0002640	gga-let-7b	ENSGALG00000009755
gga_circ_0002640	gga-let-7b	ENSGALG00000008148
gga_circ_0002640	gga-let-7b	ENSGALG00000015128
gga_circ_0002640	gga-let-7b	ENSGALG00000010961
gga_circ_0002640	gga-let-7b	ENSGALG00000023435
gga_circ_0002640	gga-let-7b	ENSGALG00000007752
gga_circ_0002640	gga-let-7b	ENSGALG00000007048
gga_circ_0002640	gga-let-7b	ENSGALG00000002841
gga_circ_0002640	gga-let-7b	ENSGALG00000027874
gga_circ_0002640	gga-let-7b	ENSGALG00000007439
gga_circ_0002640	gga-let-7b	ENSGALG00000019553
gga_circ_0002640	gga-let-7b	ENSGALG00000016667
gga_circ_0002640	gga-let-7b	ENSGALG00000001201
gga_circ_0002640	gga-let-7b	ENSGALG00000009641
gga_circ_0002640	gga-let-7b	ENSGALG00000020528
gga_circ_0002640	gga-let-7b	ENSGALG00000002705
gga_circ_0009976	gga-let-7b	ENSGALG00000016719
gga_circ_0009976	gga-let-7b	ENSGALG00000008076
gga_circ_0009976	gga-let-7b	ENSGALG00000001317
gga_circ_0009976	gga-let-7b	ENSGALG00000011662
gga_circ_0009976	gga-let-7b	ENSGALG00000009790
gga_circ_0009976	gga-let-7b	ENSGALG00000005554
gga_circ_0009976	gga-let-7b	ENSGALG00000001802
gga_circ_0009976	gga-let-7b	ENSGALG00000009755
gga_circ_0009976	gga-let-7b	ENSGALG00000008148
gga_circ_0009976	gga-let-7b	ENSGALG00000015128
gga_circ_0009976	gga-let-7b	ENSGALG00000010961
gga_circ_0009976	gga-let-7b	ENSGALG00000023435
gga_circ_0009976	gga-let-7b	ENSGALG00000007752
gga_circ_0009976	gga-let-7b	ENSGALG00000007048
gga_circ_0009976	gga-let-7b	ENSGALG00000002841
gga_circ_0009976	gga-let-7b	ENSGALG00000027874
gga_circ_0009976	gga-let-7b	ENSGALG00000007439
gga_circ_0009976	gga-let-7b	ENSGALG00000019553
gga_circ_0009976	gga-let-7b	ENSGALG00000016667
gga_circ_0009976	gga-let-7b	ENSGALG00000001201
gga_circ_0009976	gga-let-7b	ENSGALG00000009641
gga_circ_0009976	gga-let-7b	ENSGALG00000020528
gga_circ_0009976	gga-let-7b	ENSGALG00000002705
gga_circ_0004251	gga-miR-34a-5p	ENSGALG00000002734
gga_circ_0004251	gga-miR-34a-5p	ENSGALG00000010961
gga_circ_0004251	gga-miR-34a-5p	ENSGALG00000015297
gga_circ_0004251	gga-miR-34a-5p	ENSGALG00000016669
gga_circ_0004251	gga-miR-34a-5p	ENSGALG00000006460
gga_circ_0004251	gga-miR-34a-5p	ENSGALG00000001231
gga_circ_0004251	gga-miR-34a-5p	ENSGALG00000006025
gga_circ_0004251	gga-miR-34a-5p	ENSGALG00000027864
gga_circ_0004251	gga-miR-34a-5p	ENSGALG00000028801
gga_circ_0004251	gga-miR-34a-5p	ENSGALG00000012277
gga_circ_0004251	gga-miR-34a-5p	ENSGALG00000028998
gga_circ_0004251	gga-miR-34a-5p	ENSGALG00000010628
gga_circ_0004251	gga-miR-34a-5p	ENSGALG00000003248
gga_circ_0004251	gga-miR-34a-5p	ENSGALG00000005204
gga_circ_0004251	gga-miR-34a-5p	ENSGALG00000002160
gga_circ_0004251	gga-miR-34a-5p	ENSGALG00000006137
gga_circ_0004251	gga-miR-34a-5p	ENSGALG00000020876
gga_circ_0004251	gga-miR-34a-5p	ENSGALG00000011957
gga_circ_0004251	gga-miR-34a-5p	ENSGALG00000015001
gga_circ_0004251	gga-miR-34a-5p	ENSGALG00000011254
gga_circ_0004251	gga-miR-34a-5p	ENSGALG00000023772
gga_circ_0004251	gga-miR-34a-5p	ENSGALG00000002919
gga_circ_0004251	gga-miR-34a-5p	ENSGALG00000008185
gga_circ_0004251	gga-miR-34a-5p	ENSGALG00000006092
gga_circ_0004251	gga-miR-34a-5p	ENSGALG00000005253
gga_circ_0004251	gga-miR-34a-5p	ENSGALG00000008076
gga_circ_0004251	gga-miR-34a-5p	ENSGALG00000015235
gga_circ_0004251	gga-miR-34a-5p	ENSGALG00000017358
gga_circ_0004251	gga-miR-34a-5p	ENSGALG00000021572
gga_circ_0004251	gga-miR-34a-5p	ENSGALG00000015780
gga_circ_0004251	gga-miR-34a-5p	ENSGALG00000002066
gga_circ_0004251	gga-miR-34a-5p	ENSGALG00000002127
gga_circ_0004251	gga-miR-34a-5p	ENSGALG00000027462
gga_circ_0004251	gga-miR-34a-5p	ENSGALG00000021040
gga_circ_0004251	gga-miR-34a-5p	ENSGALG00000010083
gga_circ_0004251	gga-miR-34a-5p	ENSGALG00000012538
gga_circ_0004251	gga-miR-34a-5p	ENSGALG00000002318
gga_circ_0004251	gga-miR-34a-5p	ENSGALG00000008040
gga_circ_0004251	gga-miR-34a-5p	ENSGALG00000016667
gga_circ_0004251	gga-miR-34a-5p	ENSGALG00000001688
gga_circ_0004251	gga-miR-34a-5p	ENSGALG00000005331
gga_circ_0004251	gga-miR-34a-5p	ENSGALG00000001317
gga_circ_0004251	gga-miR-34a-5p	ENSGALG00000028318
gga_circ_0004251	gga-miR-34a-5p	ENSGALG00000016852
gga_circ_0004251	gga-miR-34a-5p	ENSGALG00000015602
gga_circ_0004251	gga-miR-34a-5p	ENSGALG00000027786
gga_circ_0004251	gga-miR-34a-5p	ENSGALG00000005795
gga_circ_0004251	gga-miR-34a-5p	ENSGALG00000009626
gga_circ_0004251	gga-miR-34a-5p	ENSGALG00000004591
gga_circ_0004251	gga-miR-34a-5p	ENSGALG00000002841
gga_circ_0004251	gga-miR-34a-5p	ENSGALG00000004571
gga_circ_0004251	gga-miR-34a-5p	ENSGALG00000010311
gga_circ_0004251	gga-miR-34a-5p	ENSGALG00000007810
gga_circ_0004251	gga-miR-34a-5p	ENSGALG00000006775
gga_circ_0004251	gga-miR-34a-5p	ENSGALG00000006149
gga_circ_0004251	gga-miR-34a-5p	ENSGALG00000010576
gga_circ_0004251	gga-miR-34a-5p	ENSGALG00000017179
gga_circ_0004251	gga-miR-34a-5p	ENSGALG00000011655
gga_circ_0004251	gga-miR-34a-5p	ENSGALG00000011794
gga_circ_0004251	gga-miR-34a-5p	ENSGALG00000015729
gga_circ_0004251	gga-miR-34a-5p	ENSGALG00000005522
gga_circ_0004251	gga-miR-34a-5p	ENSGALG00000016893
gga_circ_0004251	gga-miR-34a-5p	ENSGALG00000003285
gga_circ_0004251	gga-miR-34a-5p	ENSGALG00000011094
gga_circ_0004251	gga-miR-34a-5p	ENSGALG00000003734
gga_circ_0004251	gga-miR-34a-5p	ENSGALG00000009056
gga_circ_0004251	gga-miR-34a-5p	ENSGALG00000006390
gga_circ_0004251	gga-miR-34a-5p	ENSGALG00000004935
gga_circ_0002053	gga-miR-34a-5p	ENSGALG00000002734
gga_circ_0002053	gga-miR-34a-5p	ENSGALG00000010961
gga_circ_0002053	gga-miR-34a-5p	ENSGALG00000015297
gga_circ_0002053	gga-miR-34a-5p	ENSGALG00000016669
gga_circ_0002053	gga-miR-34a-5p	ENSGALG00000006460
gga_circ_0002053	gga-miR-34a-5p	ENSGALG00000001231
gga_circ_0002053	gga-miR-34a-5p	ENSGALG00000006025
gga_circ_0002053	gga-miR-34a-5p	ENSGALG00000027864
gga_circ_0002053	gga-miR-34a-5p	ENSGALG00000028801
gga_circ_0002053	gga-miR-34a-5p	ENSGALG00000012277
gga_circ_0002053	gga-miR-34a-5p	ENSGALG00000028998
gga_circ_0002053	gga-miR-34a-5p	ENSGALG00000010628
gga_circ_0002053	gga-miR-34a-5p	ENSGALG00000003248
gga_circ_0002053	gga-miR-34a-5p	ENSGALG00000005204
gga_circ_0002053	gga-miR-34a-5p	ENSGALG00000002160
gga_circ_0002053	gga-miR-34a-5p	ENSGALG00000006137
gga_circ_0002053	gga-miR-34a-5p	ENSGALG00000020876
gga_circ_0002053	gga-miR-34a-5p	ENSGALG00000011957
gga_circ_0002053	gga-miR-34a-5p	ENSGALG00000015001
gga_circ_0002053	gga-miR-34a-5p	ENSGALG00000011254
gga_circ_0002053	gga-miR-34a-5p	ENSGALG00000023772
gga_circ_0002053	gga-miR-34a-5p	ENSGALG00000002919
gga_circ_0002053	gga-miR-34a-5p	ENSGALG00000008185
gga_circ_0002053	gga-miR-34a-5p	ENSGALG00000006092
gga_circ_0002053	gga-miR-34a-5p	ENSGALG00000005253
gga_circ_0002053	gga-miR-34a-5p	ENSGALG00000008076
gga_circ_0002053	gga-miR-34a-5p	ENSGALG00000015235
gga_circ_0002053	gga-miR-34a-5p	ENSGALG00000017358
gga_circ_0002053	gga-miR-34a-5p	ENSGALG00000021572
gga_circ_0002053	gga-miR-34a-5p	ENSGALG00000015780
gga_circ_0002053	gga-miR-34a-5p	ENSGALG00000002066
gga_circ_0002053	gga-miR-34a-5p	ENSGALG00000002127
gga_circ_0002053	gga-miR-34a-5p	ENSGALG00000027462
gga_circ_0002053	gga-miR-34a-5p	ENSGALG00000021040
gga_circ_0002053	gga-miR-34a-5p	ENSGALG00000010083
gga_circ_0002053	gga-miR-34a-5p	ENSGALG00000012538
gga_circ_0002053	gga-miR-34a-5p	ENSGALG00000002318
gga_circ_0002053	gga-miR-34a-5p	ENSGALG00000008040
gga_circ_0002053	gga-miR-34a-5p	ENSGALG00000016667
gga_circ_0002053	gga-miR-34a-5p	ENSGALG00000001688
gga_circ_0002053	gga-miR-34a-5p	ENSGALG00000005331
gga_circ_0002053	gga-miR-34a-5p	ENSGALG00000001317
gga_circ_0002053	gga-miR-34a-5p	ENSGALG00000028318
gga_circ_0002053	gga-miR-34a-5p	ENSGALG00000016852
gga_circ_0002053	gga-miR-34a-5p	ENSGALG00000015602
gga_circ_0002053	gga-miR-34a-5p	ENSGALG00000027786
gga_circ_0002053	gga-miR-34a-5p	ENSGALG00000005795
gga_circ_0002053	gga-miR-34a-5p	ENSGALG00000009626
gga_circ_0002053	gga-miR-34a-5p	ENSGALG00000004591
gga_circ_0002053	gga-miR-34a-5p	ENSGALG00000002841
gga_circ_0002053	gga-miR-34a-5p	ENSGALG00000004571
gga_circ_0002053	gga-miR-34a-5p	ENSGALG00000010311
gga_circ_0002053	gga-miR-34a-5p	ENSGALG00000007810
gga_circ_0002053	gga-miR-34a-5p	ENSGALG00000006775
gga_circ_0002053	gga-miR-34a-5p	ENSGALG00000006149
gga_circ_0002053	gga-miR-34a-5p	ENSGALG00000010576
gga_circ_0002053	gga-miR-34a-5p	ENSGALG00000017179
gga_circ_0002053	gga-miR-34a-5p	ENSGALG00000011655
gga_circ_0002053	gga-miR-34a-5p	ENSGALG00000011794
gga_circ_0002053	gga-miR-34a-5p	ENSGALG00000015729
gga_circ_0002053	gga-miR-34a-5p	ENSGALG00000005522
gga_circ_0002053	gga-miR-34a-5p	ENSGALG00000016893
gga_circ_0002053	gga-miR-34a-5p	ENSGALG00000003285
gga_circ_0002053	gga-miR-34a-5p	ENSGALG00000011094
gga_circ_0002053	gga-miR-34a-5p	ENSGALG00000003734
gga_circ_0002053	gga-miR-34a-5p	ENSGALG00000009056
gga_circ_0002053	gga-miR-34a-5p	ENSGALG00000006390
gga_circ_0002053	gga-miR-34a-5p	ENSGALG00000004935
gga_circ_0005968	gga-miR-34a-5p	ENSGALG00000002734
gga_circ_0005968	gga-miR-34a-5p	ENSGALG00000010961
gga_circ_0005968	gga-miR-34a-5p	ENSGALG00000015297
gga_circ_0005968	gga-miR-34a-5p	ENSGALG00000016669
gga_circ_0005968	gga-miR-34a-5p	ENSGALG00000006460
gga_circ_0005968	gga-miR-34a-5p	ENSGALG00000001231
gga_circ_0005968	gga-miR-34a-5p	ENSGALG00000006025
gga_circ_0005968	gga-miR-34a-5p	ENSGALG00000027864
gga_circ_0005968	gga-miR-34a-5p	ENSGALG00000028801
gga_circ_0005968	gga-miR-34a-5p	ENSGALG00000012277
gga_circ_0005968	gga-miR-34a-5p	ENSGALG00000028998
gga_circ_0005968	gga-miR-34a-5p	ENSGALG00000010628
gga_circ_0005968	gga-miR-34a-5p	ENSGALG00000003248
gga_circ_0005968	gga-miR-34a-5p	ENSGALG00000005204
gga_circ_0005968	gga-miR-34a-5p	ENSGALG00000002160
gga_circ_0005968	gga-miR-34a-5p	ENSGALG00000006137
[truncated: 10,369 more rows]
