# Supplementary material for: CircRNAs Related to Breast Muscle Development and Their Interaction Regulatory Network in Gushi Chicken
Source: Genes (Basel). 2022 Oct 29;13(11):1974. doi: 10.3390/genes13111974 (PMC9689937; doi:10.3390/genes13111974)
Supplement: Supplementary file 1 [file genes-13-01974-s001.zip › Table S7.xlsx]

## Sheet: Sheet1
Table S7. The list of circRNA-miRNA.
miRNA	circRNA	Score	Total energy	High score	Low energy	Strand	miRNA length	circRNA length	Binding site
>>gga-miR-29a-5p	gga_circ_0005949	141	-15.91	141	-15.91	11	22	296	127
>>gga-miR-29a-5p	gga_circ_0006001	166	-18.77	166	-18.77	47	22	349	62
>>gga-miR-29a-5p	gga_circ_0006029	155	-13.91	155	-13.91	61	22	86	11
>>gga-miR-29a-5p	gga_circ_0006038	152	-12.61	152	-12.61	69	22	350	32
>>gga-miR-29a-5p	gga_circ_0006213	148	-10.63	148	-10.63	141	22	117	24
>>gga-miR-29a-5p	gga_circ_0006275	156	-16.88	156	-16.88	179	22	503	330
>>gga-miR-29a-5p	gga_circ_0006280	156	-16.88	156	-16.88	185	22	433	260
>>gga-miR-29a-5p	gga_circ_0006283	156	-16.88	156	-16.88	189	22	288	115
>>gga-miR-29a-5p	gga_circ_0006362	159	-11.77	159	-11.77	215	22	422	348
>>gga-miR-29a-5p	gga_circ_0006413	166	-15.05	166	-15.05	243	22	303	229
>>gga-miR-29a-5p	gga_circ_0006764	159	-17.24	159	-17.24	355	22	309	161
>>gga-miR-29a-5p	gga_circ_0006923	141	-10.18	141	-10.18	419	22	346	156
>>gga-miR-29a-5p	gga_circ_0006926	141	-10.18	141	-10.18	421	22	259	69
>>gga-miR-29a-5p	gga_circ_0006971	143	-15.55	143	-15.55	445	22	352	318
>>gga-miR-29a-5p	gga_circ_0006971_junction_seq	141	-15.22	141	-15.22	446	22	56	1
>>gga-miR-29a-5p	gga_circ_0000638	140	-10.32	140	-10.32	607	22	223	113
>>gga-miR-29a-5p	gga_circ_0000639	140	-10.32	140	-10.32	609	22	307	197
>>gga-miR-29a-5p	gga_circ_0000640	140	-10.32	140	-10.32	611	22	559	449
>>gga-miR-29a-5p	gga_circ_0000411	161	-20.99	161	-20.99	705	22	592	215
>>gga-miR-29a-5p	gga_circ_0000480	142	-11.04	142	-11.04	723	22	347	96
>>gga-miR-29a-5p	gga_circ_0001647	162	-18.34	162	-18.34	791	22	401	59
>>gga-miR-29a-5p	gga_circ_0001389	148	-15.73	148	-15.73	851	22	350	129
>>gga-miR-29a-5p	gga_circ_0001438	140	-12.87	140	-12.87	877	22	605	456
>>gga-miR-29a-5p	gga_circ_0001448	140	-12.87	140	-12.87	887	22	370	83
>>gga-miR-29a-5p	gga_circ_0001449	140	-12.87	140	-12.87	889	22	249	83
>>gga-miR-29a-5p	gga_circ_0001952	151	-10.26	151	-10.26	933	22	271	76
>>gga-miR-29a-5p	gga_circ_0002033	146	-15.67	146	-15.67	957	22	418	149
>>gga-miR-29a-5p	gga_circ_0002034	146	-15.67	146	-15.67	959	22	281	149
>>gga-miR-29a-5p	gga_circ_0000897	159	-11.1	159	-11.1	1035	22	223	54
>>gga-miR-29a-5p	gga_circ_0000898	159	-11.1	159	-11.1	1037	22	231	54
>>gga-miR-29a-5p	gga_circ_0000900	159	-11.1	159	-11.1	1039	22	353	54
>>gga-miR-29a-5p	gga_circ_0000930	162	-21.59	162	-21.59	1051	22	246	80
>>gga-miR-29a-5p	gga_circ_0001842	167	-16.5	167	-16.5	1113	22	309	103
>>gga-miR-29a-5p	gga_circ_0001844	167	-16.5	167	-16.5	1115	22	345	139
>>gga-miR-29a-5p	gga_circ_0000148	160	-12.82	160	-12.82	1135	22	370	59
>>gga-miR-29a-5p	gga_circ_0001193	156	-13.91	156	-13.91	1215	22	451	26
>>gga-miR-29a-5p	gga_circ_0001206	155	-13.36	155	-13.36	1225	22	356	193
>>gga-miR-29a-5p	gga_circ_0004039	157	-19.12	157	-19.12	1289	22	274	7
>>gga-miR-29a-5p	gga_circ_0000069	140	-11.03	140	-11.03	1375	22	446	1
>>gga-miR-29a-5p	gga_circ_0000069_junction_seq	140	-11.67	140	-11.67	1376	22	56	24
>>gga-miR-29a-5p	gga_circ_0000071	140	-11.67	140	-11.67	1377	22	620	128
>>gga-miR-29a-5p	gga_circ_0010761	145	-13.89	145	-13.89	1383	22	357	325
>>gga-miR-29a-5p	gga_circ_0010761_junction_seq	145	-13.71	145	-13.71	1384	22	56	1
>>gga-miR-29a-5p	gga_circ_0010826	152	-10.17	152	-10.17	1401	22	214	59
>>gga-miR-29a-5p	gga_circ_0010868	153	-15.07	153	-15.07	1423	22	406	27
>>gga-miR-29a-5p	gga_circ_0010922	163	-14.59	163	-14.59	1441	22	364	276
>>gga-miR-29a-5p	gga_circ_0010925	149	-11.44	149	-11.44	1443	22	352	207
>>gga-miR-29a-5p	gga_circ_0011137	150	-11.24	150	-11.24	1509	22	210	99
>>gga-miR-29a-5p	gga_circ_0011171	150	-19.65	150	-19.65	1525	22	263	36
>>gga-miR-29a-5p	gga_circ_0011220	158	-13.4	158	-13.4	1543	22	544	206
>>gga-miR-29a-5p	gga_circ_0011257	158	-16.73	158	-16.73	1559	22	332	34
>>gga-miR-29a-5p	gga_circ_0010279	146	-13.37	146	-13.37	1625	22	302	33
>>gga-miR-29a-5p	gga_circ_0010280	146	-13.37	146	-13.37	1627	22	368	99
>>gga-miR-29a-5p	gga_circ_0010414	156	-12.5	156	-12.5	1661	22	394	166
>>gga-miR-29a-5p	gga_circ_0004283	164	-21.58	164	-21.58	1725	22	157	86
>>gga-miR-29a-5p	gga_circ_0004306	153	-14.09	153	-14.09	1735	22	345	224
>>gga-miR-29a-5p	gga_circ_0004233	152	-12.38	152	-12.38	1769	22	314	65
>>gga-miR-29a-5p	gga_circ_0003974	147	-16.12	147	-16.12	1813	22	326	204
>>gga-miR-29a-5p	gga_circ_0004498	147	-10.69	147	-10.69	1831	22	273	10
>>gga-miR-29a-5p	gga_circ_0009196	156	-16.62	156	-16.62	1899	22	158	43
>>gga-miR-29a-5p	gga_circ_0009348	166	-20.57	166	-20.57	1945	22	603	275
>>gga-miR-29a-5p	gga_circ_0009349	166	-20.57	166	-20.57	1947	22	618	275
>>gga-miR-29a-5p	gga_circ_0009537	299	-28.15	155	-14.76	1977	22	407	261 61
>>gga-miR-29a-5p	gga_circ_0008805	153	-11.34	153	-11.34	2195	22	173	30
>>gga-miR-29a-5p	gga_circ_0008841	153	-13.99	153	-13.99	2201	22	551	465
>>gga-miR-29a-5p	gga_circ_0008887	159	-14.01	159	-14.01	2215	22	357	225
>>gga-miR-29a-5p	gga_circ_0008105	158	-18.69	158	-18.69	2339	22	569	212
>>gga-miR-29a-5p	gga_circ_0008256	164	-13.3	164	-13.3	2383	22	416	13
>>gga-miR-29a-5p	gga_circ_0008607	147	-11.06	147	-11.06	2513	22	313	243
>>gga-miR-29a-5p	gga_circ_0008613	172	-18.09	172	-18.09	2517	22	517	360
>>gga-miR-29a-5p	gga_circ_0004595_junction_seq	154	-10.77	154	-10.77	2570	22	56	14
>>gga-miR-29a-5p	gga_circ_0004689	160	-13.39	160	-13.39	2603	22	460	108
>>gga-miR-29a-5p	gga_circ_0004699	146	-16.77	146	-16.77	2607	22	335	67
>>gga-miR-29a-5p	gga_circ_0004751	147	-12.71	147	-12.71	2633	22	239	158
>>gga-miR-29a-5p	gga_circ_0004756	147	-12.71	147	-12.71	2639	22	180	99
>>gga-miR-29a-5p	gga_circ_0004936	169	-18.08	169	-18.08	2711	22	383	346
>>gga-miR-29a-5p	gga_circ_0004936_junction_seq	156	-10.05	156	-10.05	2712	22	56	1
>>gga-miR-29a-5p	gga_circ_0004949	162	-18.62	162	-18.62	2715	22	363	207
>>gga-miR-29a-5p	gga_circ_0004993	152	-17.02	152	-17.02	2729	22	837	298
>>gga-miR-29a-5p	gga_circ_0005080	150	-10.73	150	-10.73	2771	22	390	247
>>gga-miR-29a-5p	gga_circ_0005160	160	-19.77	160	-19.77	2795	22	285	33
>>gga-miR-29a-5p	gga_circ_0005214	152	-10.66	152	-10.66	2819	22	347	319
>>gga-miR-29a-5p	gga_circ_0005214_junction_seq	152	-10.66	152	-10.66	2820	22	56	1
>>gga-miR-29a-5p	gga_circ_0005219	141	-15.23	141	-15.23	2823	22	315	255
>>gga-miR-29a-5p	gga_circ_0005828	151	-22.93	151	-22.93	3085	22	470	277
>>gga-miR-29a-5p	gga_circ_0005879	140	-15.81	140	-15.81	3107	22	315	209
>>gga-miR-29a-5p	gga_circ_0005886	154	-12.25	154	-12.25	3111	22	329	137
>>gga-miR-29a-5p	gga_circ_0002230	154	-21.83	154	-21.83	3173	22	469	305
>>gga-miR-29a-5p	gga_circ_0002508	154	-17.88	154	-17.88	3289	22	269	188
>>gga-miR-29a-5p	gga_circ_0002690	167	-15.9	167	-15.9	3363	22	332	269
>>gga-miR-29a-5p	gga_circ_0002698	148	-10.62	148	-10.62	3369	22	313	8
>>gga-miR-29a-5p	gga_circ_0002698_junction_seq	148	-10.42	148	-10.42	3370	22	56	36
>>gga-miR-29a-5p	gga_circ_0002718_junction_seq	154	-12.4	154	-12.4	3378	22	56	12
>>gga-miR-29a-5p	gga_circ_0002775	149	-18.92	149	-18.92	3395	22	527	86
>>gga-miR-29a-5p	gga_circ_0003182	161	-12.08	161	-12.08	3555	22	370	143
>>gga-miR-29a-5p	gga_circ_0003213	166	-20.23	166	-20.23	3573	22	273	41
>>gga-miR-29a-5p	gga_circ_0003214	166	-20.23	166	-20.23	3575	22	234	41
>>gga-miR-29a-5p	gga_circ_0003280	161	-13.23	161	-13.23	3589	22	359	1
>>gga-miR-29a-5p	gga_circ_0003280_junction_seq	161	-13.23	161	-13.23	3590	22	56	29
>>gga-miR-29a-5p	gga_circ_0003437	325	-27.36	166	-14.54	3661	22	558	284 256
>>gga-miR-29a-5p	gga_circ_0003648	151	-12.74	151	-12.74	3741	22	605	436
>>gga-miR-29a-5p	gga_circ_0003651	151	-12.74	151	-12.74	3743	22	795	440
>>gga-miR-29a-5p	gga_circ_0003684	147	-16.37	147	-16.37	3757	22	309	81
>>gga-miR-29a-5p	gga_circ_0003773	148	-12.33	148	-12.33	3777	22	405	309
>>gga-miR-29a-5p	gga_circ_0003776	148	-12.33	148	-12.33	3779	22	307	211
>>gga-miR-29a-5p	gga_circ_0003814	158	-19.83	158	-19.83	3799	22	256	148
>>gga-miR-29a-5p	gga_circ_0007297	145	-14.08	145	-14.08	3865	22	408	46
>>gga-miR-29a-5p	gga_circ_0007298	145	-14.08	145	-14.08	3867	22	299	46
>>gga-miR-29a-5p	gga_circ_0007395	142	-11.55	142	-11.55	3907	22	273	12
>>gga-miR-29a-5p	gga_circ_0007430	154	-18.08	154	-18.08	3927	22	284	45
>>gga-miR-29a-5p	gga_circ_0007431	154	-18.08	154	-18.08	3929	22	409	170
>>gga-miR-29a-5p	gga_circ_0007502	153	-14.61	153	-14.61	3949	22	322	226
>>gga-miR-29a-5p	gga_circ_0007663	148	-13.28	148	-13.28	4001	22	193	1
>>gga-miR-29a-5p	gga_circ_0007663_junction_seq	158	-23.34	158	-23.34	4002	22	56	17
>>gga-miR-29a-5p	gga_circ_0007664	143	-11.44	143	-11.44	4003	22	443	1
>>gga-miR-29a-5p	gga_circ_0007664_junction_seq	154	-15.32	154	-15.32	4004	22	56	18
>>gga-miR-29a-5p	gga_circ_0007756	147	-17.44	147	-17.44	4035	22	419	294
>>gga-miR-29a-5p	gga_circ_0007903	163	-18.89	163	-18.89	4087	22	289	203
>>gga-miR-29a-5p	gga_circ_0010576	162	-16.47	162	-16.47	4149	22	499	7
>>gga-miR-29a-5p	gga_circ_0010576_junction_seq	162	-16.47	162	-16.47	4150	22	56	35
>>gga-miR-29a-5p	gga_circ_0010617	158	-13.93	158	-13.93	4161	22	185	89
>>gga-miR-29a-5p	gga_circ_0010711	162	-16.64	162	-16.64	4205	22	378	100
>>gga-miR-29a-3p	gga_circ_0006036	146	-12.87	146	-12.87	4301	21	573	191
>>gga-miR-29a-3p	gga_circ_0006037	146	-12.87	146	-12.87	4303	21	661	279
>>gga-miR-29a-3p	gga_circ_0007031	151	-12.39	151	-12.39	4713	21	329	151
>>gga-miR-29a-3p	gga_circ_0000972	157	-18.82	157	-18.82	4761	21	415	389
>>gga-miR-29a-3p	gga_circ_0000972_junction_seq	157	-18.82	157	-18.82	4762	21	56	2
>>gga-miR-29a-3p	gga_circ_0000975	157	-18.82	157	-18.82	4763	21	486	400
>>gga-miR-29a-3p	gga_circ_0000323	142	-18.85	142	-18.85	4905	21	466	374
>>gga-miR-29a-3p	gga_circ_0000542	285	-32.08	145	-17.19	4989	21	544	105 299
>>gga-miR-29a-3p	gga_circ_0001556	152	-19.83	152	-19.83	5065	21	836	632
>>gga-miR-29a-3p	gga_circ_0002053	153	-19.95	153	-19.95	5205	21	354	98
>>gga-miR-29a-3p	gga_circ_0000760	442	-49.17	151	-19.78	5227	21	311	109 217 1
>>gga-miR-29a-3p	gga_circ_0000760_junction_seq	144	-17.76	144	-17.76	5228	21	56	21
>>gga-miR-29a-3p	gga_circ_0000148	157	-15.75	157	-15.75	5371	21	370	207
>>gga-miR-29a-3p	gga_circ_0000149	157	-15.75	157	-15.75	5373	21	193	30
>>gga-miR-29a-3p	gga_circ_0001175	140	-11.88	140	-11.88	5445	21	275	92
>>gga-miR-29a-3p	gga_circ_0001276	147	-16.14	147	-16.14	5483	21	435	121
>>gga-miR-29a-3p	gga_circ_0004122	146	-17.98	146	-17.98	5561	21	487	57
>>gga-miR-29a-3p	gga_circ_0004124	146	-17.98	146	-17.98	5563	21	413	57
>>gga-miR-29a-3p	gga_circ_0010763	140	-14.88	140	-14.88	5621	21	260	142
>>gga-miR-29a-3p	gga_circ_0010834	147	-18.35	147	-18.35	5639	21	356	123
>>gga-miR-29a-3p	gga_circ_0010834_junction_seq	146	-17.11	146	-17.11	5640	21	56	14
>>gga-miR-29a-3p	gga_circ_0010965	145	-13.87	145	-13.87	5695	21	555	1
>>gga-miR-29a-3p	gga_circ_0010965_junction_seq	149	-16.34	149	-16.34	5696	21	56	24
>>gga-miR-29a-3p	gga_circ_0010129	149	-13.76	149	-13.76	5809	21	284	171
>>gga-miR-29a-3p	gga_circ_0010203	141	-15.35	141	-15.35	5833	21	290	198
>>gga-miR-29a-3p	gga_circ_0010447	140	-16.11	140	-16.11	5909	21	528	63
>>gga-miR-29a-3p	gga_circ_0010451	140	-16.11	140	-16.11	5911	21	294	63
>>gga-miR-29a-3p	gga_circ_0010474	148	-19.96	148	-19.96	5917	21	252	90
>>gga-miR-29a-3p	gga_circ_0004289	141	-17.79	141	-17.79	5963	21	294	150
>>gga-miR-29a-3p	gga_circ_0004291	141	-17.79	141	-17.79	5965	21	548	509
>>gga-miR-29a-3p	gga_circ_0004291_junction_seq	141	-12.9	141	-12.9	5966	21	56	1
>>gga-miR-29a-3p	gga_circ_0004195	141	-15.05	141	-15.05	5999	21	392	331
>>gga-miR-29a-3p	gga_circ_0004521	140	-14.77	140	-14.77	6087	21	404	54
>>gga-miR-29a-3p	gga_circ_0004523	140	-14.77	140	-14.77	6089	21	376	26
>>gga-miR-29a-3p	gga_circ_0004524	140	-14.77	140	-14.77	6091	21	514	26
>>gga-miR-29a-3p	gga_circ_0004552_junction_seq	144	-15.5	144	-15.5	6106	21	56	11
>>gga-miR-29a-3p	gga_circ_0009648	140	-18.16	140	-18.16	6239	21	360	193
>>gga-miR-29a-3p	gga_circ_0009674	147	-16.12	147	-16.12	6247	21	288	1
>>gga-miR-29a-3p	gga_circ_0009674_junction_seq	147	-16.12	147	-16.12	6248	21	56	20
>>gga-miR-29a-3p	gga_circ_0009698	140	-16.06	140	-16.06	6255	21	169	35
>>gga-miR-29a-3p	gga_circ_0009089	167	-20.94	167	-20.94	6515	21	322	199
>>gga-miR-29a-3p	gga_circ_0008118	151	-20.09	151	-20.09	6581	21	283	126
>>gga-miR-29a-3p	gga_circ_0008157	142	-17.8	142	-17.8	6595	21	260	34
>>gga-miR-29a-3p	gga_circ_0008311	140	-15.37	140	-15.37	6633	21	443	127
>>gga-miR-29a-3p	gga_circ_0008314	140	-15.37	140	-15.37	6635	21	262	236
>>gga-miR-29a-3p	gga_circ_0008314_junction_seq	140	-15.37	140	-15.37	6636	21	56	2
>>gga-miR-29a-3p	gga_circ_0008360	143	-21.45	143	-21.45	6649	21	206	175
>>gga-miR-29a-3p	gga_circ_0008360_junction_seq	143	-21.45	143	-21.45	6650	21	56	1
>>gga-miR-29a-3p	gga_circ_0008607	162	-18.95	162	-18.95	6749	21	313	114
>>gga-miR-29a-3p	gga_circ_0004580	150	-17.61	150	-17.61	6797	21	407	355
>>gga-miR-29a-3p	gga_circ_0004581	150	-17.61	150	-17.61	6799	21	474	355
>>gga-miR-29a-3p	gga_circ_0004731	150	-16.18	150	-16.18	6855	21	504	53
>>gga-miR-29a-3p	gga_circ_0004848	155	-14.01	155	-14.01	6917	21	328	1
>>gga-miR-29a-3p	gga_circ_0004848_junction_seq	155	-16.55	155	-16.55	6918	21	56	20
>>gga-miR-29a-3p	gga_circ_0005092	140	-13.86	140	-13.86	7011	21	256	188
>>gga-miR-29a-3p	gga_circ_0005427	157	-18.43	157	-18.43	7139	21	407	62
>>gga-miR-29a-3p	gga_circ_0005544	150	-19.62	150	-19.62	7199	21	318	30
>>gga-miR-29a-3p	gga_circ_0005587	143	-13.46	143	-13.46	7219	21	224	157
>>gga-miR-29a-3p	gga_circ_0005588	143	-13.46	143	-13.46	7221	21	320	157
>>gga-miR-29a-3p	gga_circ_0005657_junction_seq	156	-15.83	156	-15.83	7254	21	56	17
>>gga-miR-29a-3p	gga_circ_0005826	144	-16.66	144	-16.66	7319	21	288	125
>>gga-miR-29a-3p	gga_circ_0002485	146	-14.99	146	-14.99	7515	21	482	109
>>gga-miR-29a-3p	gga_circ_0002549	159	-17.26	159	-17.26	7539	21	280	74
>>gga-miR-29a-3p	gga_circ_0003015	144	-17.85	144	-17.85	7715	21	267	3
>>gga-miR-29a-3p	gga_circ_0003015_junction_seq	144	-17.85	144	-17.85	7716	21	56	31
>>gga-miR-29a-3p	gga_circ_0003029	147	-16.79	147	-16.79	7721	21	423	383
>>gga-miR-29a-3p	gga_circ_0003187_junction_seq	140	-15.03	140	-15.03	7794	21	56	14
>>gga-miR-29a-3p	gga_circ_0003195	143	-13.74	143	-13.74	7799	21	357	98
>>gga-miR-29a-3p	gga_circ_0003199	151	-22.06	151	-22.06	7803	21	691	587
>>gga-miR-29a-3p	gga_circ_0003203	151	-22.06	151	-22.06	7805	21	284	180
>>gga-miR-29a-3p	gga_circ_0003205	151	-22.06	151	-22.06	7807	21	532	428
>>gga-miR-29a-3p	gga_circ_0003468	155	-20.57	155	-20.57	7907	21	347	73
>>gga-miR-29a-3p	gga_circ_0003494	140	-14.41	140	-14.41	7911	21	379	343
>>gga-miR-29a-3p	gga_circ_0003494_junction_seq	140	-12.97	140	-12.97	7912	21	56	1
>>gga-miR-29a-3p	gga_circ_0003495	140	-14.41	140	-14.41	7913	21	508	343
>>gga-miR-29a-3p	gga_circ_0003572	142	-15.92	142	-15.92	7941	21	354	296
>>gga-miR-29a-3p	gga_circ_0003632	143	-14.3	143	-14.3	7969	21	349	243
>>gga-miR-29a-3p	gga_circ_0003787	154	-18.67	154	-18.67	8023	21	250	62
>>gga-miR-29a-3p	gga_circ_0003810	148	-20.39	148	-20.39	8033	21	393	118
>>gga-miR-29a-3p	gga_circ_0003909	147	-14.65	147	-14.65	8077	21	496	153
>>gga-miR-29a-3p	gga_circ_0007369	151	-14.38	151	-14.38	8133	21	222	22
>>gga-miR-29a-3p	gga_circ_0007395	141	-17.5	141	-17.5	8143	21	273	5
>>gga-miR-29a-3p	gga_circ_0007395_junction_seq	141	-17.5	141	-17.5	8144	21	56	33
>>gga-miR-29a-3p	gga_circ_0007484	140	-17.3	140	-17.3	8179	21	478	119
>>gga-miR-29a-3p	gga_circ_0007722	144	-14.5	144	-14.5	8249	21	301	9
>>gga-miR-29a-3p	gga_circ_0007724	144	-14.5	144	-14.5	8251	21	376	9
>>gga-miR-29a-3p	gga_circ_0007785	141	-13.12	141	-13.12	8287	21	309	115
>>gga-miR-29a-3p	gga_circ_0007965	144	-17.36	144	-17.36	8347	21	418	46
>>gga-miR-29a-3p	gga_circ_0010659	148	-12.89	148	-12.89	8415	21	794	325
>>gga-miR-29a-3p	gga_circ_0010700	152	-16.81	152	-16.81	8437	21	560	195
>>gga-miR-29a-3p	gga_circ_0000032	149	-19.22	149	-19.22	8471	21	402	129
>>gga-miR-29b-1-5p	gga_circ_0005927	159	-23.6	159	-23.6	8475	25	182	15
>>gga-miR-29b-1-5p	gga_circ_0006043	155	-17.27	155	-17.27	8545	25	522	1
>>gga-miR-29b-1-5p	gga_circ_0006043_junction_seq	160	-20.54	160	-20.54	8546	25	56	24
>>gga-miR-29b-1-5p	gga_circ_0006044	301	-36.03	155	-18.76	8547	25	370	1 252
>>gga-miR-29b-1-5p	gga_circ_0006044_junction_seq	160	-20.45	160	-20.45	8548	25	56	24
>>gga-miR-29b-1-5p	gga_circ_0006117	163	-21.7	163	-21.7	8585	25	353	131
>>gga-miR-29b-1-5p	gga_circ_0006119	163	-21.7	163	-21.7	8587	25	353	131
>>gga-miR-29b-1-5p	gga_circ_0006337	162	-21.25	162	-21.25	8683	25	417	112
>>gga-miR-29b-1-5p	gga_circ_0006339	162	-21.25	162	-21.25	8685	25	246	112
>>gga-miR-29b-1-5p	gga_circ_0006584	151	-15.86	151	-15.86	8753	25	330	114
>>gga-miR-29b-1-5p	gga_circ_0006646	160	-18.19	160	-18.19	8791	25	447	244
>>gga-miR-29b-1-5p	gga_circ_0006648	160	-18.19	160	-18.19	8793	25	252	49
>>gga-miR-29b-1-5p	gga_circ_0007130	147	-13.4	147	-13.4	8971	25	415	1
>>gga-miR-29b-1-5p	gga_circ_0007130_junction_seq	150	-17.81	150	-17.81	8972	25	56	22
>>gga-miR-29b-1-5p	gga_circ_0001036	140	-13	140	-13	9021	25	426	350
>>gga-miR-29b-1-5p	gga_circ_0000663	145	-12.62	145	-12.62	9095	25	341	122
>>gga-miR-29b-1-5p	gga_circ_0000397	173	-23.42	173	-23.42	9171	25	555	278
>>gga-miR-29b-1-5p	gga_circ_0001694	161	-15.83	161	-15.83	9285	25	264	144
>>gga-miR-29b-1-5p	gga_circ_0001696	159	-14.99	159	-14.99	9287	25	483	365
>>gga-miR-29b-1-5p	gga_circ_0000852	143	-14.9	143	-14.9	9495	25	474	428
>>gga-miR-29b-1-5p	gga_circ_0000965	147	-15.39	147	-15.39	9541	25	183	24
>>gga-miR-29b-1-5p	gga_circ_0001720	154	-19.74	154	-19.74	9559	25	887	332
>>gga-miR-29b-1-5p	gga_circ_0001722	141	-14.79	141	-14.79	9561	25	458	121
>>gga-miR-29b-1-5p	gga_circ_0001899	153	-20.68	153	-20.68	9591	25	424	169
>>gga-miR-29b-1-5p	gga_circ_0000194	169	-25.96	169	-25.96	9597	25	242	52
>>gga-miR-29b-1-5p	gga_circ_0000056	154	-19.77	154	-19.77	9615	25	234	127
>>gga-miR-29b-1-5p	gga_circ_0000193	146	-16.46	146	-16.46	9619	25	436	403
>>gga-miR-29b-1-5p	gga_circ_0000193_junction_seq	145	-14.37	145	-14.37	9620	25	56	1
>>gga-miR-29b-1-5p	gga_circ_0004385	147	-16.03	147	-16.03	9631	25	183	25
>>gga-miR-29b-1-5p	gga_circ_0004420	154	-20.22	154	-20.22	9647	25	380	47
>>gga-miR-29b-1-5p	gga_circ_0001272	158	-17	158	-17	9715	25	384	52
>>gga-miR-29b-1-5p	gga_circ_0010878	161	-20.48	161	-20.48	9897	25	107	43
>>gga-miR-29b-1-5p	gga_circ_0011007	151	-16.81	151	-16.81	9941	25	371	1
>>gga-miR-29b-1-5p	gga_circ_0011007_junction_seq	159	-18.64	159	-18.64	9942	25	56	18
>>gga-miR-29b-1-5p	gga_circ_0011061	147	-15.77	147	-15.77	9961	25	305	157
>>gga-miR-29b-1-5p	gga_circ_0011138	168	-21.88	168	-21.88	9983	25	313	196
>>gga-miR-29b-1-5p	gga_circ_0010127_junction_seq	150	-19.45	150	-19.45	10044	25	56	3
>>gga-miR-29b-1-5p	gga_circ_0010345	152	-18.21	152	-18.21	10117	25	537	396
>>gga-miR-29b-1-5p	gga_circ_0004330	154	-18.72	154	-18.72	10213	25	539	120
>>gga-miR-29b-1-5p	gga_circ_0004179	154	-20.42	154	-20.42	10229	25	391	356
>>gga-miR-29b-1-5p	gga_circ_0004179_junction_seq	152	-17.57	152	-17.57	10230	25	56	1
>>gga-miR-29b-1-5p	gga_circ_0004239	143	-17.09	143	-17.09	10247	25	233	1
>>gga-miR-29b-1-5p	gga_circ_0004239_junction_seq	143	-17.09	143	-17.09	10248	25	56	29
>>gga-miR-29b-1-5p	gga_circ_0004268	171	-21.71	171	-21.71	10267	25	879	350
>>gga-miR-29b-1-5p	gga_circ_0003969	152	-18.38	152	-18.38	10283	25	147	105
>>gga-miR-29b-1-5p	gga_circ_0003969_junction_seq	145	-10.87	145	-10.87	10284	25	56	1
>>gga-miR-29b-1-5p	gga_circ_0004534	159	-21.63	159	-21.63	10331	25	426	280
>>gga-miR-29b-1-5p	gga_circ_0009244	143	-14.22	143	-14.22	10383	25	279	212
>>gga-miR-29b-1-5p	gga_circ_0009348	157	-23.18	157	-23.18	10417	25	603	336
>>gga-miR-29b-1-5p	gga_circ_0009492	160	-19.92	160	-19.92	10445	25	378	303
>>gga-miR-29b-1-5p	gga_circ_0009526	160	-19.92	160	-19.92	10447	25	192	117
>>gga-miR-29b-1-5p	gga_circ_0009682	161	-17.08	161	-17.08	10487	25	284	22
>>gga-miR-29b-1-5p	gga_circ_0009737	149	-18.54	149	-18.54	10513	25	235	166
>>gga-miR-29b-1-5p	gga_circ_0009756	154	-16.56	154	-16.56	10523	25	272	120
>>gga-miR-29b-1-5p	gga_circ_0008815	158	-22.63	158	-22.63	10669	25	208	17
>>gga-miR-29b-1-5p	gga_circ_0009093	162	-21.03	162	-21.03	10753	25	408	89
>>gga-miR-29b-1-5p	gga_circ_0008138	156	-14.07	156	-14.07	10827	25	365	144
>>gga-miR-29b-1-5p	gga_circ_0008428	148	-15.32	148	-15.32	10903	25	506	15
>>gga-miR-29b-1-5p	gga_circ_0008432	164	-18.78	164	-18.78	10905	25	331	190
>>gga-miR-29b-1-5p	gga_circ_0008434	164	-18.78	164	-18.78	10907	25	297	127
>>gga-miR-29b-1-5p	gga_circ_0008435	164	-18.78	164	-18.78	10909	25	324	127
>>gga-miR-29b-1-5p	gga_circ_0008546	170	-19.36	170	-19.36	10961	25	1448	396
>>gga-miR-29b-1-5p	gga_circ_0008565	150	-17.54	150	-17.54	10977	25	274	27
>>gga-miR-29b-1-5p	gga_circ_0008616	144	-17.13	144	-17.13	10991	25	195	160
>>gga-miR-29b-1-5p	gga_circ_0008616_junction_seq	143	-14.09	143	-14.09	10992	25	56	1
>>gga-miR-29b-1-5p	gga_circ_0004611_junction_seq	166	-22.52	166	-22.52	11052	25	56	6
>>gga-miR-29b-1-5p	gga_circ_0004689	160	-16.5	160	-16.5	11075	25	460	303
>>gga-miR-29b-1-5p	gga_circ_0004776	168	-26.89	168	-26.89	11123	25	546	258
>>gga-miR-29b-1-5p	gga_circ_0004777	168	-26.89	168	-26.89	11125	25	649	258
>>gga-miR-29b-1-5p	gga_circ_0004788	143	-13.96	143	-13.96	11129	25	470	226
>>gga-miR-29b-1-5p	gga_circ_0004800	158	-16.33	158	-16.33	11135	25	450	357
>>gga-miR-29b-1-5p	gga_circ_0004804	158	-16.33	158	-16.33	11137	25	398	305
>>gga-miR-29b-1-5p	gga_circ_0004949	151	-18.79	151	-18.79	11187	25	363	52
>>gga-miR-29b-1-5p	gga_circ_0005195	168	-22.06	168	-22.06	11283	25	272	162
>>gga-miR-29b-1-5p	gga_circ_0005412	157	-20.91	157	-20.91	11367	25	370	7
>>gga-miR-29b-1-5p	gga_circ_0005429	141	-13.83	141	-13.83	11377	25	111	1
>>gga-miR-29b-1-5p	gga_circ_0005429_junction_seq	148	-19.8	148	-19.8	11378	25	56	23
>>gga-miR-29b-1-5p	gga_circ_0005672	158	-21.21	158	-21.21	11493	25	317	84
>>gga-miR-29b-1-5p	gga_circ_0005674	305	-35.14	158	-21.21	11495	25	724	354 248
>>gga-miR-29b-1-5p	gga_circ_0005828	325	-37.43	163	-19.85	11557	25	470	338 320
>>gga-miR-29b-1-5p	gga_circ_0005898	164	-25.21	164	-25.21	11597	25	137	100
>>gga-miR-29b-1-5p	gga_circ_0005898_junction_seq	145	-17.21	145	-17.21	11598	25	56	1
>>gga-miR-29b-1-5p	gga_circ_0002696	149	-11.93	149	-11.93	11839	25	291	148
>>gga-miR-29b-1-5p	gga_circ_0002743	148	-13.1	148	-13.1	11863	25	434	347
>>gga-miR-29b-1-5p	gga_circ_0002775	153	-17.52	153	-17.52	11867	25	527	276
>>gga-miR-29b-1-5p	gga_circ_0002823	158	-14.99	158	-14.99	11883	25	508	397
>>gga-miR-29b-1-5p	gga_circ_0003066	165	-18.93	165	-18.93	11979	25	518	23
>>gga-miR-29b-1-5p	gga_circ_0003710	153	-16.36	153	-16.36	12243	25	353	192
>>gga-miR-29b-1-5p	gga_circ_0003824	168	-22.99	168	-22.99	12273	25	415	203
>>gga-miR-29b-1-5p	gga_circ_0003826	330	-41.84	168	-22.99	12275	25	385	203 253
>>gga-miR-29b-1-5p	gga_circ_0003840	153	-18.63	153	-18.63	12283	25	375	241
>>gga-miR-29b-1-5p	gga_circ_0007220	149	-14.72	149	-14.72	12323	25	683	535
>>gga-miR-29b-1-5p	gga_circ_0007511	147	-15.95	147	-15.95	12423	25	329	18
>>gga-miR-29b-1-5p	gga_circ_0007626	158	-17.5	158	-17.5	12459	25	389	98
>>gga-miR-29b-1-5p	gga_circ_0007753	147	-16.15	147	-16.15	12501	25	493	429
>>gga-miR-29b-1-5p	gga_circ_0007922	151	-16.33	151	-16.33	12563	25	531	1
>>gga-miR-29b-1-5p	gga_circ_0007922_junction_seq	151	-16.33	151	-16.33	12564	25	56	29
>>gga-miR-29b-1-5p	gga_circ_0007926	151	-16.33	151	-16.33	12567	25	461	1
>>gga-miR-29b-1-5p	gga_circ_0007926_junction_seq	151	-16.33	151	-16.33	12568	25	56	29
>>gga-miR-29b-1-5p	gga_circ_0007929	151	-16.33	151	-16.33	12569	25	314	1
>>gga-miR-29b-1-5p	gga_circ_0007929_junction_seq	151	-16.33	151	-16.33	12570	25	56	29
>>gga-miR-29b-1-5p	gga_circ_0007967	152	-20.21	152	-20.21	12585	25	386	74
>>gga-miR-29b-1-5p	gga_circ_0010518	151	-21.58	151	-21.58	12595	25	347	301
>>gga-miR-29b-1-5p	gga_circ_0010518_junction_seq	140	-11.34	140	-11.34	12596	25	56	1
>>gga-miR-29b-1-5p	gga_circ_0010723	159	-18.89	159	-18.89	12683	25	318	214
>>gga-miR-29b-1-5p	gga_circ_0000139	155	-20.25	155	-20.25	12701	25	441	134
>>gga-miR-29b-1-5p	gga_circ_0000140	155	-20.25	155	-20.25	12703	25	544	134
>>gga-miR-29b-3p	gga_circ_0006036	144	-13.65	144	-13.65	12773	23	573	189
>>gga-miR-29b-3p	gga_circ_0006037	144	-13.65	144	-13.65	12775	23	661	277
>>gga-miR-29b-3p	gga_circ_0007031	155	-12.83	155	-12.83	13185	23	329	149
>>gga-miR-29b-3p	gga_circ_0000972	158	-20.29	158	-20.29	13233	23	415	388
>>gga-miR-29b-3p	gga_circ_0000972_junction_seq	158	-20.29	158	-20.29	13234	23	56	1
>>gga-miR-29b-3p	gga_circ_0000975	158	-20.29	158	-20.29	13235	23	486	399
>>gga-miR-29b-3p	gga_circ_0000323	142	-19.78	142	-19.78	13377	23	466	372
>>gga-miR-29b-3p	gga_circ_0000542	287	-31.92	145	-16.74	13461	23	544	103 298
>>gga-miR-29b-3p	gga_circ_0001556	152	-19.32	152	-19.32	13537	23	836	630
>>gga-miR-29b-3p	gga_circ_0002053	148	-18.22	148	-18.22	13677	23	354	96
>>gga-miR-29b-3p	gga_circ_0000760	444	-49.19	153	-19.19	13699	23	311	107 215 1
>>gga-miR-29b-3p	gga_circ_0000760_junction_seq	154	-22.67	154	-22.67	13700	23	56	21
>>gga-miR-29b-3p	gga_circ_0000148	156	-16.43	156	-16.43	13843	23	370	205
>>gga-miR-29b-3p	gga_circ_0000149	156	-16.43	156	-16.43	13845	23	193	28
>>gga-miR-29b-3p	gga_circ_0001175	144	-11.83	144	-11.83	13917	23	275	85
>>gga-miR-29b-3p	gga_circ_0001276	147	-16.66	147	-16.66	13955	23	435	119
>>gga-miR-29b-3p	gga_circ_0004122	146	-16.67	146	-16.67	14033	23	487	55
>>gga-miR-29b-3p	gga_circ_0004124	146	-16.67	146	-16.67	14035	23	413	55
>>gga-miR-29b-3p	gga_circ_0010763	143	-19.69	143	-19.69	14093	23	260	135
>>gga-miR-29b-3p	gga_circ_0010834	147	-14.74	147	-14.74	14111	23	356	121
>>gga-miR-29b-3p	gga_circ_0010834_junction_seq	156	-19.81	156	-19.81	14112	23	56	9
>>gga-miR-29b-3p	gga_circ_0010965	145	-13.87	145	-13.87	14167	23	555	1
>>gga-miR-29b-3p	gga_circ_0010965_junction_seq	153	-18.27	153	-18.27	14168	23	56	22
>>gga-miR-29b-3p	gga_circ_0010129	150	-14.86	150	-14.86	14281	23	284	169
>>gga-miR-29b-3p	gga_circ_0010203	141	-18.73	141	-18.73	14305	23	290	196
>>gga-miR-29b-3p	gga_circ_0010447	140	-14.4	140	-14.4	14381	23	528	61
>>gga-miR-29b-3p	gga_circ_0010451	140	-14.4	140	-14.4	14383	23	294	61
>>gga-miR-29b-3p	gga_circ_0010474	155	-21.51	155	-21.51	14389	23	252	87
>>gga-miR-29b-3p	gga_circ_0004289	141	-17.9	141	-17.9	14435	23	294	148
>>gga-miR-29b-3p	gga_circ_0004291	141	-17.9	141	-17.9	14437	23	548	507
>>gga-miR-29b-3p	gga_circ_0004291_junction_seq	141	-12.9	141	-12.9	14438	23	56	1
>>gga-miR-29b-3p	gga_circ_0004195	143	-18.56	143	-18.56	14471	23	392	333
>>gga-miR-29b-3p	gga_circ_0004521	148	-14.77	148	-14.77	14559	23	404	56
>>gga-miR-29b-3p	gga_circ_0004523	148	-14.77	148	-14.77	14561	23	376	28
>>gga-miR-29b-3p	gga_circ_0004524	148	-14.77	148	-14.77	14563	23	514	28
>>gga-miR-29b-3p	gga_circ_0004552_junction_seq	144	-17.4	144	-17.4	14578	23	56	9
>>gga-miR-29b-3p	gga_circ_0009648	143	-18.81	143	-18.81	14711	23	360	192
>>gga-miR-29b-3p	gga_circ_0009674	147	-16.12	147	-16.12	14719	23	288	1
>>gga-miR-29b-3p	gga_circ_0009674_junction_seq	147	-17.97	147	-17.97	14720	23	56	18
>>gga-miR-29b-3p	gga_circ_0009698	142	-19.13	142	-19.13	14727	23	169	31
>>gga-miR-29b-3p	gga_circ_0009089	165	-18.97	165	-18.97	14987	23	322	197
>>gga-miR-29b-3p	gga_circ_0008118	151	-21.17	151	-21.17	15053	23	283	124
>>gga-miR-29b-3p	gga_circ_0008157	146	-19.38	146	-19.38	15067	23	260	33
>>gga-miR-29b-3p	gga_circ_0008311	140	-14.91	140	-14.91	15105	23	443	125
>>gga-miR-29b-3p	gga_circ_0008314	140	-14.91	140	-14.91	15107	23	262	234
>>gga-miR-29b-3p	gga_circ_0008314_junction_seq	140	-13.57	140	-13.57	15108	23	56	1
>>gga-miR-29b-3p	gga_circ_0008360	143	-18.66	143	-18.66	15121	23	206	173
>>gga-miR-29b-3p	gga_circ_0008360_junction_seq	143	-17.76	143	-17.76	15122	23	56	1
>>gga-miR-29b-3p	gga_circ_0008607	165	-19.61	165	-19.61	15221	23	313	112
>>gga-miR-29b-3p	gga_circ_0004580	150	-18.5	150	-18.5	15269	23	407	353
>>gga-miR-29b-3p	gga_circ_0004581	150	-18.5	150	-18.5	15271	23	474	353
>>gga-miR-29b-3p	gga_circ_0004731	145	-14.99	145	-14.99	15327	23	504	53
>>gga-miR-29b-3p	gga_circ_0004848	155	-14.01	155	-14.01	15389	23	328	1
>>gga-miR-29b-3p	gga_circ_0004848_junction_seq	155	-14.21	155	-14.21	15390	23	56	18
>>gga-miR-29b-3p	gga_circ_0005092	140	-13.52	140	-13.52	15483	23	256	186
>>gga-miR-29b-3p	gga_circ_0005427	161	-19.36	161	-19.36	15611	23	407	60
>>gga-miR-29b-3p	gga_circ_0005544	149	-19.51	149	-19.51	15671	23	318	28
>>gga-miR-29b-3p	gga_circ_0005587	145	-13.65	145	-13.65	15691	23	224	155
>>gga-miR-29b-3p	gga_circ_0005588	145	-13.65	145	-13.65	15693	23	320	155
>>gga-miR-29b-3p	gga_circ_0005657_junction_seq	154	-14.86	154	-14.86	15726	23	56	15
>>gga-miR-29b-3p	gga_circ_0005826	153	-17.31	153	-17.31	15791	23	288	123
>>gga-miR-29b-3p	gga_circ_0002485	148	-12.06	148	-12.06	15987	23	482	107
>>gga-miR-29b-3p	gga_circ_0002549	163	-16.69	163	-16.69	16011	23	280	72
>>gga-miR-29b-3p	gga_circ_0003015	145	-18.2	145	-18.2	16187	23	267	5
>>gga-miR-29b-3p	gga_circ_0003015_junction_seq	145	-18.2	145	-18.2	16188	23	56	33
>>gga-miR-29b-3p	gga_circ_0003029	147	-13.98	147	-13.98	16193	23	423	381
>>gga-miR-29b-3p	gga_circ_0003187_junction_seq	140	-16.25	140	-16.25	16266	23	56	12
>>gga-miR-29b-3p	gga_circ_0003195	147	-16.85	147	-16.85	16271	23	357	96
>>gga-miR-29b-3p	gga_circ_0003199	161	-24.7	161	-24.7	16275	23	691	585
>>gga-miR-29b-3p	gga_circ_0003203	161	-24.7	161	-24.7	16277	23	284	178
>>gga-miR-29b-3p	gga_circ_0003205	161	-24.7	161	-24.7	16279	23	532	426
>>gga-miR-29b-3p	gga_circ_0003468	155	-17.68	155	-17.68	16379	23	347	71
>>gga-miR-29b-3p	gga_circ_0003494	140	-15.82	140	-15.82	16383	23	379	341
>>gga-miR-29b-3p	gga_circ_0003494_junction_seq	140	-11.85	140	-11.85	16384	23	56	1
>>gga-miR-29b-3p	gga_circ_0003495	140	-15.82	140	-15.82	16385	23	508	341
>>gga-miR-29b-3p	gga_circ_0003572	142	-15.36	142	-15.36	16413	23	354	294
>>gga-miR-29b-3p	gga_circ_0003632	143	-14.53	143	-14.53	16441	23	349	241
>>gga-miR-29b-3p	gga_circ_0003787	151	-19.43	151	-19.43	16495	23	250	61
>>gga-miR-29b-3p	gga_circ_0003810	148	-20.76	148	-20.76	16505	23	393	116
>>gga-miR-29b-3p	gga_circ_0003909	150	-14.44	150	-14.44	16549	23	496	152
>>gga-miR-29b-3p	gga_circ_0007369	151	-15.06	151	-15.06	16605	23	222	20
>>gga-miR-29b-3p	gga_circ_0007395	145	-18.15	145	-18.15	16615	23	273	3
>>gga-miR-29b-3p	gga_circ_0007395_junction_seq	145	-18.15	145	-18.15	16616	23	56	31
>>gga-miR-29b-3p	gga_circ_0007484	145	-19.21	145	-19.21	16651	23	478	117
>>gga-miR-29b-3p	gga_circ_0007722	144	-12.29	144	-12.29	16721	23	301	7
>>gga-miR-29b-3p	gga_circ_0007724	144	-12.29	144	-12.29	16723	23	376	7
>>gga-miR-29b-3p	gga_circ_0007785	141	-13.12	141	-13.12	16759	23	309	113
>>gga-miR-29b-3p	gga_circ_0007965	144	-17.01	144	-17.01	16819	23	418	44
>>gga-miR-29b-3p	gga_circ_0010659	153	-14.76	153	-14.76	16887	23	794	321
>>gga-miR-29b-3p	gga_circ_0010700	152	-15.59	152	-15.59	16909	23	560	193
>>gga-miR-29b-3p	gga_circ_0000032	149	-18.64	149	-18.64	16943	23	402	128
>>gga-let-7i	gga_circ_0005961	159	-19.64	159	-19.64	16965	21	566	267
>>gga-let-7i	gga_circ_0005979	143	-13.04	143	-13.04	16981	21	361	254
>>gga-let-7i	gga_circ_0006010	141	-14.68	141	-14.68	16995	21	372	255
>>gga-let-7i	gga_circ_0006031	149	-19.32	149	-19.32	17007	21	265	177
>>gga-let-7i	gga_circ_0006070	153	-23.14	153	-23.14	17033	21	288	105
>>gga-let-7i	gga_circ_0006072	153	-23.14	153	-23.14	17035	21	570	105
>>gga-let-7i	gga_circ_0006074	153	-23.14	153	-23.14	17037	21	377	105
>>gga-let-7i	gga_circ_0006087	142	-14.97	142	-14.97	17045	21	185	6
>>gga-let-7i	gga_circ_0006087_junction_seq	142	-14.97	142	-14.97	17046	21	56	34
>>gga-let-7i	gga_circ_0006093	149	-15.55	149	-15.55	17049	21	213	112
>>gga-let-7i	gga_circ_0006096	149	-15.55	149	-15.55	17051	21	419	318
>>gga-let-7i	gga_circ_0006332	161	-19.98	161	-19.98	17153	21	382	311
>>gga-let-7i	gga_circ_0006847	158	-15.67	158	-15.67	17317	21	471	131
>>gga-let-7i	gga_circ_0006848	158	-15.67	158	-15.67	17319	21	258	56
>>gga-let-7i	gga_circ_0006978	152	-21.02	152	-21.02	17393	21	368	298
>>gga-let-7i	gga_circ_0000721	151	-17	151	-17	17593	21	141	1
>>gga-let-7i	gga_circ_0000721_junction_seq	151	-17	151	-17	17594	21	56	28
>>gga-let-7i	gga_circ_0001672	145	-14.97	145	-14.97	17745	21	274	1
>>gga-let-7i	gga_circ_0001672_junction_seq	145	-14.97	145	-14.97	17746	21	56	28
>>gga-let-7i	gga_circ_0001676	145	-14.97	145	-14.97	17749	21	425	151
>>gga-let-7i	gga_circ_0000848	166	-20.35	166	-20.35	17963	21	505	423
>>gga-let-7i	gga_circ_0004096	142	-14.44	142	-14.44	18255	21	259	14
>>gga-let-7i	gga_circ_0004136	150	-13.84	150	-13.84	18277	21	215	127
>>gga-let-7i	gga_circ_0010930	157	-17.5	157	-17.5	18393	21	340	63
>>gga-let-7i	gga_circ_0011146	147	-18.23	147	-18.23	18459	21	508	445
>>gga-let-7i	gga_circ_0004552	153	-16.17	153	-16.17	18813	21	357	242
>>gga-let-7i	gga_circ_0004560	145	-12.41	145	-12.41	18817	21	184	74
>>gga-let-7i	gga_circ_0009244	150	-15.27	150	-15.27	18855	21	279	151
>>gga-let-7i	gga_circ_0009961	145	-15.48	145	-15.48	19059	21	337	118
>>gga-let-7i	gga_circ_0009976	169	-28.01	169	-28.01	19065	21	330	258
>>gga-let-7i	gga_circ_0008003	148	-16.32	148	-16.32	19265	21	211	37
>>gga-let-7i	gga_circ_0008303	146	-14.51	146	-14.51	19337	21	139	48
>>gga-let-7i	gga_circ_0004993	142	-15.69	142	-15.69	19673	21	837	486
>>gga-let-7i	gga_circ_0004996	142	-17.74	142	-17.74	19677	21	758	407
>>gga-let-7i	gga_circ_0005417	140	-19.52	140	-19.52	19841	21	334	229
>>gga-let-7i	gga_circ_0005418	140	-19.52	140	-19.52	19843	21	187	82
>>gga-let-7i	gga_circ_0005422	140	-19.52	140	-19.52	19845	21	127	22
>>gga-let-7i	gga_circ_0002195	152	-21.42	152	-21.42	20107	21	317	214
>>gga-let-7i	gga_circ_0002350	146	-19.96	146	-19.96	20155	21	449	299
>>gga-let-7i	gga_circ_0002567	154	-20.59	154	-20.59	20257	21	232	50
>>gga-let-7i	gga_circ_0002609	151	-12.91	151	-12.91	20279	21	181	147
>>gga-let-7i	gga_circ_0002609_junction_seq	150	-12.91	150	-12.91	20280	21	56	1
>>gga-let-7i	gga_circ_0002627	143	-16.25	143	-16.25	20287	21	499	124
>>gga-let-7i	gga_circ_0002628	143	-16.25	143	-16.25	20289	21	269	124
>>gga-let-7i	gga_circ_0002640	152	-18.6	152	-18.6	20295	21	516	189
>>gga-let-7i	gga_circ_0003298	145	-17.46	145	-17.46	20543	21	581	17
>>gga-let-7i	gga_circ_0003567	144	-11.74	144	-11.74	20645	21	449	416
>>gga-let-7i	gga_circ_0003567_junction_seq	144	-11.74	144	-11.74	20646	21	56	1
>>gga-let-7i	gga_circ_0003782	142	-15.23	142	-15.23	20725	21	645	620
>>gga-let-7i	gga_circ_0003782_junction_seq	142	-15.23	142	-15.23	20726	21	56	3
>>gga-let-7i	gga_circ_0003783	142	-15.23	142	-15.23	20727	21	544	519
>>gga-let-7i	gga_circ_0003783_junction_seq	142	-15.23	142	-15.23	20728	21	56	3
>>gga-let-7i	gga_circ_0003810	146	-13.69	146	-13.69	20741	21	393	212
>>gga-let-7i	gga_circ_0007313	142	-13.27	142	-13.27	20817	21	244	11
>>gga-let-7i	gga_circ_0007352	152	-16.33	152	-16.33	20837	21	396	64
>>gga-let-7i	gga_circ_0010730	158	-23.5	158	-23.5	21161	21	419	273
>>gga-let-7i	gga_circ_0000018	148	-17.89	148	-17.89	21171	21	229	126
>>gga-miR-135a-5p	gga_circ_0006308	163	-17.06	163	-17.06	21375	23	350	240
>>gga-miR-135a-5p	gga_circ_0006404	155	-17.29	155	-17.29	21421	23	282	27
>>gga-miR-135a-5p	gga_circ_0007134	149	-13.74	149	-13.74	21681	23	646	481
>>gga-miR-135a-5p	gga_circ_0007137	149	-13.74	149	-13.74	21683	23	498	333
>>gga-miR-135a-5p	gga_circ_0007188	167	-16.82	167	-16.82	21697	23	280	80
>>gga-miR-135a-5p	gga_circ_0001048	156	-17.49	156	-17.49	21737	23	437	293
>>gga-miR-135a-5p	gga_circ_0000739	153	-15.67	153	-15.67	21835	23	319	48
>>gga-miR-135a-5p	gga_circ_0000528	167	-24.7	167	-24.7	21929	23	506	418
>>gga-miR-135a-5p	gga_circ_0001326	146	-13.47	146	-13.47	22015	23	460	165
>>gga-miR-135a-5p	gga_circ_0001327	146	-13.47	146	-13.47	22017	23	370	165
>>gga-miR-135a-5p	gga_circ_0000849	150	-15	150	-15	22201	23	384	237
>>gga-miR-135a-5p	gga_circ_0000094	148	-12.03	148	-12.03	22363	23	303	1
>>gga-miR-135a-5p	gga_circ_0000094_junction_seq	153	-14.35	153	-14.35	22364	23	56	21
>>gga-miR-135a-5p	gga_circ_0004079	161	-19.34	161	-19.34	22485	23	228	13
>>gga-miR-135a-5p	gga_circ_0004080	161	-19.34	161	-19.34	22487	23	202	13
>>gga-miR-135a-5p	gga_circ_0004116	140	-10.04	140	-10.04	22501	23	406	346
>>gga-miR-135a-5p	gga_circ_0000071	145	-11.23	145	-11.23	22557	23	620	67
>>gga-miR-135a-5p	gga_circ_0010845	156	-15.8	156	-15.8	22587	23	339	69
>>gga-miR-135a-5p	gga_circ_0010847	156	-15.8	156	-15.8	22591	23	494	224
>>gga-miR-135a-5p	gga_circ_0010848	156	-15.8	156	-15.8	22593	23	281	69
>>gga-miR-135a-5p	gga_circ_0010849	156	-15.8	156	-15.8	22595	23	436	224
>>gga-miR-135a-5p	gga_circ_0004463	164	-14.05	164	-14.05	22891	23	280	177
>>gga-miR-135a-5p	gga_circ_0004468	146	-12.23	146	-12.23	22895	23	293	8
>>gga-miR-135a-5p	gga_circ_0004468_junction_seq	146	-11.88	146	-11.88	22896	23	56	36
>>gga-miR-135a-5p	gga_circ_0004191	150	-12.69	150	-12.69	22941	23	376	119
>>gga-miR-135a-5p	gga_circ_0004195	151	-17.68	151	-17.68	22943	23	392	67
>>gga-miR-135a-5p	gga_circ_0004004	154	-15.97	154	-15.97	23001	23	374	245
>>gga-miR-135a-5p	gga_circ_0004512	149	-11.33	149	-11.33	23023	23	361	173
>>gga-miR-135a-5p	gga_circ_0010020	145	-11.26	145	-11.26	23307	23	250	225
>>gga-miR-135a-5p	gga_circ_0010020_junction_seq	145	-11.26	145	-11.26	23308	23	56	3
>>gga-miR-135a-5p	gga_circ_0010053	149	-12.5	149	-12.5	23315	23	341	212
>>gga-miR-135a-5p	gga_circ_0010056	149	-12.5	149	-12.5	23317	23	244	115
>>gga-miR-135a-5p	gga_circ_0008745	156	-16.99	156	-16.99	23343	23	536	30
>>gga-miR-135a-5p	gga_circ_0008868	145	-11.8	145	-11.8	23389	23	255	88
>>gga-miR-135a-5p	gga_circ_0009031	145	-11.28	145	-11.28	23439	23	435	248
>>gga-miR-135a-5p	gga_circ_0009112	147	-13.13	147	-13.13	23473	23	334	175
>>gga-miR-135a-5p	gga_circ_0008224	162	-18.88	162	-18.88	23553	23	451	27
>>gga-miR-135a-5p	gga_circ_0008225	162	-18.88	162	-18.88	23555	23	395	27
>>gga-miR-135a-5p	gga_circ_0008354	141	-12.11	141	-12.11	23589	23	466	347
>>gga-miR-135a-5p	gga_circ_0004609	154	-11	154	-11	23757	23	502	218
>>gga-miR-135a-5p	gga_circ_0004708_junction_seq	156	-14.01	156	-14.01	23790	23	56	10
>>gga-miR-135a-5p	gga_circ_0004737	163	-20.78	163	-20.78	23807	23	757	204
>>gga-miR-135a-5p	gga_circ_0004767	148	-10.96	148	-10.96	23827	23	664	343
>>gga-miR-135a-5p	gga_circ_0004788	147	-12.43	147	-12.43	23837	23	470	133
>>gga-miR-135a-5p	gga_circ_0005269	149	-13.38	149	-13.38	24015	23	461	379
>>gga-miR-135a-5p	gga_circ_0005596	141	-12.16	141	-12.16	24171	23	430	301
>>gga-miR-135a-5p	gga_circ_0005639	150	-16.16	150	-16.16	24187	23	317	2
>>gga-miR-135a-5p	gga_circ_0005639_junction_seq	150	-16.16	150	-16.16	24188	23	56	30
>>gga-miR-135a-5p	gga_circ_0005764	150	-14.6	150	-14.6	24239	23	494	419
>>gga-miR-135a-5p	gga_circ_0005863_junction_seq	154	-16.49	154	-16.49	24280	23	56	20
>>gga-miR-135a-5p	gga_circ_0002141	154	-23.81	154	-23.81	24327	23	368	278
>>gga-miR-135a-5p	gga_circ_0002187	149	-10.76	149	-10.76	24341	23	423	20
>>gga-miR-135a-5p	gga_circ_0002319	153	-13.31	153	-13.31	24381	23	120	26
>>gga-miR-135a-5p	gga_circ_0002335	145	-11.12	145	-11.12	24385	23	426	380
>>gga-miR-135a-5p	gga_circ_0002340	145	-11.12	145	-11.12	24387	23	247	201
>>gga-miR-135a-5p	gga_circ_0002341	145	-11.12	145	-11.12	24389	23	342	201
>>gga-miR-135a-5p	gga_circ_0002666	157	-18.75	157	-18.75	24535	23	453	373
>>gga-miR-135a-5p	gga_circ_0002724	155	-14.22	155	-14.22	24559	23	378	115
>>gga-miR-135a-5p	gga_circ_0002726	155	-14.22	155	-14.22	24561	23	398	135
>>gga-miR-135a-5p	gga_circ_0002985	158	-13.99	158	-13.99	24651	23	226	86
>>gga-miR-135a-5p	gga_circ_0003002	158	-15.2	158	-15.2	24655	23	411	389
>>gga-miR-135a-5p	gga_circ_0003002_junction_seq	158	-15.2	158	-15.2	24656	23	56	6
>>gga-miR-135a-5p	gga_circ_0003062	147	-13.46	147	-13.46	24683	23	397	45
>>gga-miR-135a-5p	gga_circ_0003077	155	-10.24	155	-10.24	24693	23	281	167
>>gga-miR-135a-5p	gga_circ_0003494	155	-19.22	155	-19.22	24855	23	379	107
>>gga-miR-135a-5p	gga_circ_0003495	155	-19.22	155	-19.22	24857	23	508	107
>>gga-miR-135a-5p	gga_circ_0003505	156	-15.63	156	-15.63	24861	23	559	500
>>gga-miR-135a-5p	gga_circ_0003684_junction_seq	152	-17.59	152	-17.59	24938	23	56	15
>>gga-miR-135a-5p	gga_circ_0003708	153	-16.27	153	-16.27	24949	23	383	148
>>gga-miR-135a-5p	gga_circ_0003794	154	-19.49	154	-19.49	24971	23	272	142
>>gga-miR-135a-5p	gga_circ_0003866	163	-21.79	163	-21.79	25003	23	516	7
>>gga-miR-135a-5p	gga_circ_0003866_junction_seq	163	-21.79	163	-21.79	25004	23	56	35
>>gga-miR-135a-5p	gga_circ_0007526	140	-10.42	140	-10.42	25139	23	347	1
>>gga-miR-135a-5p	gga_circ_0007526_junction_seq	140	-11.51	140	-11.51	25140	23	56	26
>>gga-miR-135a-5p	gga_circ_0007934	159	-20.33	159	-20.33	25279	23	291	118
>>gga-miR-135a-5p	gga_circ_0010671	161	-18.54	161	-18.54	25369	23	694	502
>>gga-miR-135a-2-3p	gga_circ_0006219	285	-29.24	143	-15.95	25563	22	384	1 187
>>gga-miR-135a-2-3p	gga_circ_0006219_junction_seq	154	-23.17	154	-23.17	25564	22	56	23
>>gga-miR-135a-2-3p	gga_circ_0006933	157	-18.75	157	-18.75	25839	22	411	214
>>gga-miR-135a-2-3p	gga_circ_0000369	148	-18.82	148	-18.82	26103	22	471	348
>>gga-miR-135a-2-3p	gga_circ_0001706	140	-12.61	140	-12.61	26233	22	563	500
>>gga-miR-135a-2-3p	gga_circ_0000080	147	-18.76	147	-18.76	26341	22	279	43
>>gga-miR-135a-2-3p	gga_circ_0000921	142	-15.71	142	-15.71	26465	22	429	225
>>gga-miR-135a-2-3p	gga_circ_0000066	154	-18.67	154	-18.67	26765	22	253	157
>>gga-miR-135a-2-3p	gga_circ_0000255	146	-17.31	146	-17.31	26777	22	292	46
>>gga-miR-135a-2-3p	gga_circ_0010416	140	-16.65	140	-16.65	27079	22	504	164
>>gga-miR-135a-2-3p	gga_circ_0010438	147	-15.36	147	-15.36	27085	22	290	122
>>gga-miR-135a-2-3p	gga_circ_0010474	142	-18	142	-18	27097	22	252	28
>>gga-miR-135a-2-3p	gga_circ_0004295	156	-17.85	156	-17.85	27147	22	503	183
>>gga-miR-135a-2-3p	gga_circ_0004268	145	-15.82	145	-15.82	27211	22	879	47
>>gga-miR-135a-2-3p	gga_circ_0008322	143	-15.81	143	-15.81	27817	22	464	59
>>gga-miR-135a-2-3p	gga_circ_0008524	142	-13.64	142	-13.64	27895	22	167	133
>>gga-miR-135a-2-3p	gga_circ_0008524_junction_seq	142	-12.71	142	-12.71	27896	22	56	1
>>gga-miR-135a-2-3p	gga_circ_0008683	156	-14.53	156	-14.53	27967	22	300	10
>>gga-miR-135a-2-3p	gga_circ_0005620	152	-17.1	152	-17.1	28413	22	386	236
>>gga-miR-135a-2-3p	gga_circ_0002246	159	-24.4	159	-24.4	28601	22	367	270
>>gga-miR-135a-2-3p	gga_circ_0002743	145	-13.7	145	-13.7	28807	22	434	10
>>gga-miR-135a-2-3p	gga_circ_0002933	147	-16.69	147	-16.69	28861	22	563	297
>>gga-miR-135a-2-3p	gga_circ_0002983	150	-17.06	150	-17.06	28885	22	313	240
>>gga-miR-135a-2-3p	gga_circ_0002985	149	-21.44	149	-21.44	28887	22	226	150
>>gga-miR-135a-2-3p	gga_circ_0003542	146	-17.63	146	-17.63	29107	22	230	87
>>gga-miR-135a-2-3p	gga_circ_0003792	164	-20.79	164	-20.79	29205	22	286	247
>>gga-miR-135a-2-3p	gga_circ_0003792_junction_seq	142	-12.3	142	-12.3	29206	22	56	1
>>gga-miR-135a-2-3p	gga_circ_0007279	142	-15.71	142	-15.71	29273	22	121	99
>>gga-miR-135a-2-3p	gga_circ_0007279_junction_seq	142	-15.71	142	-15.71	29274	22	56	6
>>gga-miR-135a-2-3p	gga_circ_0007381	162	-21.75	162	-21.75	29319	22	295	269
>>gga-miR-135a-2-3p	gga_circ_0007381_junction_seq	162	-21.75	162	-21.75	29320	22	56	2
>>gga-miR-33-5p	gga_circ_0000243	160	-15.41	160	-15.41	29653	20	131	4
>>gga-miR-33-5p	gga_circ_0000243_junction_seq	160	-15.41	160	-15.41	29654	20	56	32
>>gga-miR-33-5p	gga_circ_0005943	147	-10.61	147	-10.61	29661	20	445	135
>>gga-miR-33-5p	gga_circ_0005967	149	-12.64	149	-12.64	29677	20	531	452
>>gga-miR-33-5p	gga_circ_0005997	159	-18.31	159	-18.31	29697	20	317	215
>>gga-miR-33-5p	gga_circ_0006138	158	-18.31	158	-18.31	29771	20	402	288
>>gga-miR-33-5p	gga_circ_0006271	146	-13.86	146	-13.86	29823	20	215	134
>>gga-miR-33-5p	gga_circ_0006272	146	-13.86	146	-13.86	29825	20	608	382
>>gga-miR-33-5p	gga_circ_0006273	146	-13.86	146	-13.86	29827	20	478	134
>>gga-miR-33-5p	gga_circ_0006274	146	-13.86	146	-13.86	29829	20	360	134
>>gga-miR-33-5p	gga_circ_0006275	146	-13.86	146	-13.86	29831	20	503	134
>>gga-miR-33-5p	gga_circ_0006431	152	-10.68	152	-10.68	29899	20	308	82
>>gga-miR-33-5p	gga_circ_0007012	152	-11.67	152	-11.67	30115	20	385	164
>>gga-miR-33-5p	gga_circ_0007016	152	-11.67	152	-11.67	30117	20	261	164
>>gga-miR-33-5p	gga_circ_0007182	150	-12.48	150	-12.48	30167	20	167	37
>>gga-miR-33-5p	gga_circ_0000972	158	-14.19	158	-14.19	30177	20	415	125
>>gga-miR-33-5p	gga_circ_0000975	158	-14.19	158	-14.19	30179	20	486	92
>>gga-miR-33-5p	gga_circ_0000900	156	-14.93	156	-14.93	30691	20	353	267
>>gga-miR-33-5p	gga_circ_0000903	156	-14.93	156	-14.93	30693	20	341	36
>>gga-miR-33-5p	gga_circ_0000930	145	-10.42	145	-10.42	30703	20	246	213
>>gga-miR-33-5p	gga_circ_0000930_junction_seq	145	-10.42	145	-10.42	30704	20	56	1
>>gga-miR-33-5p	gga_circ_0001149	140	-10.23	140	-10.23	30847	20	359	196
>>gga-miR-33-5p	gga_circ_0004020	154	-10.9	154	-10.9	30933	20	132	107
>>gga-miR-33-5p	gga_circ_0004020_junction_seq	154	-10.9	154	-10.9	30934	20	56	3
>>gga-miR-33-5p	gga_circ_0004056	143	-11.07	143	-11.07	30947	20	364	169
>>gga-miR-33-5p	gga_circ_0004079	151	-15.32	151	-15.32	30957	20	228	120
>>gga-miR-33-5p	gga_circ_0004080	151	-15.32	151	-15.32	30959	20	202	120
>>gga-miR-33-5p	gga_circ_0010761	152	-21.93	152	-21.93	31035	20	357	18
>>gga-miR-33-5p	gga_circ_0010794	144	-16.37	144	-16.37	31049	20	308	118
>>gga-miR-33-5p	gga_circ_0011188	149	-12.74	149	-12.74	31185	20	624	367
>>gga-miR-33-5p	gga_circ_0010387	143	-11.02	143	-11.02	31305	20	310	172
>>gga-miR-33-5p	gga_circ_0010438	162	-15.98	162	-15.98	31321	20	290	171
>>gga-miR-33-5p	gga_circ_0003917	146	-10.97	146	-10.97	31451	20	361	309
>>gga-miR-33-5p	gga_circ_0003934	142	-16.07	142	-16.07	31457	20	129	61
>>gga-miR-33-5p	gga_circ_0009556	143	-11.72	143	-11.72	31633	20	300	144
>>gga-miR-33-5p	gga_circ_0009674	152	-17.02	152	-17.02	31663	20	288	121
>>gga-miR-33-5p	gga_circ_0010043	150	-16.1	150	-16.1	31781	20	524	355
>>gga-miR-33-5p	gga_circ_0010046	150	-16.1	150	-16.1	31783	20	176	151
>>gga-miR-33-5p	gga_circ_0010046_junction_seq	150	-16.1	150	-16.1	31784	20	56	3
>>gga-miR-33-5p	gga_circ_0008898	148	-14.09	148	-14.09	31875	20	679	157
>>gga-miR-33-5p	gga_circ_0008899	148	-14.09	148	-14.09	31877	20	393	157
>>gga-miR-33-5p	gga_circ_0008437	147	-12.18	147	-12.18	32091	20	347	289
>>gga-miR-33-5p	gga_circ_0008655	162	-17.85	162	-17.85	32189	20	424	119
>>gga-miR-33-5p	gga_circ_0004569	143	-11.47	143	-11.47	32209	20	504	323
>>gga-miR-33-5p	gga_circ_0004767	150	-14.68	150	-14.68	32299	20	664	334
>>gga-miR-33-5p	gga_circ_0005127	154	-15.95	154	-15.95	32439	20	336	285
>>gga-miR-33-5p	gga_circ_0005258	147	-10.52	147	-10.52	32481	20	232	56
>>gga-miR-33-5p	gga_circ_0005417	160	-20.82	160	-20.82	32549	20	334	277
>>gga-miR-33-5p	gga_circ_0005418	160	-20.82	160	-20.82	32551	20	187	130
>>gga-miR-33-5p	gga_circ_0005422	160	-20.82	160	-20.82	32553	20	127	70
>>gga-miR-33-5p	gga_circ_0005813_junction_seq	141	-13.46	141	-13.46	32726	20	56	24
>>gga-miR-33-5p	gga_circ_0002142	164	-15.91	164	-15.91	32801	20	235	70
>>gga-miR-33-5p	gga_circ_0002143	164	-15.91	164	-15.91	32803	20	175	10
>>gga-miR-33-5p	gga_circ_0002143_junction_seq	164	-15.91	164	-15.91	32804	20	56	38
>>gga-miR-33-5p	gga_circ_0002177	148	-11.76	148	-11.76	32807	20	296	169
>>gga-miR-33-5p	gga_circ_0002182	148	-11.76	148	-11.76	32811	20	380	253
>>gga-miR-33-5p	gga_circ_0002357	153	-15.27	153	-15.27	32871	20	495	153
>>gga-miR-33-5p	gga_circ_0002359	153	-15.27	153	-15.27	32873	20	393	153
>>gga-miR-33-5p	gga_circ_0002443	143	-11.33	143	-11.33	32917	20	306	94
>>gga-miR-33-5p	gga_circ_0002482	143	-10.46	143	-10.46	32929	20	473	55
>>gga-miR-33-5p	gga_circ_0002660	147	-11.95	147	-11.95	33005	20	291	167
>>gga-miR-33-5p	gga_circ_0002831	151	-17.51	151	-17.51	33067	20	327	51
>>gga-miR-33-5p	gga_circ_0003124	150	-11.85	150	-11.85	33183	20	171	152
>>gga-miR-33-5p	gga_circ_0003124_junction_seq	150	-11.85	150	-11.85	33184	20	56	9
>>gga-miR-33-5p	gga_circ_0003475_junction_seq	145	-11.88	145	-11.88	33326	20	56	15
>>gga-miR-33-5p	gga_circ_0003579	145	-10.55	145	-10.55	33359	20	156	1
>>gga-miR-33-5p	gga_circ_0003579_junction_seq	146	-11.44	146	-11.44	33360	20	56	26
>>gga-miR-33-5p	gga_circ_0003652	142	-11.02	142	-11.02	33397	20	480	441
>>gga-miR-33-5p	gga_circ_0003653	142	-11.02	142	-11.02	33399	20	602	449
>>gga-miR-33-5p	gga_circ_0003829	145	-11.64	145	-11.64	33457	20	263	146
>>gga-miR-33-5p	gga_circ_0003832	145	-11.64	145	-11.64	33459	20	263	146
>>gga-miR-33-5p	gga_circ_0003893	159	-16.21	159	-16.21	33485	20	763	90
>>gga-miR-33-5p	gga_circ_0007484	156	-15.33	156	-15.33	33595	20	478	192
>>gga-miR-33-5p	gga_circ_0007491	146	-11.18	146	-11.18	33597	20	482	186
>>gga-miR-33-5p	gga_circ_0007729	143	-13	143	-13	33671	20	285	153
>>gga-miR-33-5p	gga_circ_0007732	143	-13	143	-13	33673	20	468	336
>>gga-miR-33-5p	gga_circ_0010737	142	-13.13	142	-13.13	33871	20	539	95
>>gga-miR-33-3p	gga_circ_0005957	149	-18.26	149	-18.26	33903	20	476	137
>>gga-miR-33-3p	gga_circ_0005967	149	-18.26	149	-18.26	33913	20	531	137
>>gga-miR-33-3p	gga_circ_0005968	149	-18.26	149	-18.26	33915	20	523	137
>>gga-miR-33-3p	gga_circ_0006138	154	-12.72	154	-12.72	34007	20	402	209
>>gga-miR-33-3p	gga_circ_0006684	153	-12.83	153	-12.83	34225	20	261	7
>>gga-miR-33-3p	gga_circ_0006684_junction_seq	153	-12.83	153	-12.83	34226	20	56	35
>>gga-miR-33-3p	gga_circ_0006948	162	-18.97	162	-18.97	34321	20	465	66
>>gga-miR-33-3p	gga_circ_0007130	149	-15.84	149	-15.84	34387	20	415	127
>>gga-miR-33-3p	gga_circ_0000575	154	-15.86	154	-15.86	34473	20	232	141
>>gga-miR-33-3p	gga_circ_0000338	154	-13.3	154	-13.3	34561	20	546	295
>>gga-miR-33-3p	gga_circ_0000395	148	-12.25	148	-12.25	34583	20	265	153
>>gga-miR-33-3p	gga_circ_0001556	152	-16.22	152	-16.22	34717	20	836	541
>>gga-miR-33-3p	gga_circ_0001739	152	-16.85	152	-16.85	34985	20	361	161
>>gga-miR-33-3p	gga_circ_0001842	144	-10.28	144	-10.28	35001	20	309	1
>>gga-miR-33-3p	gga_circ_0001842_junction_seq	144	-11.69	144	-11.69	35002	20	56	25
>>gga-miR-33-3p	gga_circ_0010986	145	-15.16	145	-15.16	35353	20	586	64
>>gga-miR-33-3p	gga_circ_0010406	145	-14.06	145	-14.06	35543	20	382	244
>>gga-miR-33-3p	gga_circ_0004444	142	-12	142	-12	35597	20	282	160
>>gga-miR-33-3p	gga_circ_0004163	146	-13.3	146	-13.3	35639	20	313	33
>>gga-miR-33-3p	gga_circ_0004166	146	-13.3	146	-13.3	35641	20	376	33
>>gga-miR-33-3p	gga_circ_0004233	140	-11.92	140	-11.92	35657	20	314	282
>>gga-miR-33-3p	gga_circ_0004234	140	-11.92	140	-11.92	35659	20	222	190
>>gga-miR-33-3p	gga_circ_0004552	145	-12.21	145	-12.21	35757	20	357	201
>>gga-miR-33-3p	gga_circ_0009166	150	-17.69	150	-17.69	35773	20	347	11
>>gga-miR-33-3p	gga_circ_0009747	145	-13.9	145	-13.9	35931	20	475	386
>>gga-miR-33-3p	gga_circ_0009766	151	-16.83	151	-16.83	35941	20	430	346
>>gga-miR-33-3p	gga_circ_0008763	298	-28.66	151	-16.57	36059	20	274	195 101
>>gga-miR-33-3p	gga_circ_0008764	298	-28.66	151	-16.57	36061	20	454	375 172
>>gga-miR-33-3p	gga_circ_0008990	146	-13.42	146	-13.42	36139	20	429	382
>>gga-miR-33-3p	gga_circ_0009075	150	-15.72	150	-15.72	36161	20	189	165
>>gga-miR-33-3p	gga_circ_0009075_junction_seq	150	-15.72	150	-15.72	36162	20	56	4
>>gga-miR-33-3p	gga_circ_0008105	144	-12.14	144	-12.14	36227	20	569	311
>>gga-miR-33-3p	gga_circ_0008159	146	-16.17	146	-16.17	36249	20	270	46
>>gga-miR-33-3p	gga_circ_0008160	146	-16.17	146	-16.17	36251	20	270	46
>>gga-miR-33-3p	gga_circ_0004567	148	-13.32	148	-13.32	36443	20	369	128
>>gga-miR-33-3p	gga_circ_0004924	143	-11.99	143	-11.99	36595	20	346	245
>>gga-miR-33-3p	gga_circ_0005639	149	-14.87	149	-14.87	36895	20	317	233
>>gga-miR-33-3p	gga_circ_0005698	147	-11.64	147	-11.64	36919	20	323	109
>>gga-miR-33-3p	gga_circ_0005879	152	-11.77	152	-11.77	36995	20	315	140
>>gga-miR-33-3p	gga_circ_0002446	166	-18.46	166	-18.46	37155	20	277	51
>>gga-miR-33-3p	gga_circ_0002507	149	-11.57	149	-11.57	37175	20	480	371
>>gga-miR-33-3p	gga_circ_0003063	144	-19.07	144	-19.07	37393	20	453	2
>>gga-miR-33-3p	gga_circ_0003063_junction_seq	144	-19.07	144	-19.07	37394	20	56	30
>>gga-miR-33-3p	gga_circ_0003288	150	-12.78	150	-12.78	37481	20	317	45
>>gga-miR-33-3p	gga_circ_0003289	150	-12.78	150	-12.78	37483	20	299	210
>>gga-miR-33-3p	gga_circ_0003328	167	-23.14	167	-23.14	37499	20	475	302
>>gga-miR-33-3p	gga_circ_0003453	148	-14.4	148	-14.4	37553	20	621	266
>>gga-miR-33-3p	gga_circ_0003782	150	-13.02	150	-13.02	37669	20	645	216
>>gga-miR-33-3p	gga_circ_0003783	150	-13.02	150	-13.02	37671	20	544	115
>>gga-miR-33-3p	gga_circ_0003892	145	-15.07	145	-15.07	37719	20	563	281
>>gga-miR-33-3p	gga_circ_0007370	150	-15.65	150	-15.65	37787	20	378	320
>>gga-miR-33-3p	gga_circ_0007371	150	-15.65	150	-15.65	37789	20	353	295
>>gga-miR-33-3p	gga_circ_0007750	149	-12	149	-12	37915	20	439	111
>>gga-miR-33-3p	gga_circ_0007952	155	-18.47	155	-18.47	37995	20	556	249
>>gga-miR-33-3p	gga_circ_0007957	155	-18.47	155	-18.47	37997	20	390	83
>>gga-miR-33-3p	gga_circ_0010725	146	-11.24	146	-11.24	38101	20	292	38
>>gga-let-7a-5p	gga_circ_0005961	162	-22.28	162	-22.28	38145	22	566	265
>>gga-let-7a-5p	gga_circ_0005979	152	-14.64	152	-14.64	38161	22	361	253
>>gga-let-7a-5p	gga_circ_0006010	149	-16.29	149	-16.29	38175	22	372	254
>>gga-let-7a-5p	gga_circ_0006031	143	-15.4	143	-15.4	38187	22	265	176
>>gga-let-7a-5p	gga_circ_0006070	159	-18.7	159	-18.7	38213	22	288	99
>>gga-let-7a-5p	gga_circ_0006072	159	-18.7	159	-18.7	38215	22	570	99
>>gga-let-7a-5p	gga_circ_0006074	159	-18.7	159	-18.7	38217	22	377	99
>>gga-let-7a-5p	gga_circ_0006087	146	-14.63	146	-14.63	38225	22	185	4
>>gga-let-7a-5p	gga_circ_0006087_junction_seq	146	-14.63	146	-14.63	38226	22	56	32
>>gga-let-7a-5p	gga_circ_0006093	152	-18.68	152	-18.68	38229	22	213	112
>>gga-let-7a-5p	gga_circ_0006096	152	-18.68	152	-18.68	38231	22	419	318
>>gga-let-7a-5p	gga_circ_0006332	159	-17.52	159	-17.52	38333	22	382	308
>>gga-let-7a-5p	gga_circ_0006847	143	-12.7	143	-12.7	38497	22	471	134
>>gga-let-7a-5p	gga_circ_0006848	143	-12.7	143	-12.7	38499	22	258	59
>>gga-let-7a-5p	gga_circ_0006978	154	-21.28	154	-21.28	38573	22	368	294
>>gga-let-7a-5p	gga_circ_0000721	159	-20.25	159	-20.25	38773	22	141	1
>>gga-let-7a-5p	gga_circ_0000721_junction_seq	159	-20.39	159	-20.39	38774	22	56	27
>>gga-let-7a-5p	gga_circ_0001672	147	-15.23	147	-15.23	38925	22	274	1
>>gga-let-7a-5p	gga_circ_0001672_junction_seq	147	-15.23	147	-15.23	38926	22	56	27
>>gga-let-7a-5p	gga_circ_0001676	147	-15.64	147	-15.64	38929	22	425	150
>>gga-let-7a-5p	gga_circ_0000848	160	-16.45	160	-16.45	39143	22	505	422
>>gga-let-7a-5p	gga_circ_0004096	143	-14.5	143	-14.5	39435	22	259	13
>>gga-let-7a-5p	gga_circ_0004136	156	-15.27	156	-15.27	39457	22	215	126
>>gga-let-7a-5p	gga_circ_0010930	166	-20.82	166	-20.82	39573	22	340	63
>>gga-let-7a-5p	gga_circ_0011146	148	-15.12	148	-15.12	39639	22	508	448
>>gga-let-7a-5p	gga_circ_0004552	154	-15.71	154	-15.71	39993	22	357	241
>>gga-let-7a-5p	gga_circ_0004560	150	-15.21	150	-15.21	39997	22	184	74
>>gga-let-7a-5p	gga_circ_0009244	152	-16.21	152	-16.21	40035	22	279	150
>>gga-let-7a-5p	gga_circ_0009961	146	-16.94	146	-16.94	40239	22	337	121
>>gga-let-7a-5p	gga_circ_0009976	164	-24.86	164	-24.86	40245	22	330	257
>>gga-let-7a-5p	gga_circ_0008003	152	-19.44	152	-19.44	40445	22	211	38
>>gga-let-7a-5p	gga_circ_0008303	149	-14.15	149	-14.15	40517	22	139	47
>>gga-let-7a-5p	gga_circ_0004993	143	-15.67	143	-15.67	40853	22	837	482
>>gga-let-7a-5p	gga_circ_0004996	151	-16.73	151	-16.73	40857	22	758	403
>>gga-let-7a-5p	gga_circ_0005417	148	-18.73	148	-18.73	41021	22	334	228
>>gga-let-7a-5p	gga_circ_0005418	148	-18.73	148	-18.73	41023	22	187	81
>>gga-let-7a-5p	gga_circ_0005422	148	-18.73	148	-18.73	41025	22	127	21
>>gga-let-7a-5p	gga_circ_0002195	145	-17.73	145	-17.73	41287	22	317	219
>>gga-let-7a-5p	gga_circ_0002350	146	-20.17	146	-20.17	41335	22	449	301
>>gga-let-7a-5p	gga_circ_0002567	142	-17.66	142	-17.66	41437	22	232	47
>>gga-let-7a-5p	gga_circ_0002609	147	-13.42	147	-13.42	41459	22	181	146
>>gga-let-7a-5p	gga_circ_0002609_junction_seq	145	-12.91	145	-12.91	41460	22	56	1
>>gga-let-7a-5p	gga_circ_0002627	146	-19.57	146	-19.57	41467	22	499	122
>>gga-let-7a-5p	gga_circ_0002628	146	-19.57	146	-19.57	41469	22	269	122
>>gga-let-7a-5p	gga_circ_0002640	167	-19.35	167	-19.35	41475	22	516	188
>>gga-let-7a-5p	gga_circ_0003298	142	-17.03	142	-17.03	41723	22	581	16
>>gga-let-7a-5p	gga_circ_0003567	147	-12.44	147	-12.44	41825	22	449	414
>>gga-let-7a-5p	gga_circ_0003567_junction_seq	140	-10.78	140	-10.78	41826	22	56	1
>>gga-let-7a-5p	gga_circ_0003782	146	-15.63	146	-15.63	41905	22	645	619
>>gga-let-7a-5p	gga_circ_0003782_junction_seq	146	-15.63	146	-15.63	41906	22	56	2
>>gga-let-7a-5p	gga_circ_0003783	146	-15.63	146	-15.63	41907	22	544	518
>>gga-let-7a-5p	gga_circ_0003783_junction_seq	146	-15.63	146	-15.63	41908	22	56	2
>>gga-let-7a-5p	gga_circ_0003810	153	-15.83	153	-15.83	41921	22	393	213
>>gga-let-7a-5p	gga_circ_0007313	140	-14.2	140	-14.2	41997	22	244	10
>>gga-let-7a-5p	gga_circ_0007352	150	-15.63	150	-15.63	42017	22	396	63
>>gga-let-7a-5p	gga_circ_0010730	154	-23.35	154	-23.35	42341	22	419	271
>>gga-let-7a-5p	gga_circ_0000018	154	-16.83	154	-16.83	42351	22	229	125
>>gga-let-7a-3p	gga_circ_0000435	159	-12.09	159	-12.09	43073	22	479	134
>>gga-let-7a-3p	gga_circ_0000438	159	-12.09	159	-12.09	43075	22	554	134
>>gga-let-7a-3p	gga_circ_0000441	159	-12.09	159	-12.09	43077	22	408	134
>>gga-let-7a-3p	gga_circ_0001439	158	-10.28	158	-10.28	43239	22	430	320
>>gga-let-7a-3p	gga_circ_0001449	158	-10.28	158	-10.28	43249	22	249	139
>>gga-let-7a-3p	gga_circ_0005483	154	-13	154	-13	45303	22	257	113
>>gga-let-7a-3p	gga_circ_0005531	154	-12.45	154	-12.45	45317	22	171	136
>>gga-let-7a-3p	gga_circ_0003323	157	-10.66	157	-10.66	45969	22	303	106
>>gga-let-7b	gga_circ_0005961	161	-23.21	161	-23.21	46617	22	566	266
>>gga-let-7b	gga_circ_0005979	145	-14.85	145	-14.85	46633	22	361	253
>>gga-let-7b	gga_circ_0006010	145	-16.24	145	-16.24	46647	22	372	254
>>gga-let-7b	gga_circ_0006031	149	-18.12	149	-18.12	46659	22	265	178
>>gga-let-7b	gga_circ_0006070	163	-25.66	163	-25.66	46685	22	288	99
>>gga-let-7b	gga_circ_0006072	163	-25.66	163	-25.66	46687	22	570	99
>>gga-let-7b	gga_circ_0006074	163	-25.66	163	-25.66	46689	22	377	99
>>gga-let-7b	gga_circ_0006087	142	-15.43	142	-15.43	46697	22	185	5
>>gga-let-7b	gga_circ_0006087_junction_seq	142	-15.43	142	-15.43	46698	22	56	33
>>gga-let-7b	gga_circ_0006093	148	-18.95	148	-18.95	46701	22	213	112
>>gga-let-7b	gga_circ_0006096	148	-18.95	148	-18.95	46703	22	419	318
>>gga-let-7b	gga_circ_0006332	166	-23.61	166	-23.61	46805	22	382	310
>>gga-let-7b	gga_circ_0006847	149	-20.36	149	-20.36	46969	22	471	132
>>gga-let-7b	gga_circ_0006848	149	-20.36	149	-20.36	46971	22	258	57
>>gga-let-7b	gga_circ_0006978	150	-22.13	150	-22.13	47045	22	368	294
>>gga-let-7b	gga_circ_0000721	156	-19.75	156	-19.75	47245	22	141	1
>>gga-let-7b	gga_circ_0000721_junction_seq	156	-19.75	156	-19.75	47246	22	56	27
>>gga-let-7b	gga_circ_0001672	149	-19.51	149	-19.51	47397	22	274	1
>>gga-let-7b	gga_circ_0001672_junction_seq	149	-19.51	149	-19.51	47398	22	56	27
>>gga-let-7b	gga_circ_0001676	149	-19.51	149	-19.51	47401	22	425	150
>>gga-let-7b	gga_circ_0000848	158	-20.22	158	-20.22	47615	22	505	424
>>gga-let-7b	gga_circ_0004096	143	-15.28	143	-15.28	47907	22	259	13
>>gga-let-7b	gga_circ_0004136	160	-20.25	160	-20.25	47929	22	215	126
>>gga-let-7b	gga_circ_0010930	164	-20.89	164	-20.89	48045	22	340	62
>>gga-let-7b	gga_circ_0011146	148	-15.77	148	-15.77	48111	22	508	448
>>gga-let-7b	gga_circ_0004552	149	-17.43	149	-17.43	48465	22	357	243
>>gga-let-7b	gga_circ_0004560	146	-12.81	146	-12.81	48469	22	184	74
>>gga-let-7b	gga_circ_0009244	160	-21.51	160	-21.51	48507	22	279	150
>>gga-let-7b	gga_circ_0009961	143	-14.41	143	-14.41	48711	22	337	118
>>gga-let-7b	gga_circ_0009976	160	-23.8	160	-23.8	48717	22	330	257
>>gga-let-7b	gga_circ_0008003	158	-25.05	158	-25.05	48917	22	211	37
>>gga-let-7b	gga_circ_0008303	156	-21.61	156	-21.61	48989	22	139	46
>>gga-let-7b	gga_circ_0004993	148	-23.46	148	-23.46	49325	22	837	487
>>gga-let-7b	gga_circ_0004996	155	-23.06	155	-23.06	49329	22	758	403
>>gga-let-7b	gga_circ_0005417	146	-19.06	146	-19.06	49493	22	334	224
>>gga-let-7b	gga_circ_0005418	146	-19.06	146	-19.06	49495	22	187	77
>>gga-let-7b	gga_circ_0005422	146	-19.06	146	-19.06	49497	22	127	17
>>gga-let-7b	gga_circ_0002195	152	-18.45	152	-18.45	49759	22	317	219
>>gga-let-7b	gga_circ_0002350	143	-17.71	143	-17.71	49807	22	449	300
>>gga-let-7b	gga_circ_0002567	153	-25.67	153	-25.67	49909	22	232	45
>>gga-let-7b	gga_circ_0002609	145	-12.91	145	-12.91	49931	22	181	146
>>gga-let-7b	gga_circ_0002609_junction_seq	145	-12.91	145	-12.91	49932	22	56	1
>>gga-let-7b	gga_circ_0002627	144	-16.75	144	-16.75	49939	22	499	123
>>gga-let-7b	gga_circ_0002628	144	-16.75	144	-16.75	49941	22	269	123
>>gga-let-7b	gga_circ_0002640	171	-26.28	171	-26.28	49947	22	516	188
>>gga-let-7b	gga_circ_0003298	145	-19.82	145	-19.82	50195	22	581	18
>>gga-let-7b	gga_circ_0003567	140	-12.72	140	-12.72	50297	22	449	414
>>gga-let-7b	gga_circ_0003567_junction_seq	140	-10.78	140	-10.78	50298	22	56	1
>>gga-let-7b	gga_circ_0003782	148	-18.35	148	-18.35	50377	22	645	619
>>gga-let-7b	gga_circ_0003782_junction_seq	148	-18.35	148	-18.35	50378	22	56	2
>>gga-let-7b	gga_circ_0003783	148	-18.35	148	-18.35	50379	22	544	518
>>gga-let-7b	gga_circ_0003783_junction_seq	148	-18.35	148	-18.35	50380	22	56	2
>>gga-let-7b	gga_circ_0003810	149	-15.8	149	-15.8	50393	22	393	213
>>gga-let-7b	gga_circ_0007313	140	-12.7	140	-12.7	50469	22	244	10
>>gga-let-7b	gga_circ_0007352	159	-25	159	-25	50489	22	396	57
>>gga-let-7b	gga_circ_0010730	150	-23.48	150	-23.48	50813	22	419	271
>>gga-let-7b	gga_circ_0000018	154	-18.2	154	-18.2	50823	22	229	125
>>gga-miR-99a-5p	gga_circ_0001150_junction_seq	147	-19.82	147	-19.82	52030	22	56	5
>>gga-miR-99a-5p	gga_circ_0005352	154	-15.46	154	-15.46	53699	22	793	302
>>gga-miR-99a-5p	gga_circ_0005642	153	-18.61	153	-18.61	53841	22	515	51
>>gga-miR-99a-5p	gga_circ_0002929_junction_seq	149	-17.99	149	-17.99	54274	22	56	10
>>gga-miR-99a-3p	gga_circ_0006070	150	-18.46	150	-18.46	55157	21	288	32
>>gga-miR-99a-3p	gga_circ_0006072	150	-18.46	150	-18.46	55159	21	570	32
>>gga-miR-99a-3p	gga_circ_0006074	150	-18.46	150	-18.46	55161	21	377	32
>>gga-miR-99a-3p	gga_circ_0006362	153	-14.72	153	-14.72	55283	21	422	300
>>gga-miR-99a-3p	gga_circ_0000529	143	-21.89	143	-21.89	55819	21	310	279
>>gga-miR-99a-3p	gga_circ_0000529_junction_seq	143	-21.89	143	-21.89	55820	21	56	1
>>gga-miR-99a-3p	gga_circ_0000161	155	-17.83	155	-17.83	56447	21	236	101
>>gga-miR-99a-3p	gga_circ_0000162	155	-17.83	155	-17.83	56449	21	480	345
>>gga-miR-99a-3p	gga_circ_0011036	159	-18.67	159	-18.67	56549	21	651	623
>>gga-miR-99a-3p	gga_circ_0011036_junction_seq	159	-17.82	159	-17.82	56550	21	56	1
>>gga-miR-99a-3p	gga_circ_0011040	140	-13.47	140	-13.47	56553	21	439	189
>>gga-miR-99a-3p	gga_circ_0009058	150	-14.6	150	-14.6	57335	21	424	46
>>gga-miR-99a-3p	gga_circ_0008371	145	-14.26	145	-14.26	57483	21	309	271
>>gga-miR-99a-3p	gga_circ_0008371_junction_seq	140	-10.38	140	-10.38	57484	21	56	1
>>gga-miR-99a-3p	gga_circ_0004699	152	-14.22	152	-14.22	57675	21	335	80
>>gga-miR-99a-3p	gga_circ_0004909	146	-14.87	146	-14.87	57767	21	461	323
>>gga-miR-99a-3p	gga_circ_0002713	144	-10.81	144	-10.81	58443	21	232	41
>>gga-miR-99a-3p	gga_circ_0002724	160	-15.73	160	-15.73	58447	21	378	271
>>gga-miR-99a-3p	gga_circ_0002726	160	-15.73	160	-15.73	58449	21	398	291
>>gga-miR-99a-3p	gga_circ_0010715	155	-19.34	155	-19.34	59275	21	304	70
>>gga-let-7c-5p	gga_circ_0005961	161	-23.21	161	-23.21	59325	22	566	266
>>gga-let-7c-5p	gga_circ_0005979	149	-15.92	149	-15.92	59341	22	361	253
>>gga-let-7c-5p	gga_circ_0006010	147	-16.24	147	-16.24	59355	22	372	254
>>gga-let-7c-5p	gga_circ_0006031	149	-16.33	149	-16.33	59367	22	265	178
>>gga-let-7c-5p	gga_circ_0006070	167	-25.69	167	-25.69	59393	22	288	99
>>gga-let-7c-5p	gga_circ_0006072	167	-25.69	167	-25.69	59395	22	570	99
>>gga-let-7c-5p	gga_circ_0006074	167	-25.69	167	-25.69	59397	22	377	99
>>gga-let-7c-5p	gga_circ_0006087	144	-18.68	144	-18.68	59405	22	185	4
>>gga-let-7c-5p	gga_circ_0006087_junction_seq	144	-18.68	144	-18.68	59406	22	56	32
>>gga-let-7c-5p	gga_circ_0006093	152	-20.1	152	-20.1	59409	22	213	112
>>gga-let-7c-5p	gga_circ_0006096	152	-20.1	152	-20.1	59411	22	419	318
>>gga-let-7c-5p	gga_circ_0006332	165	-20.78	165	-20.78	59513	22	382	309
>>gga-let-7c-5p	gga_circ_0006847	151	-19.19	151	-19.19	59677	22	471	134
>>gga-let-7c-5p	gga_circ_0006848	151	-19.19	151	-19.19	59679	22	258	59
>>gga-let-7c-5p	gga_circ_0006978	152	-19.88	152	-19.88	59753	22	368	295
>>gga-let-7c-5p	gga_circ_0000721	157	-19.75	157	-19.75	59953	22	141	1
>>gga-let-7c-5p	gga_circ_0000721_junction_seq	157	-20.15	157	-20.15	59954	22	56	27
>>gga-let-7c-5p	gga_circ_0001672	147	-17.76	147	-17.76	60105	22	274	1
>>gga-let-7c-5p	gga_circ_0001672_junction_seq	147	-17.76	147	-17.76	60106	22	56	27
>>gga-let-7c-5p	gga_circ_0001676	147	-17.76	147	-17.76	60109	22	425	150
>>gga-let-7c-5p	gga_circ_0000848	160	-16.45	160	-16.45	60323	22	505	422
>>gga-let-7c-5p	gga_circ_0004096	143	-14.87	143	-14.87	60615	22	259	13
>>gga-let-7c-5p	gga_circ_0004136	164	-22.06	164	-22.06	60637	22	215	126
>>gga-let-7c-5p	gga_circ_0010930	168	-20.61	168	-20.61	60753	22	340	62
>>gga-let-7c-5p	gga_circ_0011146	148	-15.76	148	-15.76	60819	22	508	448
>>gga-let-7c-5p	gga_circ_0004552	150	-14.8	150	-14.8	61173	22	357	241
>>gga-let-7c-5p	gga_circ_0004560	148	-14.23	148	-14.23	61177	22	184	70
>>gga-let-7c-5p	gga_circ_0009244	152	-18.93	152	-18.93	61215	22	279	150
>>gga-let-7c-5p	gga_circ_0009961	144	-14.38	144	-14.38	61419	22	337	119
>>gga-let-7c-5p	gga_circ_0009976	164	-24.73	164	-24.73	61425	22	330	257
>>gga-let-7c-5p	gga_circ_0008003	158	-24	158	-24	61625	22	211	37
>>gga-let-7c-5p	gga_circ_0008303	150	-20.05	150	-20.05	61697	22	139	49
>>gga-let-7c-5p	gga_circ_0004993	143	-18.86	143	-18.86	62033	22	837	482
>>gga-let-7c-5p	gga_circ_0004996	147	-18.86	147	-18.86	62037	22	758	403
>>gga-let-7c-5p	gga_circ_0005417	150	-19.35	150	-19.35	62201	22	334	224
>>gga-let-7c-5p	gga_circ_0005418	150	-19.35	150	-19.35	62203	22	187	77
>>gga-let-7c-5p	gga_circ_0005422	150	-19.35	150	-19.35	62205	22	127	17
>>gga-let-7c-5p	gga_circ_0002195	145	-17.75	145	-17.75	62467	22	317	215
>>gga-let-7c-5p	gga_circ_0002350	147	-20.55	147	-20.55	62515	22	449	300
>>gga-let-7c-5p	gga_circ_0002567	148	-22.43	148	-22.43	62617	22	232	48
>>gga-let-7c-5p	gga_circ_0002609	145	-12.91	145	-12.91	62639	22	181	146
>>gga-let-7c-5p	gga_circ_0002609_junction_seq	145	-12.91	145	-12.91	62640	22	56	1
>>gga-let-7c-5p	gga_circ_0002627	144	-16.73	144	-16.73	62647	22	499	123
>>gga-let-7c-5p	gga_circ_0002628	144	-16.73	144	-16.73	62649	22	269	123
>>gga-let-7c-5p	gga_circ_0002640	175	-26.31	175	-26.31	62655	22	516	188
>>gga-let-7c-5p	gga_circ_0003298	142	-17.04	142	-17.04	62903	22	581	16
>>gga-let-7c-5p	gga_circ_0003567	143	-12.75	143	-12.75	63005	22	449	414
>>gga-let-7c-5p	gga_circ_0003567_junction_seq	140	-10.78	140	-10.78	63006	22	56	1
>>gga-let-7c-5p	gga_circ_0003782	152	-19.56	152	-19.56	63085	22	645	619
>>gga-let-7c-5p	gga_circ_0003782_junction_seq	152	-19.56	152	-19.56	63086	22	56	2
>>gga-let-7c-5p	gga_circ_0003783	152	-19.56	152	-19.56	63087	22	544	518
>>gga-let-7c-5p	gga_circ_0003783_junction_seq	152	-19.56	152	-19.56	63088	22	56	2
>>gga-let-7c-5p	gga_circ_0003810	153	-15.99	153	-15.99	63101	22	393	213
>>gga-let-7c-5p	gga_circ_0007313	140	-12.78	140	-12.78	63177	22	244	10
>>gga-let-7c-5p	gga_circ_0007352	151	-18.66	151	-18.66	63197	22	396	57
>>gga-let-7c-5p	gga_circ_0010730	150	-22.66	150	-22.66	63521	22	419	271
>>gga-let-7c-5p	gga_circ_0000018	154	-16.73	154	-16.73	63531	22	229	125
>>gga-let-7c-3p	gga_circ_0006464	150	-15.96	150	-15.96	63803	22	292	233
>>gga-let-7c-3p	gga_circ_0006542	145	-12.94	145	-12.94	63809	22	431	23
>>gga-let-7c-3p	gga_circ_0006566	140	-16.06	140	-16.06	63815	22	260	80
>>gga-let-7c-3p	gga_circ_0006841	149	-13.88	149	-13.88	63905	22	562	276
>>gga-let-7c-3p	gga_circ_0006844	149	-13.88	149	-13.88	63909	22	363	77
>>gga-let-7c-3p	gga_circ_0006950	147	-13.99	147	-13.99	63975	22	370	212
>>gga-let-7c-3p	gga_circ_0001130	152	-16.45	152	-16.45	64123	22	306	91
>>gga-let-7c-3p	gga_circ_0000385	156	-14.3	156	-14.3	64233	22	499	379
>>gga-let-7c-3p	gga_circ_0002033	155	-10.37	155	-10.37	64497	22	418	288
>>gga-let-7c-3p	gga_circ_0002083	156	-12.06	156	-12.06	64525	22	320	299
>>gga-let-7c-3p	gga_circ_0002083_junction_seq	156	-12.06	156	-12.06	64526	22	56	7
>>gga-let-7c-3p	gga_circ_0002085	156	-12.06	156	-12.06	64527	22	413	392
>>gga-let-7c-3p	gga_circ_0002085_junction_seq	156	-12.06	156	-12.06	64528	22	56	7
>>gga-let-7c-3p	gga_circ_0000146	151	-15.42	151	-15.42	64671	22	173	98
>>gga-let-7c-3p	gga_circ_0001131	142	-15.91	142	-15.91	64727	22	305	274
>>gga-let-7c-3p	gga_circ_0010761	146	-11.56	146	-11.56	64923	22	357	239
>>gga-let-7c-3p	gga_circ_0010929	156	-16.38	156	-16.38	64987	22	605	434
>>gga-let-7c-3p	gga_circ_0011146	151	-14.75	151	-14.75	65055	22	508	363
>>gga-let-7c-3p	gga_circ_0011229	154	-15.75	154	-15.75	65085	22	455	120
>>gga-let-7c-3p	gga_circ_0011232	154	-15.75	154	-15.75	65089	22	561	120
>>gga-let-7c-3p	gga_circ_0010140	140	-12.05	140	-12.05	65115	22	374	257
>>gga-let-7c-3p	gga_circ_0004481	144	-14.41	144	-14.41	65261	22	187	21
>>gga-let-7c-3p	gga_circ_0009864	165	-19.51	165	-19.51	65623	22	396	233
>>gga-let-7c-3p	gga_circ_0009961	145	-11.48	145	-11.48	65655	22	337	103
>>gga-let-7c-3p	gga_circ_0008745	147	-16.82	147	-16.82	65703	22	536	514
>>gga-let-7c-3p	gga_circ_0008745_junction_seq	147	-16.82	147	-16.82	65704	22	56	6
>>gga-let-7c-3p	gga_circ_0004609	155	-15.34	155	-15.34	66117	22	502	369
>>gga-let-7c-3p	gga_circ_0004789	152	-15.5	152	-15.5	66199	22	450	428
>>gga-let-7c-3p	gga_circ_0004789_junction_seq	152	-15.5	152	-15.5	66200	22	56	6
>>gga-let-7c-3p	gga_circ_0004967	160	-15.16	160	-15.16	66261	22	302	279
>>gga-let-7c-3p	gga_circ_0004967_junction_seq	160	-15.16	160	-15.16	66262	22	56	5
>>gga-let-7c-3p	gga_circ_0005367	150	-14.32	150	-14.32	66411	22	325	47
>>gga-let-7c-3p	gga_circ_0005368	150	-14.32	150	-14.32	66413	22	317	47
>>gga-let-7c-3p	gga_circ_0005382	157	-10.08	157	-10.08	66419	22	293	75
>>gga-let-7c-3p	gga_circ_0005383	157	-10.08	157	-10.08	66421	22	488	75
>>gga-let-7c-3p	gga_circ_0005504	149	-15.77	149	-15.77	66489	22	397	359
>>gga-let-7c-3p	gga_circ_0005504_junction_seq	142	-10.18	142	-10.18	66490	22	56	1
>>gga-let-7c-3p	gga_circ_0005562	140	-16.64	140	-16.64	66517	22	160	139
>>gga-let-7c-3p	gga_circ_0005562_junction_seq	140	-16.64	140	-16.64	66518	22	56	7
>>gga-let-7c-3p	gga_circ_0005880	160	-11.63	160	-11.63	66649	22	260	82
>>gga-let-7c-3p	gga_circ_0002398	145	-14.55	145	-14.55	66775	22	475	340
>>gga-let-7c-3p	gga_circ_0002544	160	-17.15	160	-17.15	66841	22	304	141
>>gga-let-7c-3p	gga_circ_0002549	160	-17.15	160	-17.15	66843	22	280	240
>>gga-let-7c-3p	gga_circ_0002549_junction_seq	140	-10.04	140	-10.04	66844	22	56	1
>>gga-let-7c-3p	gga_circ_0002704	140	-10.15	140	-10.15	66913	22	528	124
>>gga-let-7c-3p	gga_circ_0002799	152	-14.2	152	-14.2	66943	22	316	239
>>gga-let-7c-3p	gga_circ_0007540_junction_seq	162	-10.83	162	-10.83	67504	22	56	14
>>gga-let-7c-3p	gga_circ_0007900	297	-33.86	153	-21	67625	22	507	55 363
>>gga-let-7c-3p	gga_circ_0010530	140	-10.85	140	-10.85	67671	22	275	20
>>gga-let-7c-3p	gga_circ_0010700	156	-12.86	156	-12.86	67741	22	560	297
>>gga-miR-125b-5p	gga_circ_0005956_junction_seq	140	-16.86	140	-16.86	67790	22	56	10
>>gga-miR-125b-5p	gga_circ_0006138	140	-16.48	140	-16.48	67895	22	402	298
>>gga-miR-125b-5p	gga_circ_0006373	151	-17.24	151	-17.24	67995	22	473	63
>>gga-miR-125b-5p	gga_circ_0006377	151	-17.24	151	-17.24	67997	22	309	263
>>gga-miR-125b-5p	gga_circ_0006378	151	-17.24	151	-17.24	67999	22	386	340
>>gga-miR-125b-5p	gga_circ_0006379	151	-17.24	151	-17.24	68001	22	389	343
>>gga-miR-125b-5p	gga_circ_0006380	151	-17.24	151	-17.24	68003	22	441	395
>>gga-miR-125b-5p	gga_circ_0006899	171	-28.1	171	-28.1	68187	22	485	262
>>gga-miR-125b-5p	gga_circ_0006907	142	-19.07	142	-19.07	68191	22	521	149
>>gga-miR-125b-5p	gga_circ_0007047_junction_seq	145	-20.06	145	-20.06	68256	22	56	10
>>gga-miR-125b-5p	gga_circ_0000438	149	-20.37	149	-20.37	68491	22	554	443
>>gga-miR-125b-5p	gga_circ_0001706	149	-17.15	149	-17.15	68593	22	563	233
>>gga-miR-125b-5p	gga_circ_0000774	147	-15.91	147	-15.91	68769	22	401	340
>>gga-miR-125b-5p	gga_circ_0000785	146	-23.01	146	-23.01	68775	22	242	200
>>gga-miR-125b-5p	gga_circ_0000953	140	-17.57	140	-17.57	68837	22	315	156
>>gga-miR-125b-5p	gga_circ_0000184	151	-24.04	151	-24.04	68957	22	132	81
>>gga-miR-125b-5p	gga_circ_0001220	162	-21.95	162	-21.95	69007	22	615	422
>>gga-miR-125b-5p	gga_circ_0001274	149	-20.58	149	-20.58	69021	22	141	108
>>gga-miR-125b-5p	gga_circ_0001274_junction_seq	140	-16.07	140	-16.07	69022	22	56	1
>>gga-miR-125b-5p	gga_circ_0001276	149	-20.58	149	-20.58	69023	22	435	402
>>gga-miR-125b-5p	gga_circ_0001276_junction_seq	140	-16.07	140	-16.07	69024	22	56	1
>>gga-miR-125b-5p	gga_circ_0004042	142	-18.57	142	-18.57	69067	22	429	305
>>gga-miR-125b-5p	gga_circ_0000255_junction_seq	149	-16.49	149	-16.49	69138	22	56	12
>>gga-miR-125b-5p	gga_circ_0010929	168	-22.73	168	-22.73	69223	22	605	392
>>gga-miR-125b-5p	gga_circ_0011220	140	-18.46	140	-18.46	69319	22	544	218
>>gga-miR-125b-5p	gga_circ_0004171	160	-24.74	160	-24.74	69531	22	553	159
>>gga-miR-125b-5p	gga_circ_0009184	286	-38.09	146	-19.21	69669	22	422	286 318
>>gga-miR-125b-5p	gga_circ_0009959	140	-16.45	140	-16.45	69887	22	316	245
>>gga-miR-125b-5p	gga_circ_0009961	141	-16.45	141	-16.45	69891	22	337	42
>>gga-miR-125b-5p	gga_circ_0008693	149	-17.8	149	-17.8	69919	22	185	146
>>gga-miR-125b-5p	gga_circ_0008693_junction_seq	145	-16.15	145	-16.15	69920	22	56	1
>>gga-miR-125b-5p	gga_circ_0008783	147	-18.21	147	-18.21	69961	22	574	458
>>gga-miR-125b-5p	gga_circ_0008907	149	-17.94	149	-17.94	70007	22	321	113
>>gga-miR-125b-5p	gga_circ_0009126	148	-20.59	148	-20.59	70075	22	279	113
>>gga-miR-125b-5p	gga_circ_0008130	145	-22.6	145	-22.6	70125	22	673	312
>>gga-miR-125b-5p	gga_circ_0008493	145	-16.36	145	-16.36	70245	22	353	222
>>gga-miR-125b-5p	gga_circ_0004611	158	-20.27	158	-20.27	70355	22	419	291
>>gga-miR-125b-5p	gga_circ_0005076	148	-21.12	148	-21.12	70543	22	356	95
>>gga-miR-125b-5p	gga_circ_0005149	153	-21.31	153	-21.31	70569	22	540	488
>>gga-miR-125b-5p	gga_circ_0005474	141	-14.33	141	-14.33	70711	22	455	416
>>gga-miR-125b-5p	gga_circ_0005474_junction_seq	140	-14.33	140	-14.33	70712	22	56	1
>>gga-miR-125b-5p	gga_circ_0005544	285	-37.55	145	-20.49	70739	22	318	167 193
>>gga-miR-125b-5p	gga_circ_0005558_junction_seq	142	-17.61	142	-17.61	70750	22	56	11
>>gga-miR-125b-5p	gga_circ_0005672	163	-24.51	163	-24.51	70797	22	317	287
>>gga-miR-125b-5p	gga_circ_0005672_junction_seq	162	-23.29	162	-23.29	70798	22	56	1
>>gga-miR-125b-5p	gga_circ_0005674	163	-24.51	163	-24.51	70799	22	724	694
>>gga-miR-125b-5p	gga_circ_0005674_junction_seq	162	-23.29	162	-23.29	70800	22	56	1
>>gga-miR-125b-5p	gga_circ_0005837	141	-18.09	141	-18.09	70865	22	480	192
>>gga-miR-125b-5p	gga_circ_0005842	141	-18.09	141	-18.09	70869	22	336	192
>>gga-miR-125b-5p	gga_circ_0002261	151	-22.87	151	-22.87	70965	22	522	323
>>gga-miR-125b-5p	gga_circ_0002414	160	-23.55	160	-23.55	71017	22	473	101
>>gga-miR-125b-5p	gga_circ_0002824	146	-17.44	146	-17.44	71189	22	337	94
>>gga-miR-125b-5p	gga_circ_0002973	140	-15.46	140	-15.46	71241	22	386	176
>>gga-miR-125b-5p	gga_circ_0002974	140	-15.46	140	-15.46	71243	22	415	205
>>gga-miR-125b-5p	gga_circ_0003293	144	-14.33	144	-14.33	71373	22	387	11
>>gga-miR-125b-5p	gga_circ_0003348	140	-17.46	140	-17.46	71399	22	396	13
>>gga-miR-125b-5p	gga_circ_0003387	140	-16.05	140	-16.05	71425	22	363	256
>>gga-miR-125b-5p	gga_circ_0003572	146	-19.87	146	-19.87	71481	22	354	272
>>gga-miR-125b-3p	gga_circ_0006117	143	-12.41	143	-12.41	72125	22	353	272
>>gga-miR-125b-3p	gga_circ_0006119	143	-12.41	143	-12.41	72127	22	353	272
>>gga-miR-125b-3p	gga_circ_0006244	145	-15.1	145	-15.1	72169	22	345	249
>>gga-miR-125b-3p	gga_circ_0006277	143	-14.47	143	-14.47	72193	22	347	312
>>gga-miR-125b-3p	gga_circ_0006606	155	-19.19	155	-19.19	72311	22	216	10
>>gga-miR-125b-3p	gga_circ_0006701	152	-14.82	152	-14.82	72353	22	311	116
>>gga-miR-125b-3p	gga_circ_0006764	149	-14.49	149	-14.49	72367	22	309	268
>>gga-miR-125b-3p	gga_circ_0006853	157	-17.33	157	-17.33	72397	22	328	164
>>gga-miR-125b-3p	gga_circ_0006855	157	-17.33	157	-17.33	72399	22	252	88
>>gga-miR-125b-3p	gga_circ_0000624	143	-15.87	143	-15.87	72609	22	145	104
>>gga-miR-125b-3p	gga_circ_0000663	141	-11.62	141	-11.62	72635	22	341	208
>>gga-miR-125b-3p	gga_circ_0000369	157	-20.79	157	-20.79	72699	22	471	326
>>gga-miR-125b-3p	gga_circ_0000385	160	-25.24	160	-25.24	72705	22	499	231
>>gga-miR-125b-3p	gga_circ_0000512	145	-11.63	145	-11.63	72749	22	340	302
>>gga-miR-125b-3p	gga_circ_0000561	142	-16.32	142	-16.32	72769	22	52	1
>>gga-miR-125b-3p	gga_circ_0000561_junction_seq	142	-16.32	142	-16.32	72770	22	56	23
>>gga-miR-125b-3p	gga_circ_0001373	157	-16.65	157	-16.65	72857	22	324	300
>>gga-miR-125b-3p	gga_circ_0001373_junction_seq	157	-16.65	157	-16.65	72858	22	56	4
>>gga-miR-125b-3p	gga_circ_0001441	143	-10.28	143	-10.28	72895	22	421	321
>>gga-miR-125b-3p	gga_circ_0000849	145	-13.01	145	-13.01	73033	22	384	1
>>gga-miR-125b-3p	gga_circ_0000849_junction_seq	148	-17.59	148	-17.59	73034	22	56	18
>>gga-miR-125b-3p	gga_circ_0001161	147	-17.47	147	-17.47	73215	22	713	3
>>gga-miR-125b-3p	gga_circ_0001161_junction_seq	147	-17.47	147	-17.47	73216	22	56	31
>>gga-miR-125b-3p	gga_circ_0001220_junction_seq	158	-15.83	158	-15.83	73244	22	56	12
>>gga-miR-125b-3p	gga_circ_0001314	164	-23.96	164	-23.96	73283	22	294	243
>>gga-miR-125b-3p	gga_circ_0004100	149	-17.63	149	-17.63	73327	22	326	66
>>gga-miR-125b-3p	gga_circ_0010761	146	-19.45	146	-19.45	73395	22	357	83
>>gga-miR-125b-3p	gga_circ_0000084	156	-18.74	156	-18.74	73573	22	327	49
>>gga-miR-125b-3p	gga_circ_0010406	141	-10.63	141	-10.63	73667	22	382	1
>>gga-miR-125b-3p	gga_circ_0010406_junction_seq	141	-12.17	141	-12.17	73668	22	56	20
>>gga-miR-125b-3p	gga_circ_0009196	287	-32.59	145	-19.01	73911	22	158	111 62
>>gga-miR-125b-3p	gga_circ_0009209_junction_seq	149	-14.88	149	-14.88	73920	22	56	22
>>gga-miR-125b-3p	gga_circ_0009732	148	-18.88	148	-18.88	74049	22	410	285
>>gga-miR-125b-3p	gga_circ_0009790	140	-11.79	140	-11.79	74069	22	246	20
>>gga-miR-125b-3p	gga_circ_0010043	140	-15.44	140	-15.44	74141	22	524	444
>>gga-miR-125b-3p	gga_circ_0010053	159	-25.41	159	-25.41	74147	22	341	118
>>gga-miR-125b-3p	gga_circ_0010056	159	-25.41	159	-25.41	74149	22	244	21
>>gga-miR-125b-3p	gga_circ_0008745	151	-15.42	151	-15.42	74175	22	536	395
>>gga-miR-125b-3p	gga_circ_0008803	151	-14.57	151	-14.57	74205	22	480	214
>>gga-miR-125b-3p	gga_circ_0008956	153	-18.65	153	-18.65	74253	22	138	82
>>gga-miR-125b-3p	gga_circ_0009097	145	-20.92	145	-20.92	74297	22	492	45
>>gga-miR-125b-3p	gga_circ_0008105	162	-24	162	-24	74351	22	569	20
>>gga-miR-125b-3p	gga_circ_0008173	157	-23.94	157	-23.94	74377	22	807	305
>>gga-miR-125b-3p	gga_circ_0008198_junction_seq	152	-17.79	152	-17.79	74382	22	56	13
>>gga-miR-125b-3p	gga_circ_0008486	149	-17.89	149	-17.89	74475	22	539	46
>>gga-miR-125b-3p	gga_circ_0008617	159	-20.02	159	-20.02	74533	22	511	178
>>gga-miR-125b-3p	gga_circ_0004842	150	-17.36	150	-17.36	74691	22	181	73
>>gga-miR-125b-3p	gga_circ_0004973	150	-15.6	150	-15.6	74735	22	429	260
>>gga-miR-125b-3p	gga_circ_0005352	150	-14.72	150	-14.72	74879	22	793	236
>>gga-miR-125b-3p	gga_circ_0005639	158	-25.87	158	-25.87	75019	22	317	8
>>gga-miR-125b-3p	gga_circ_0005657	140	-10.93	140	-10.93	75029	22	313	228
>>gga-miR-125b-3p	gga_circ_0005909	153	-19.21	153	-19.21	75143	22	215	136
>>gga-miR-125b-3p	gga_circ_0002591	140	-12.34	140	-12.34	75343	22	287	130
>>gga-miR-125b-3p	gga_circ_0002838	156	-16.18	156	-16.18	75429	22	348	256
>>gga-miR-125b-3p	gga_circ_0003158	147	-14.17	147	-14.17	75559	22	234	195
>>gga-miR-125b-3p	gga_circ_0003158_junction_seq	142	-10.56	142	-10.56	75560	22	56	1
>>gga-miR-125b-3p	gga_circ_0003298	144	-10.71	144	-10.71	75611	22	581	386
>>gga-miR-125b-3p	gga_circ_0003328	155	-19.81	155	-19.81	75623	22	475	73
>>gga-miR-125b-3p	gga_circ_0003437	144	-13.11	144	-13.11	75673	22	558	145
>>gga-miR-125b-3p	gga_circ_0003537	150	-16.71	150	-16.71	75701	22	471	413
>>gga-miR-125b-3p	gga_circ_0003553	145	-14.87	145	-14.87	75709	22	368	1
>>gga-miR-125b-3p	gga_circ_0003553_junction_seq	146	-14.87	146	-14.87	75710	22	56	26
>>gga-miR-125b-3p	gga_circ_0003681	154	-18.93	154	-18.93	75767	22	1288	494
>>gga-miR-125b-3p	gga_circ_0003697	150	-14.22	150	-14.22	75773	22	159	78
>>gga-miR-125b-3p	gga_circ_0007352	158	-23.14	158	-23.14	75905	22	396	109
>>gga-miR-125b-3p	gga_circ_0007431	151	-15.75	151	-15.75	75941	22	409	26
>>gga-miR-125b-3p	gga_circ_0007463	154	-20.32	154	-20.32	75947	22	149	59
>>gga-miR-155	gga_circ_0006632	145	-12.85	145	-12.85	76559	22	348	322
>>gga-miR-155	gga_circ_0006632_junction_seq	145	-12.85	145	-12.85	76560	22	56	2
>>gga-miR-155	gga_circ_0006861	140	-14.64	140	-14.64	76639	22	468	299
>>gga-miR-155	gga_circ_0006962	141	-10.12	141	-10.12	76685	22	284	241
>>gga-miR-155	gga_circ_0007170	146	-14.04	146	-14.04	76759	22	356	168
>>gga-miR-155	gga_circ_0007204	141	-11.58	141	-11.58	76771	22	193	16
>>gga-miR-155	gga_circ_0001094	150	-12.34	150	-12.34	76819	22	405	81
>>gga-miR-155	gga_circ_0001132_junction_seq	152	-14.14	152	-14.14	77438	22	56	22
>>gga-miR-155	gga_circ_0010779	152	-12.93	152	-12.93	77635	22	366	306
>>gga-miR-155	gga_circ_0010780	152	-12.93	152	-12.93	77637	22	245	185
>>gga-miR-155	gga_circ_0011181	162	-26.44	162	-26.44	77777	22	292	67
>>gga-miR-155	gga_circ_0010166	154	-16.51	154	-16.51	77833	22	358	28
>>gga-miR-155	gga_circ_0010064	154	-17.49	154	-17.49	78389	22	272	184
>>gga-miR-155	gga_circ_0004732	156	-15.21	156	-15.21	78869	22	502	358
>>gga-miR-155	gga_circ_0004747	145	-10.84	145	-10.84	78879	22	543	482
>>gga-miR-155	gga_circ_0004888	148	-11.27	148	-11.27	78941	22	303	149
>>gga-miR-155	gga_circ_0004924	156	-24.35	156	-24.35	78955	22	346	116
>>gga-miR-155	gga_circ_0004973	140	-13.43	140	-13.43	78971	22	429	178
>>gga-miR-155	gga_circ_0004984	140	-13.43	140	-13.43	78973	22	482	178
>>gga-miR-155	gga_circ_0004987	140	-13.43	140	-13.43	78975	22	227	178
>>gga-miR-155	gga_circ_0005063	147	-14.31	147	-14.31	79011	22	252	217
>>gga-miR-155	gga_circ_0005119	152	-18.35	152	-18.35	79031	22	238	157
>>gga-miR-155	gga_circ_0005294	140	-12.68	140	-12.68	79089	22	281	206
>>gga-miR-155	gga_circ_0005468	157	-13.89	157	-13.89	79177	22	311	231
>>gga-miR-155	gga_circ_0002178	150	-13.34	150	-13.34	79405	22	164	138
>>gga-miR-155	gga_circ_0002178_junction_seq	150	-13.34	150	-13.34	79406	22	56	2
>>gga-miR-155	gga_circ_0002267	145	-10.57	145	-10.57	79439	22	171	5
>>gga-miR-155	gga_circ_0002267_junction_seq	145	-10.57	145	-10.57	79440	22	56	33
>>gga-miR-155	gga_circ_0002558	147	-11.91	147	-11.91	79555	22	491	205
>>gga-miR-155	gga_circ_0002626	142	-12.35	142	-12.35	79589	22	331	292
>>gga-miR-155	gga_circ_0003077	163	-11.72	163	-11.72	79761	22	281	42
>>gga-miR-155	gga_circ_0003437	148	-10.94	148	-10.94	79909	22	558	250
>>gga-miR-155	gga_circ_0003653	157	-14.87	157	-14.87	79995	22	602	490
>>gga-miR-155	gga_circ_0003893	146	-13.23	146	-13.23	80081	22	763	64
>>gga-miR-155	gga_circ_0010671	164	-16.86	164	-16.86	80437	22	694	195
>>gga-miR-222a	gga_circ_0006277	167	-25.1	167	-25.1	80665	24	347	211
>>gga-miR-222a	gga_circ_0006590	150	-17.18	150	-17.18	80767	24	133	68
>>gga-miR-222a	gga_circ_0006591	150	-17.18	150	-17.18	80769	24	238	173
>>gga-miR-222a	gga_circ_0006845	144	-10.74	144	-10.74	80855	24	448	42
>>gga-miR-222a	gga_circ_0006950	152	-14.3	152	-14.3	80919	24	370	109
>>gga-miR-222a	gga_circ_0001717	164	-20.99	164	-20.99	81311	24	221	102
>>gga-miR-222a	gga_circ_0001556	150	-20.74	150	-20.74	81313	24	836	448
>>gga-miR-222a	gga_circ_0001319	150	-12.89	150	-12.89	81759	24	303	38
>>gga-miR-222a	gga_circ_0004120	151	-10.42	151	-10.42	81807	24	398	133
>>gga-miR-222a	gga_circ_0010761	152	-17.57	152	-17.57	81867	24	357	49
>>gga-miR-222a	gga_circ_0010929	158	-24.28	158	-24.28	81931	24	605	506
>>gga-miR-222a	gga_circ_0009796	150	-17.49	150	-17.49	82547	24	168	144
>>gga-miR-222a	gga_circ_0009796_junction_seq	150	-17.49	150	-17.49	82548	24	56	4
>>gga-miR-222a	gga_circ_0010043	152	-19.17	152	-19.17	82613	24	524	463
>>gga-miR-222a	gga_circ_0008956	164	-22.51	164	-22.51	82725	24	138	10
>>gga-miR-222a	gga_circ_0008632	167	-24.15	167	-24.15	83009	24	546	231
>>gga-miR-222a	gga_circ_0008642	167	-24.15	167	-24.15	83013	24	475	231
>>gga-miR-222a	gga_circ_0005090	163	-19.34	163	-19.34	83257	24	370	2
>>gga-miR-222a	gga_circ_0005090_junction_seq	163	-19.34	163	-19.34	83258	24	56	30
>>gga-miR-222a	gga_circ_0005258	164	-26.94	164	-26.94	83313	24	232	5
>>gga-miR-222a	gga_circ_0005258_junction_seq	164	-26.94	164	-26.94	83314	24	56	33
>>gga-miR-222a	gga_circ_0005558	153	-21.8	153	-21.8	83457	24	84	9
>>gga-miR-222a	gga_circ_0002234	150	-16.38	150	-16.38	83659	24	219	56
>>gga-miR-222a	gga_circ_0002235	150	-16.38	150	-16.38	83661	24	370	56
>>gga-miR-222a	gga_circ_0002398	145	-12.3	145	-12.3	83719	24	475	287
>>gga-miR-222a	gga_circ_0002931	149	-15.37	149	-15.37	83927	24	415	152
>>gga-miR-222a	gga_circ_0003792	154	-13.37	154	-13.37	84273	24	286	23
>>gga-miR-222a	gga_circ_0007348	163	-17.8	163	-17.8	84375	24	362	303
>>gga-miR-222a	gga_circ_0007610	151	-18.67	151	-18.67	84467	24	352	225
>>gga-miR-222a	gga_circ_0007900	152	-18.6	152	-18.6	84569	24	507	83
>>gga-miR-222a	gga_circ_0010687	153	-17.98	153	-17.98	84679	24	232	59
>>gga-miR-222a	gga_circ_0010691	153	-17.98	153	-17.98	84681	24	403	59
>>gga-miR-221-5p	gga_circ_0006010	151	-19.05	151	-19.05	84771	27	372	348
>>gga-miR-221-5p	gga_circ_0006010_junction_seq	151	-19.05	151	-19.05	84772	27	56	4
>>gga-miR-221-5p	gga_circ_0006637_junction_seq	171	-22.9	171	-22.9	85036	27	56	7
>>gga-miR-221-5p	gga_circ_0006942	147	-16.31	147	-16.31	85149	27	294	121
>>gga-miR-221-5p	gga_circ_0007059	150	-18.73	150	-18.73	85203	27	263	89
>>gga-miR-221-5p	gga_circ_0007061	140	-15.51	140	-15.51	85205	27	359	243
>>gga-miR-221-5p	gga_circ_0007063	140	-15.51	140	-15.51	85207	27	297	181
>>gga-miR-221-5p	gga_circ_0000271	150	-15.55	150	-15.55	85379	27	252	106
>>gga-miR-221-5p	gga_circ_0000398_junction_seq	149	-16.03	149	-16.03	85422	27	56	5
>>gga-miR-221-5p	gga_circ_0001499	155	-20.07	155	-20.07	85627	27	239	189
>>gga-miR-221-5p	gga_circ_0001734	151	-21.84	151	-21.84	85813	27	375	255
>>gga-miR-221-5p	gga_circ_0001206	170	-22.42	170	-22.42	85945	27	356	95
>>gga-miR-221-5p	gga_circ_0001215	155	-20.07	155	-20.07	85947	27	371	300
>>gga-miR-221-5p	gga_circ_0000069	151	-18.52	151	-18.52	86095	27	446	283
>>gga-miR-221-5p	gga_circ_0000071	151	-18.52	151	-18.52	86097	27	620	457
>>gga-miR-221-5p	gga_circ_0010922_junction_seq	170	-24.56	170	-24.56	86162	27	56	4
>>gga-miR-221-5p	gga_circ_0010183	158	-18.75	158	-18.75	86309	27	317	168
>>gga-miR-221-5p	gga_circ_0010193	140	-17.72	140	-17.72	86311	27	440	307
>>gga-miR-221-5p	gga_circ_0010220	142	-15.98	142	-15.98	86325	27	319	114
>>gga-miR-221-5p	gga_circ_0004512	153	-21.41	153	-21.41	86563	27	361	299
>>gga-miR-221-5p	gga_circ_0009184	142	-17.94	142	-17.94	86613	27	422	228
>>gga-miR-221-5p	gga_circ_0009778	155	-17.71	155	-17.71	86775	27	449	41
>>gga-miR-221-5p	gga_circ_0009946	145	-14.57	145	-14.57	86829	27	165	29
>>gga-miR-221-5p	gga_circ_0010005_junction_seq	154	-15.98	154	-15.98	86844	27	56	6
>>gga-miR-221-5p	gga_circ_0008159	151	-18.63	151	-18.63	87081	27	270	62
>>gga-miR-221-5p	gga_circ_0008160	151	-18.63	151	-18.63	87083	27	270	62
>>gga-miR-221-5p	gga_circ_0008451	153	-19.06	153	-19.06	87163	27	406	106
>>gga-miR-221-5p	gga_circ_0008452	153	-19.06	153	-19.06	87165	27	183	106
>>gga-miR-221-5p	gga_circ_0008546	159	-21.4	159	-21.4	87209	27	1448	1370
>>gga-miR-221-5p	gga_circ_0008547	159	-21.4	159	-21.4	87211	27	428	233
>>gga-miR-221-5p	gga_circ_0004789	151	-21.32	151	-21.32	87379	27	450	31
>>gga-miR-221-5p	gga_circ_0005019	157	-15.09	157	-15.09	87471	27	293	183
>>gga-miR-221-5p	gga_circ_0005149	165	-21.84	165	-21.84	87513	27	540	54
>>gga-miR-221-5p	gga_circ_0002562	140	-19.55	140	-19.55	88031	27	307	206
>>gga-miR-221-5p	gga_circ_0002823	148	-19.77	148	-19.77	88131	27	508	345
>>gga-miR-221-5p	gga_circ_0003553	151	-25.86	151	-25.86	88417	27	368	297
>>gga-miR-221-5p	gga_circ_0007729	142	-20.32	142	-20.32	88739	27	285	122
>>gga-miR-221-5p	gga_circ_0007732	142	-20.32	142	-20.32	88741	27	468	305
>>gga-miR-221-3p	gga_circ_0006277	153	-17.8	153	-17.8	89137	23	347	211
>>gga-miR-221-3p	gga_circ_0006590	160	-18.98	160	-18.98	89239	23	133	70
>>gga-miR-221-3p	gga_circ_0006591	160	-18.98	160	-18.98	89241	23	238	175
>>gga-miR-221-3p	gga_circ_0006845	151	-13.45	151	-13.45	89327	23	448	42
>>gga-miR-221-3p	gga_circ_0006950	158	-14.45	158	-14.45	89391	23	370	109
>>gga-miR-221-3p	gga_circ_0001717	159	-21.76	159	-21.76	89783	23	221	102
>>gga-miR-221-3p	gga_circ_0001556	150	-17.08	150	-17.08	89785	23	836	451
>>gga-miR-221-3p	gga_circ_0001319	151	-20.6	151	-20.6	90231	23	303	34
>>gga-miR-221-3p	gga_circ_0004120	148	-10.81	148	-10.81	90279	23	398	131
>>gga-miR-221-3p	gga_circ_0010761	151	-20.17	151	-20.17	90339	23	357	50
>>gga-miR-221-3p	gga_circ_0010929	157	-21.24	157	-21.24	90403	23	605	509
>>gga-miR-221-3p	gga_circ_0009796	148	-14.5	148	-14.5	91019	23	168	144
>>gga-miR-221-3p	gga_circ_0009796_junction_seq	148	-14.5	148	-14.5	91020	23	56	4
>>gga-miR-221-3p	gga_circ_0010043	141	-17.74	141	-17.74	91085	23	524	465
>>gga-miR-221-3p	gga_circ_0008956	151	-14.95	151	-14.95	91197	23	138	10
>>gga-miR-221-3p	gga_circ_0008632	153	-16.96	153	-16.96	91481	23	546	231
>>gga-miR-221-3p	gga_circ_0008642	153	-16.96	153	-16.96	91485	23	475	231
>>gga-miR-221-3p	gga_circ_0005090	163	-18.33	163	-18.33	91729	23	370	5
>>gga-miR-221-3p	gga_circ_0005090_junction_seq	163	-18.33	163	-18.33	91730	23	56	33
>>gga-miR-221-3p	gga_circ_0005258	163	-27.06	163	-27.06	91785	23	232	8
>>gga-miR-221-3p	gga_circ_0005258_junction_seq	163	-27.06	163	-27.06	91786	23	56	36
>>gga-miR-221-3p	gga_circ_0005558	150	-16.56	150	-16.56	91929	23	84	12
>>gga-miR-221-3p	gga_circ_0002234	148	-13.59	148	-13.59	92131	23	219	57
>>gga-miR-221-3p	gga_circ_0002235	148	-13.59	148	-13.59	92133	23	370	57
>>gga-miR-221-3p	gga_circ_0002398	153	-15.76	153	-15.76	92191	23	475	290
>>gga-miR-221-3p	gga_circ_0002931	140	-13.13	140	-13.13	92399	23	415	154
>>gga-miR-221-3p	gga_circ_0003792	153	-16.9	153	-16.9	92745	23	286	24
>>gga-miR-221-3p	gga_circ_0007348	152	-13.51	152	-13.51	92847	23	362	303
>>gga-miR-221-3p	gga_circ_0007610	155	-14.47	155	-14.47	92939	23	352	228
>>gga-miR-221-3p	gga_circ_0007900	149	-13.63	149	-13.63	93041	23	507	87
>>gga-miR-221-3p	gga_circ_0010687	147	-15.8	147	-15.8	93151	23	232	59
>>gga-miR-221-3p	gga_circ_0010691	147	-15.8	147	-15.8	93153	23	403	59
>>gga-miR-92-5p	gga_circ_0006076	144	-20.49	144	-20.49	93287	23	270	68
>>gga-miR-92-5p	gga_circ_0006861	159	-25.16	159	-25.16	93583	23	468	367
>>gga-miR-92-5p	gga_circ_0007078	144	-15.33	144	-15.33	93681	23	276	208
>>gga-miR-92-5p	gga_circ_0000638	140	-13.77	140	-13.77	93799	23	223	1
>>gga-miR-92-5p	gga_circ_0000638_junction_seq	146	-15.61	146	-15.61	93800	23	56	21
>>gga-miR-92-5p	gga_circ_0000639	143	-18.57	143	-18.57	93801	23	307	75
>>gga-miR-92-5p	gga_circ_0000640	143	-18.57	143	-18.57	93803	23	559	327
>>gga-miR-92-5p	gga_circ_0000313	166	-21.33	166	-21.33	93859	23	383	310
>>gga-miR-92-5p	gga_circ_0000338	147	-19.5	147	-19.5	93865	23	546	190
>>gga-miR-92-5p	gga_circ_0000496	157	-22.2	157	-22.2	93921	23	353	231
>>gga-miR-92-5p	gga_circ_0002060	156	-19.12	156	-19.12	94167	23	300	71
>>gga-miR-92-5p	gga_circ_0002065	143	-15.57	143	-15.57	94171	23	464	254
>>gga-miR-92-5p	gga_circ_0001784	148	-17.49	148	-17.49	94299	23	324	19
>>gga-miR-92-5p	gga_circ_0004424	149	-14.51	149	-14.51	94369	23	366	47
>>gga-miR-92-5p	gga_circ_0004029	153	-17.2	153	-17.2	94477	23	355	27
>>gga-miR-92-5p	gga_circ_0004032	153	-17.2	153	-17.2	94479	23	230	27
>>gga-miR-92-5p	gga_circ_0000160	141	-16.69	141	-16.69	94561	23	284	215
>>gga-miR-92-5p	gga_circ_0011191	152	-19.73	152	-19.73	94729	23	346	84
>>gga-miR-92-5p	gga_circ_0010511	152	-18.47	152	-18.47	94885	23	263	110
>>gga-miR-92-5p	gga_circ_0004492	141	-15.15	141	-15.15	95021	23	229	1
>>gga-miR-92-5p	gga_circ_0004492_junction_seq	141	-20.72	141	-20.72	95022	23	56	24
>>gga-miR-92-5p	gga_circ_0004498	141	-17.13	141	-17.13	95023	23	273	40
>>gga-miR-92-5p	gga_circ_0004543	140	-18.08	140	-18.08	95055	23	552	195
>>gga-miR-92-5p	gga_circ_0009182	151	-18.5	151	-18.5	95083	23	354	318
>>gga-miR-92-5p	gga_circ_0009182_junction_seq	151	-18.15	151	-18.15	95084	23	56	1
>>gga-miR-92-5p	gga_circ_0009825	152	-17.22	152	-17.22	95267	23	355	152
>>gga-miR-92-5p	gga_circ_0004800	145	-15.27	145	-15.27	95855	23	450	87
>>gga-miR-92-5p	gga_circ_0004910	156	-16.48	156	-16.48	95893	23	483	74
>>gga-miR-92-5p	gga_circ_0004996	148	-20.29	148	-20.29	95925	23	758	115
>>gga-miR-92-5p	gga_circ_0004998	148	-20.29	148	-20.29	95929	23	284	115
>>gga-miR-92-5p	gga_circ_0005000	148	-20.29	148	-20.29	95933	23	834	115
>>gga-miR-92-5p	gga_circ_0005002	148	-20.29	148	-20.29	95935	23	459	115
>>gga-miR-92-5p	gga_circ_0005003	148	-20.29	148	-20.29	95937	23	504	115
>>gga-miR-92-5p	gga_circ_0005029	147	-15.1	147	-15.1	95945	23	310	205
>>gga-miR-92-5p	gga_circ_0005455	152	-19.98	152	-19.98	96107	23	359	294
>>gga-miR-92-5p	gga_circ_0002814	149	-17.82	149	-17.82	96597	23	390	187
>>gga-miR-92-5p	gga_circ_0002816	149	-17.82	149	-17.82	96599	23	306	103
>>gga-miR-92-5p	gga_circ_0003066	152	-22.43	152	-22.43	96699	23	518	38
>>gga-miR-92-5p	gga_circ_0003334	147	-17.6	147	-17.6	96811	23	326	279
>>gga-miR-92-5p	gga_circ_0003557	142	-12.78	142	-12.78	96891	23	510	229
>>gga-miR-92-5p	gga_circ_0003708	143	-16.01	143	-16.01	96961	23	383	177
>>gga-miR-92-5p	gga_circ_0003862	154	-18.54	154	-18.54	97013	23	487	258
>>gga-miR-92-5p	gga_circ_0007976	160	-23	160	-23	97313	23	314	162
>>gga-miR-92-5p	gga_circ_0010575	148	-14.7	148	-14.7	97339	23	472	64
>>gga-miR-92-5p	gga_circ_0010576	148	-14.7	148	-14.7	97341	23	499	290
>>gga-miR-92-5p	gga_circ_0010578	148	-14.7	148	-14.7	97343	23	273	64
>>gga-miR-92-3p	gga_circ_0006077	145	-14.47	145	-14.47	97525	21	320	55
>>gga-miR-92-3p	gga_circ_0006078	145	-14.47	145	-14.47	97527	21	266	55
>>gga-miR-92-3p	gga_circ_0006217	148	-11.49	148	-11.49	97573	21	480	143
>>gga-miR-92-3p	gga_circ_0006438	141	-12.9	141	-12.9	97679	21	197	2
>>gga-miR-92-3p	gga_circ_0006438_junction_seq	141	-12.9	141	-12.9	97680	21	56	30
>>gga-miR-92-3p	gga_circ_0001389	153	-18.34	153	-18.34	98279	21	350	41
>>gga-miR-92-3p	gga_circ_0004382	153	-12.48	153	-12.48	98585	21	186	1
>>gga-miR-92-3p	gga_circ_0004382_junction_seq	156	-17.86	156	-17.86	98586	21	56	23
>>gga-miR-92-3p	gga_circ_0001292	147	-16.06	147	-16.06	98687	21	253	112
>>gga-miR-92-3p	gga_circ_0001293	147	-16.06	147	-16.06	98689	21	253	112
>>gga-miR-92-3p	gga_circ_0011017	144	-11.01	144	-11.01	98901	21	439	75
>>gga-miR-92-3p	gga_circ_0010210	147	-12.39	147	-12.39	99029	21	282	161
>>gga-miR-92-3p	gga_circ_0009935	152	-13.51	152	-13.51	99525	21	403	48
>>gga-miR-92-3p	gga_circ_0008783	144	-15.14	144	-15.14	99613	21	574	419
>>gga-miR-92-3p	gga_circ_0008881	144	-10.01	144	-10.01	99641	21	565	81
>>gga-miR-92-3p	gga_circ_0008887	144	-10.01	144	-10.01	99643	21	357	81
>>gga-miR-92-3p	gga_circ_0008898	145	-14.34	145	-14.34	99651	21	679	153
>>gga-miR-92-3p	gga_circ_0008899	145	-14.34	145	-14.34	99653	21	393	153
>>gga-miR-92-3p	gga_circ_0008089	154	-22.65	154	-22.65	99765	21	94	72
>>gga-miR-92-3p	gga_circ_0008089_junction_seq	154	-22.65	154	-22.65	99766	21	56	6
>>gga-miR-92-3p	gga_circ_0008105	143	-12.08	143	-12.08	99767	21	569	357
>>gga-miR-92-3p	gga_circ_0008311	141	-17.24	141	-17.24	99825	21	443	135
>>gga-miR-92-3p	gga_circ_0008322	144	-10.4	144	-10.4	99829	21	464	114
>>gga-miR-92-3p	gga_circ_0008630	147	-16.65	147	-16.65	99951	21	347	10
>>gga-miR-92-3p	gga_circ_0008633	147	-16.65	147	-16.65	99955	21	266	10
>>gga-miR-92-3p	gga_circ_0004732	145	-13.01	145	-13.01	100049	21	502	341
>>gga-miR-92-3p	gga_circ_0005383	149	-12.65	149	-12.65	100309	21	488	285
>>gga-miR-92-3p	gga_circ_0002638	152	-18.72	152	-18.72	100777	21	298	57
>>gga-miR-92-3p	gga_circ_0002640	152	-18.72	152	-18.72	100779	21	516	342
>>gga-miR-92-3p	gga_circ_0003053	154	-21.93	154	-21.93	100923	21	318	197
>>gga-miR-92-3p	gga_circ_0003453	165	-25.08	165	-25.08	101093	21	621	326
>>gga-miR-92-3p	gga_circ_0007491	140	-11.79	140	-11.79	101373	21	482	182
>>gga-miR-92-3p	gga_circ_0007663	145	-14.54	145	-14.54	101429	21	193	53
>>gga-miR-92-3p	gga_circ_0007664	145	-14.54	145	-14.54	101431	21	443	50
>>gga-miR-92-3p	gga_circ_0010659	146	-13.95	146	-13.95	101607	21	794	220
>>gga-miR-92-3p	gga_circ_0010662	146	-13.95	146	-13.95	101611	21	457	220
>>gga-miR-19b-5p	gga_circ_0005956	151	-16.65	151	-16.65	101677	23	265	1
>>gga-miR-19b-5p	gga_circ_0005956_junction_seq	151	-16.65	151	-16.65	101678	23	56	29
>>gga-miR-19b-5p	gga_circ_0005957	151	-16.65	151	-16.65	101679	23	476	431
>>gga-miR-19b-5p	gga_circ_0006096	147	-13.7	147	-13.7	101771	23	419	195
>>gga-miR-19b-5p	gga_circ_0006892	151	-13.19	151	-13.19	102071	23	295	269
>>gga-miR-19b-5p	gga_circ_0006892_junction_seq	151	-13.19	151	-13.19	102072	23	56	2
>>gga-miR-19b-5p	gga_circ_0006907	164	-19.86	164	-19.86	102079	23	521	285
>>gga-miR-19b-5p	gga_circ_0007202	160	-15.02	160	-15.02	102185	23	137	10
>>gga-miR-19b-5p	gga_circ_0001029	168	-17.67	168	-17.67	102209	23	233	45
>>gga-miR-19b-5p	gga_circ_0001052	155	-17.05	155	-17.05	102223	23	259	204
>>gga-miR-19b-5p	gga_circ_0001061	160	-15.38	160	-15.38	102227	23	253	130
>>gga-miR-19b-5p	gga_circ_0000631	140	-11.62	140	-11.62	102265	23	310	13
>>gga-miR-19b-5p	gga_circ_0000302	175	-18.2	175	-18.2	102329	23	467	26
>>gga-miR-19b-5p	gga_circ_0001397	148	-14.06	148	-14.06	102517	23	366	127
>>gga-miR-19b-5p	gga_circ_0001981	152	-12.8	152	-12.8	102605	23	199	104
>>gga-miR-19b-5p	gga_circ_0000911	309	-36.75	157	-21.58	102707	23	299	189 166
>>gga-miR-19b-5p	gga_circ_0000913	309	-36.75	157	-21.58	102709	23	304	194 171
>>gga-miR-19b-5p	gga_circ_0000148	162	-14.88	162	-14.88	102799	23	370	152
>>gga-miR-19b-5p	gga_circ_0001276	144	-12.5	144	-12.5	102911	23	435	98
>>gga-miR-19b-5p	gga_circ_0001304	158	-18.29	158	-18.29	102931	23	551	140
>>gga-miR-19b-5p	gga_circ_0004026	140	-10.91	140	-10.91	102947	23	521	134
>>gga-miR-19b-5p	gga_circ_0004128	161	-15.91	161	-15.91	102995	23	581	106
>>gga-miR-19b-5p	gga_circ_0000161	146	-10.77	146	-10.77	103043	23	236	130
>>gga-miR-19b-5p	gga_circ_0000162	146	-10.77	146	-10.77	103045	23	480	374
>>gga-miR-19b-5p	gga_circ_0010843	147	-16.09	147	-16.09	103069	23	414	68
>>gga-miR-19b-5p	gga_circ_0011188	148	-15.3	148	-15.3	103197	23	624	372
>>gga-miR-19b-5p	gga_circ_0010129	168	-19.51	168	-19.51	103237	23	284	260
>>gga-miR-19b-5p	gga_circ_0010129_junction_seq	168	-19.51	168	-19.51	103238	23	56	4
>>gga-miR-19b-5p	gga_circ_0010166	153	-12.02	153	-12.02	103249	23	358	126
>>gga-miR-19b-5p	gga_circ_0010210	153	-14.33	153	-14.33	103265	23	282	126
>>gga-miR-19b-5p	gga_circ_0010497	156	-19.09	156	-19.09	103351	23	437	133
>>gga-miR-19b-5p	gga_circ_0008724	157	-13.34	157	-13.34	103821	23	96	70
>>gga-miR-19b-5p	gga_circ_0008724_junction_seq	157	-13.34	157	-13.34	103822	23	56	2
>>gga-miR-19b-5p	gga_circ_0008741	154	-14.69	154	-14.69	103825	23	151	1
>>gga-miR-19b-5p	gga_circ_0008741_junction_seq	154	-14.69	154	-14.69	103826	23	56	28
>>gga-miR-19b-5p	gga_circ_0009142	146	-10.87	146	-10.87	103973	23	466	327
>>gga-miR-19b-5p	gga_circ_0004561	160	-14.3	160	-14.3	104217	23	410	236
>>gga-miR-19b-5p	gga_circ_0004622_junction_seq	150	-14.98	150	-14.98	104248	23	56	6
>>gga-miR-19b-5p	gga_circ_0004699	147	-10.73	147	-10.73	104271	23	335	35
>>gga-miR-19b-5p	gga_circ_0004765	155	-14.45	155	-14.45	104309	23	614	233
>>gga-miR-19b-5p	gga_circ_0004767	155	-14.45	155	-14.45	104311	23	664	233
>>gga-miR-19b-5p	gga_circ_0004776	151	-15.77	151	-15.77	104315	23	546	328
>>gga-miR-19b-5p	gga_circ_0004777	151	-15.77	151	-15.77	104317	23	649	328
>>gga-miR-19b-5p	gga_circ_0004973	148	-12.42	148	-12.42	104387	23	429	6
>>gga-miR-19b-5p	gga_circ_0004984	148	-12.42	148	-12.42	104389	23	482	6
>>gga-miR-19b-5p	gga_circ_0004987	148	-12.42	148	-12.42	104391	23	227	6
>>gga-miR-19b-5p	gga_circ_0004993	147	-12.94	147	-12.94	104393	23	837	668
>>gga-miR-19b-5p	gga_circ_0004993_junction_seq	154	-14.93	154	-14.93	104394	23	56	16
>>gga-miR-19b-5p	gga_circ_0004996	147	-12.94	147	-12.94	104397	23	758	589
>>gga-miR-19b-5p	gga_circ_0005054	146	-14.47	146	-14.47	104425	23	532	75
>>gga-miR-19b-5p	gga_circ_0005672	151	-13.31	151	-13.31	104685	23	317	156
>>gga-miR-19b-5p	gga_circ_0005674	151	-13.31	151	-13.31	104687	23	724	426
>>gga-miR-19b-5p	gga_circ_0005732	157	-15.82	157	-15.82	104709	23	444	203
>>gga-miR-19b-5p	gga_circ_0005828	141	-10.64	141	-10.64	104749	23	470	66
>>gga-miR-19b-5p	gga_circ_0005886	147	-13.82	147	-13.82	104775	23	329	296
>>gga-miR-19b-5p	gga_circ_0005886_junction_seq	147	-11.64	147	-11.64	104776	23	56	1
>>gga-miR-19b-5p	gga_circ_0005888	156	-12.11	156	-12.11	104777	23	338	252
>>gga-miR-19b-5p	gga_circ_0005897	150	-24.3	150	-24.3	104787	23	240	132
>>gga-miR-19b-5p	gga_circ_0002195	149	-12.16	149	-12.16	104827	23	317	274
>>gga-miR-19b-5p	gga_circ_0002269	167	-19.91	167	-19.91	104857	23	468	156
>>gga-miR-19b-5p	gga_circ_0002435	162	-20.73	162	-20.73	104917	23	352	156
>>gga-miR-19b-5p	gga_circ_0002542	149	-12.31	149	-12.31	104961	23	418	352
>>gga-miR-19b-5p	gga_circ_0002543	149	-12.31	149	-12.31	104963	23	376	221
>>gga-miR-19b-5p	gga_circ_0002567	158	-14.9	158	-14.9	104977	23	232	134
>>gga-miR-19b-5p	gga_circ_0002696	157	-11.64	157	-11.64	105031	23	291	156
>>gga-miR-19b-5p	gga_circ_0002743	147	-14.26	147	-14.26	105055	23	434	386
>>gga-miR-19b-5p	gga_circ_0003086	156	-16.2	156	-16.2	105179	23	291	255
>>gga-miR-19b-5p	gga_circ_0003086_junction_seq	146	-13.23	146	-13.23	105180	23	56	1
>>gga-miR-19b-5p	gga_circ_0003179	154	-20.79	154	-20.79	105217	23	227	133
>>gga-miR-19b-5p	gga_circ_0003298	148	-10.04	148	-10.04	105263	23	581	49
>>gga-miR-19b-5p	gga_circ_0003308	166	-19.98	166	-19.98	105267	23	424	269
>>gga-miR-19b-5p	gga_circ_0003309	166	-19.98	166	-19.98	105269	23	479	269
>>gga-miR-19b-5p	gga_circ_0007526	145	-14.05	145	-14.05	105623	23	347	209
>>gga-miR-19b-3p	gga_circ_0006008	149	-16.15	149	-16.15	105949	23	413	366
>>gga-miR-19b-3p	gga_circ_0006014	140	-10.86	140	-10.86	105953	23	408	177
>>gga-miR-19b-3p	gga_circ_0006145	140	-11.38	140	-11.38	106021	23	236	127
>>gga-miR-19b-3p	gga_circ_0006271	146	-10.83	146	-10.83	106071	23	215	90
>>gga-miR-19b-3p	gga_circ_0006272	146	-10.83	146	-10.83	106073	23	608	90
>>gga-miR-19b-3p	gga_circ_0006273	146	-10.83	146	-10.83	106075	23	478	90
>>gga-miR-19b-3p	gga_circ_0006274	146	-10.83	146	-10.83	106077	23	360	90
>>gga-miR-19b-3p	gga_circ_0006275	146	-10.83	146	-10.83	106079	23	503	90
>>gga-miR-19b-3p	gga_circ_0006432	140	-11.21	140	-11.21	106149	23	262	102
>>gga-miR-19b-3p	gga_circ_0006457	150	-15.23	150	-15.23	106157	23	550	245
>>gga-miR-19b-3p	gga_circ_0006555	166	-19.33	166	-19.33	106173	23	329	283
>>gga-miR-19b-3p	gga_circ_0006633	151	-13.84	151	-13.84	106213	23	139	99
>>gga-miR-19b-3p	gga_circ_0006867	148	-13.82	148	-13.82	106295	23	199	61
>>gga-miR-19b-3p	gga_circ_0007061	146	-13.37	146	-13.37	106385	23	359	332
>>gga-miR-19b-3p	gga_circ_0007061_junction_seq	146	-13.37	146	-13.37	106386	23	56	1
>>gga-miR-19b-3p	gga_circ_0007063	146	-13.37	146	-13.37	106387	23	297	270
>>gga-miR-19b-3p	gga_circ_0007063_junction_seq	146	-13.37	146	-13.37	106388	23	56	1
>>gga-miR-19b-3p	gga_circ_0000663	145	-15.56	145	-15.56	106523	23	341	169
>>gga-miR-19b-3p	gga_circ_0000384	155	-13.11	155	-13.11	106591	23	404	26
>>gga-miR-19b-3p	gga_circ_0000385	155	-13.11	155	-13.11	106593	23	499	26
>>gga-miR-19b-3p	gga_circ_0000496	146	-15.27	146	-15.27	106629	23	353	70
>>gga-miR-19b-3p	gga_circ_0001720	145	-12.54	145	-12.54	106987	23	887	224
>>gga-miR-19b-3p	gga_circ_0004120	154	-11.75	154	-11.75	107223	23	398	370
>>gga-miR-19b-3p	gga_circ_0004120_junction_seq	154	-11.5	154	-11.5	107224	23	56	1
>>gga-miR-19b-3p	gga_circ_0010929	155	-16.51	155	-16.51	107347	23	605	534
>>gga-miR-19b-3p	gga_circ_0010345	142	-12.41	142	-12.41	107545	23	537	375
>>gga-miR-19b-3p	gga_circ_0009722	140	-12.28	140	-12.28	107933	23	397	273
>>gga-miR-19b-3p	gga_circ_0010053	152	-14.42	152	-14.42	108035	23	341	141
>>gga-miR-19b-3p	gga_circ_0010056	152	-14.42	152	-14.42	108037	23	244	44
>>gga-miR-19b-3p	gga_circ_0008892	142	-10.6	142	-10.6	108119	23	462	190
>>gga-miR-19b-3p	gga_circ_0008046	150	-17.23	150	-17.23	108227	23	394	76
>>gga-miR-19b-3p	gga_circ_0008118	149	-11.91	149	-11.91	108245	23	283	29
>>gga-miR-19b-3p	gga_circ_0008206	141	-13.5	141	-13.5	108271	23	209	72
>>gga-miR-19b-3p	gga_circ_0008241	152	-16.97	152	-16.97	108281	23	228	53
>>gga-miR-19b-3p	gga_circ_0008488	150	-10.58	150	-10.58	108365	23	502	82
>>gga-miR-19b-3p	gga_circ_0008490	150	-10.58	150	-10.58	108367	23	317	82
>>gga-miR-19b-3p	gga_circ_0004614	155	-15.29	155	-15.29	108481	23	515	292
>>gga-miR-19b-3p	gga_circ_0005382	154	-15.61	154	-15.61	108779	23	293	115
>>gga-miR-19b-3p	gga_circ_0005383	154	-15.61	154	-15.61	108781	23	488	115
>>gga-miR-19b-3p	gga_circ_0005886	155	-11.49	155	-11.49	109011	23	329	77
>>gga-miR-19b-3p	gga_circ_0005902	150	-12.95	150	-12.95	109027	23	282	173
>>gga-miR-19b-3p	gga_circ_0002374	155	-15.28	155	-15.28	109127	23	334	39
>>gga-miR-19b-3p	gga_circ_0002376	155	-15.28	155	-15.28	109129	23	534	39
>>gga-miR-19b-3p	gga_circ_0002587	142	-11.76	142	-11.76	109227	23	348	196
>>gga-miR-19b-3p	gga_circ_0002605	147	-10.75	147	-10.75	109233	23	244	66
>>gga-miR-19b-3p	gga_circ_0002743	148	-11.63	148	-11.63	109291	23	434	359
>>gga-miR-19b-3p	gga_circ_0007341	147	-12.84	147	-12.84	109787	23	306	31
>>gga-miR-19b-3p	gga_circ_0007783	163	-17.72	163	-17.72	109949	23	608	375
>>gga-miR-20a-5p	gga_circ_0005943	163	-17.62	163	-17.62	110145	23	445	10
>>gga-miR-20a-5p	gga_circ_0005959	160	-18.39	160	-18.39	110153	23	413	160
>>gga-miR-20a-5p	gga_circ_0005960	160	-18.39	160	-18.39	110155	23	377	124
>>gga-miR-20a-5p	gga_circ_0005961	160	-18.39	160	-18.39	110157	23	566	313
>>gga-miR-20a-5p	gga_circ_0006042	164	-19.67	164	-19.67	110207	23	235	93
>>gga-miR-20a-5p	gga_circ_0006074	155	-16.04	155	-16.04	110229	23	377	138
>>gga-miR-20a-5p	gga_circ_0006174	167	-23.12	167	-23.12	110265	23	388	115
>>gga-miR-20a-5p	gga_circ_0006377	165	-16.36	165	-16.36	110357	23	309	48
>>gga-miR-20a-5p	gga_circ_0006378	165	-16.36	165	-16.36	110359	23	386	125
>>gga-miR-20a-5p	gga_circ_0006379	165	-16.36	165	-16.36	110361	23	389	128
>>gga-miR-20a-5p	gga_circ_0006383	165	-16.36	165	-16.36	110365	23	280	128
>>gga-miR-20a-5p	gga_circ_0006742	145	-11.67	145	-11.67	110485	23	450	243
>>gga-miR-20a-5p	gga_circ_0006853	152	-17.21	152	-17.21	110521	23	328	57
>>gga-miR-20a-5p	gga_circ_0006948	147	-17.77	147	-17.77	110569	23	465	150
>>gga-miR-20a-5p	gga_circ_0006965	147	-14.4	147	-14.4	110575	23	322	70
>>gga-miR-20a-5p	gga_circ_0007029	152	-15.29	152	-15.29	110609	23	385	244
>>gga-miR-20a-5p	gga_circ_0007061	156	-11.88	156	-11.88	110621	23	359	331
>>gga-miR-20a-5p	gga_circ_0007061_junction_seq	156	-11.88	156	-11.88	110622	23	56	1
>>gga-miR-20a-5p	gga_circ_0007063	156	-11.88	156	-11.88	110623	23	297	269
>>gga-miR-20a-5p	gga_circ_0007063_junction_seq	156	-11.88	156	-11.88	110624	23	56	1
>>gga-miR-20a-5p	gga_circ_0007170	159	-22.63	159	-22.63	110647	23	356	122
>>gga-miR-20a-5p	gga_circ_0007171	164	-14.88	164	-14.88	110649	23	390	319
>>gga-miR-20a-5p	gga_circ_0000524	148	-14.85	148	-14.85	110879	23	311	75
>>gga-miR-20a-5p	gga_circ_0001685	154	-15.53	154	-15.53	110943	23	417	294
>>gga-miR-20a-5p	gga_circ_0001427	149	-18.08	149	-18.08	111005	23	238	53
>>gga-miR-20a-5p	gga_circ_0001479	142	-20.41	142	-20.41	111037	23	350	202
>>gga-miR-20a-5p	gga_circ_0004083	159	-20.66	159	-20.66	111445	23	331	13
>>gga-miR-20a-5p	gga_circ_0000181	173	-23.7	173	-23.7	111493	23	237	188
>>gga-miR-20a-5p	gga_circ_0010843	152	-13.45	152	-13.45	111541	23	414	1
>>gga-miR-20a-5p	gga_circ_0010843_junction_seq	152	-14.26	152	-14.26	111542	23	56	24
>>gga-miR-20a-5p	gga_circ_0010857	163	-17.87	163	-17.87	111553	23	404	162
>>gga-miR-20a-5p	gga_circ_0010858	149	-17.4	149	-17.4	111555	23	300	224
>>gga-miR-20a-5p	gga_circ_0010929	158	-16.06	158	-16.06	111583	23	605	404
>>gga-miR-20a-5p	gga_circ_0011148	156	-13.15	156	-13.15	111653	23	327	5
>>gga-miR-20a-5p	gga_circ_0011148_junction_seq	156	-13.15	156	-13.15	111654	23	56	33
>>gga-miR-20a-5p	gga_circ_0011151	156	-13.15	156	-13.15	111655	23	316	5
>>gga-miR-20a-5p	gga_circ_0011151_junction_seq	156	-13.15	156	-13.15	111656	23	56	33
>>gga-miR-20a-5p	gga_circ_0010279	158	-14.09	158	-14.09	111761	23	302	1
>>gga-miR-20a-5p	gga_circ_0010279_junction_seq	158	-15.07	158	-15.07	111762	23	56	25
>>gga-miR-20a-5p	gga_circ_0010280	158	-14.09	158	-14.09	111763	23	368	63
>>gga-miR-20a-5p	gga_circ_0010437	146	-14.82	146	-14.82	111803	23	494	74
>>gga-miR-20a-5p	gga_circ_0004220	159	-19.25	159	-19.25	111903	23	273	96
>>gga-miR-20a-5p	gga_circ_0004008	150	-16.1	150	-16.1	111959	23	537	180
>>gga-miR-20a-5p	gga_circ_0004009	150	-16.1	150	-16.1	111961	23	225	180
>>gga-miR-20a-5p	gga_circ_0009935	151	-14.12	151	-14.12	112233	23	403	334
>>gga-miR-20a-5p	gga_circ_0009938	151	-14.12	151	-14.12	112237	23	667	598
>>gga-miR-20a-5p	gga_circ_0009944	151	-14.12	151	-14.12	112243	23	387	318
>>gga-miR-20a-5p	gga_circ_0009031	160	-17.28	160	-17.28	112395	23	435	7
>>gga-miR-20a-5p	gga_circ_0009031_junction_seq	160	-16.15	160	-16.15	112396	23	56	35
>>gga-miR-20a-5p	gga_circ_0009032	160	-17.28	160	-17.28	112397	23	640	7
>>gga-miR-20a-5p	gga_circ_0009032_junction_seq	160	-16.15	160	-16.15	112398	23	56	35
>>gga-miR-20a-5p	gga_circ_0008630	161	-17.45	161	-17.45	112659	23	347	233
>>gga-miR-20a-5p	gga_circ_0008666	171	-19.99	171	-19.99	112679	23	416	86
>>gga-miR-20a-5p	gga_circ_0004927	154	-19.1	154	-19.1	112845	23	377	81
>>gga-miR-20a-5p	gga_circ_0004956	152	-13.06	152	-13.06	112853	23	469	328
>>gga-miR-20a-5p	gga_circ_0005382	159	-21.26	159	-21.26	113015	23	293	127
>>gga-miR-20a-5p	gga_circ_0005383	159	-21.26	159	-21.26	113017	23	488	127
>>gga-miR-20a-5p	gga_circ_0005437	140	-10.82	140	-10.82	113047	23	257	1
>>gga-miR-20a-5p	gga_circ_0005437_junction_seq	154	-18.86	154	-18.86	113048	23	56	18
>>gga-miR-20a-5p	gga_circ_0005483	150	-11.77	150	-11.77	113079	23	257	130
>>gga-miR-20a-5p	gga_circ_0005489	144	-12.53	144	-12.53	113081	23	503	478
>>gga-miR-20a-5p	gga_circ_0005489_junction_seq	144	-12.53	144	-12.53	113082	23	56	3
>>gga-miR-20a-5p	gga_circ_0005837	150	-11.33	150	-11.33	113225	23	480	289
>>gga-miR-20a-5p	gga_circ_0002411	156	-14.73	156	-14.73	113373	23	227	48
>>gga-miR-20a-5p	gga_circ_0002412	156	-14.73	156	-14.73	113375	23	304	48
>>gga-miR-20a-5p	gga_circ_0002512	152	-16.69	152	-16.69	113427	23	277	245
>>gga-miR-20a-5p	gga_circ_0002512_junction_seq	152	-11.46	152	-11.46	113428	23	56	1
>>gga-miR-20a-5p	gga_circ_0002558	155	-17.53	155	-17.53	113443	23	491	303
>>gga-miR-20a-5p	gga_circ_0002605	148	-14.89	148	-14.89	113469	23	244	68
>>gga-miR-20a-5p	gga_circ_0002666	151	-18.05	151	-18.05	113491	23	453	289
>>gga-miR-20a-5p	gga_circ_0002730	158	-14.23	158	-14.23	113519	23	437	16
>>gga-miR-20a-5p	gga_circ_0002731_junction_seq	154	-12.77	154	-12.77	113522	23	56	14
>>gga-miR-20a-5p	gga_circ_0002732	150	-20.28	150	-20.28	113523	23	396	120
>>gga-miR-20a-5p	gga_circ_0002743	147	-15.11	147	-15.11	113527	23	434	352
>>gga-miR-20a-5p	gga_circ_0002931	157	-12.35	157	-12.35	113579	23	415	15
>>gga-miR-20a-5p	gga_circ_0002934	157	-15.19	157	-15.19	113583	23	326	29
>>gga-miR-20a-5p	gga_circ_0002970	144	-12.42	144	-12.42	113597	23	508	197
>>gga-miR-20a-5p	gga_circ_0003139	148	-12.32	148	-12.32	113675	23	423	164
>>gga-miR-20a-5p	gga_circ_0003148	152	-10.98	152	-10.98	113679	23	486	395
>>gga-miR-20a-5p	gga_circ_0003547	171	-22.24	171	-22.24	113831	23	284	79
>>gga-miR-20a-5p	gga_circ_0003866	140	-15.27	140	-15.27	113959	23	516	53
>>gga-miR-20a-5p	gga_circ_0007352	163	-17.13	163	-17.13	114029	23	396	138
>>gga-miR-20a-5p	gga_circ_0007660	160	-21.02	160	-21.02	114133	23	329	3
>>gga-miR-20a-5p	gga_circ_0007660_junction_seq	160	-21.02	160	-21.02	114134	23	56	31
>>gga-miR-20a-5p	gga_circ_0007662	160	-21.02	160	-21.02	114135	23	325	3
>>gga-miR-20a-5p	gga_circ_0007662_junction_seq	160	-21.02	160	-21.02	114136	23	56	31
>>gga-miR-20a-5p	gga_circ_0007663	164	-15.22	164	-15.22	114137	23	193	106
>>gga-miR-20a-5p	gga_circ_0007664	164	-15.22	164	-15.22	114139	23	443	103
>>gga-miR-20a-5p	gga_circ_0007848	149	-13.5	149	-13.5	114205	23	417	249
>>gga-miR-20a-5p	gga_circ_0007922	297	-28.8	150	-15.82	114227	23	531	127 407
>>gga-miR-20a-5p	gga_circ_0007925	298	-29.75	150	-15.82	114229	23	390	56 329
>>gga-miR-20a-5p	gga_circ_0007926	298	-29.75	150	-15.82	114231	23	461	127 400
>>gga-miR-20a-5p	gga_circ_0007929	150	-15.82	150	-15.82	114233	23	314	127
>>gga-miR-20a-5p	gga_circ_0010659	157	-16.16	157	-16.16	114315	23	794	384
>>gga-miR-20a-5p	gga_circ_0010715	153	-11.36	153	-11.36	114343	23	304	170
>>gga-miR-20a-3p	gga_circ_0006391	169	-16.9	169	-16.9	114605	28	228	114
>>gga-miR-20a-3p	gga_circ_0006432	146	-14.98	146	-14.98	114621	28	262	35
>>gga-miR-20a-3p	gga_circ_0006619	148	-12.42	148	-12.42	114677	28	418	319
>>gga-miR-20a-3p	gga_circ_0007171	160	-17.08	160	-17.08	114885	28	390	140
>>gga-miR-20a-3p	gga_circ_0000739	151	-15.5	151	-15.5	115027	28	319	127
>>gga-miR-20a-3p	gga_circ_0000742	172	-21.2	172	-21.2	115029	28	312	218
>>gga-miR-20a-3p	gga_circ_0000542	166	-18.33	166	-18.33	115125	28	544	254
>>gga-miR-20a-3p	gga_circ_0000911	149	-13	149	-13	115415	28	299	21
>>gga-miR-20a-3p	gga_circ_0000094	152	-15.95	152	-15.95	115555	28	303	105
>>gga-miR-20a-3p	gga_circ_0000262	152	-10.71	152	-10.71	115737	28	252	215
>>gga-miR-20a-3p	gga_circ_0010794	160	-14.78	160	-14.78	115769	28	308	136
>>gga-miR-20a-3p	gga_circ_0004306	155	-13.45	155	-13.45	116107	28	345	109
>>gga-miR-20a-3p	gga_circ_0009209	161	-18.79	161	-18.79	116279	28	320	102
>>gga-miR-20a-3p	gga_circ_0009940	160	-13.28	160	-13.28	116475	28	286	217
>>gga-miR-20a-3p	gga_circ_0008797	155	-12.16	155	-12.16	116559	28	326	12
>>gga-miR-20a-3p	gga_circ_0008868	148	-14.64	148	-14.64	116581	28	255	212
>>gga-miR-20a-3p	gga_circ_0008868_junction_seq	145	-10.67	145	-10.67	116582	28	56	1
>>gga-miR-20a-3p	gga_circ_0009102	154	-12.45	154	-12.45	116661	28	436	319
>>gga-miR-20a-3p	gga_circ_0008311	149	-10.38	149	-10.38	116769	28	443	260
>>gga-miR-20a-3p	gga_circ_0005595	156	-15.47	156	-15.47	117361	28	383	1
>>gga-miR-20a-3p	gga_circ_0005595_junction_seq	156	-16.12	156	-16.12	117362	28	56	23
>>gga-miR-20a-3p	gga_circ_0005643	157	-11.22	157	-11.22	117383	28	327	192
>>gga-miR-20a-3p	gga_circ_0005644	157	-11.22	157	-11.22	117385	28	387	144
>>gga-miR-20a-3p	gga_circ_0005740	154	-11.85	154	-11.85	117419	28	290	41
>>gga-miR-20a-3p	gga_circ_0003280	158	-13.12	158	-13.12	117961	28	359	199
>>gga-miR-20a-3p	gga_circ_0003648	151	-10.72	151	-10.72	118113	28	605	299
>>gga-miR-20a-3p	gga_circ_0003651	151	-10.72	151	-10.72	118115	28	795	303
>>gga-miR-20a-3p	gga_circ_0007305	160	-19.21	160	-19.21	118241	28	377	100
>>gga-miR-20a-3p	gga_circ_0007833	162	-12.41	162	-12.41	118435	28	246	92
>>gga-miR-20a-3p	gga_circ_0010737	159	-14.94	159	-14.94	118591	28	539	516
>>gga-miR-20a-3p	gga_circ_0010737_junction_seq	159	-16.8	159	-16.8	118592	28	56	5
>>gga-miR-19a-5p	gga_circ_0005956	149	-14.7	149	-14.7	118621	21	265	5
>>gga-miR-19a-5p	gga_circ_0005956_junction_seq	149	-14.7	149	-14.7	118622	21	56	33
>>gga-miR-19a-5p	gga_circ_0005957	149	-14.7	149	-14.7	118623	21	476	435
>>gga-miR-19a-5p	gga_circ_0006070	149	-12.89	149	-12.89	118697	21	288	263
>>gga-miR-19a-5p	gga_circ_0006070_junction_seq	149	-12.89	149	-12.89	118698	21	56	3
>>gga-miR-19a-5p	gga_circ_0006907	154	-13.39	154	-13.39	119023	21	521	288
>>gga-miR-19a-5p	gga_circ_0007202	160	-14.12	160	-14.12	119129	21	137	12
>>gga-miR-19a-5p	gga_circ_0001052	157	-13.55	157	-13.55	119167	21	259	209
>>gga-miR-19a-5p	gga_circ_0001061	143	-10.94	143	-10.94	119171	21	253	131
>>gga-miR-19a-5p	gga_circ_0000302	162	-14.76	162	-14.76	119273	21	467	30
>>gga-miR-19a-5p	gga_circ_0001397	154	-12.94	154	-12.94	119461	21	366	126
>>gga-miR-19a-5p	gga_circ_0001981	144	-12.55	144	-12.55	119549	21	199	106
>>gga-miR-19a-5p	gga_circ_0000911	305	-27.4	155	-14.69	119651	21	299	170 192
>>gga-miR-19a-5p	gga_circ_0000913	305	-27.4	155	-14.69	119653	21	304	175 197
>>gga-miR-19a-5p	gga_circ_0001750	151	-11.08	151	-11.08	119709	21	405	337
>>gga-miR-19a-5p	gga_circ_0000148	170	-18.44	170	-18.44	119743	21	370	156
>>gga-miR-19a-5p	gga_circ_0001276	140	-10.11	140	-10.11	119855	21	435	103
>>gga-miR-19a-5p	gga_circ_0004128	159	-17.69	159	-17.69	119939	21	581	108
>>gga-miR-19a-5p	gga_circ_0000161	141	-11.16	141	-11.16	119987	21	236	134
>>gga-miR-19a-5p	gga_circ_0000162	141	-11.16	141	-11.16	119989	21	480	378
>>gga-miR-19a-5p	gga_circ_0011188	156	-16.54	156	-16.54	120141	21	624	371
>>gga-miR-19a-5p	gga_circ_0010129	154	-13.12	154	-13.12	120181	21	284	262
>>gga-miR-19a-5p	gga_circ_0010129_junction_seq	154	-13.12	154	-13.12	120182	21	56	6
>>gga-miR-19a-5p	gga_circ_0010210	148	-10.8	148	-10.8	120209	21	282	127
>>gga-miR-19a-5p	gga_circ_0010497	156	-13.23	156	-13.23	120295	21	437	135
>>gga-miR-19a-5p	gga_circ_0008741	147	-15.65	147	-15.65	120769	21	151	3
>>gga-miR-19a-5p	gga_circ_0008741_junction_seq	147	-15.65	147	-15.65	120770	21	56	31
>>gga-miR-19a-5p	gga_circ_0004561	159	-15.92	159	-15.92	121161	21	410	237
>>gga-miR-19a-5p	gga_circ_0004622_junction_seq	148	-12.11	148	-12.11	121192	21	56	11
>>gga-miR-19a-5p	gga_circ_0004765	147	-13.21	147	-13.21	121253	21	614	235
>>gga-miR-19a-5p	gga_circ_0004767	147	-13.21	147	-13.21	121255	21	664	235
>>gga-miR-19a-5p	gga_circ_0004776	151	-12.47	151	-12.47	121259	21	546	326
>>gga-miR-19a-5p	gga_circ_0004777	151	-12.47	151	-12.47	121261	21	649	326
>>gga-miR-19a-5p	gga_circ_0004973	158	-14.26	158	-14.26	121331	21	429	13
>>gga-miR-19a-5p	gga_circ_0004984	158	-14.26	158	-14.26	121333	21	482	13
>>gga-miR-19a-5p	gga_circ_0004987	158	-14.26	158	-14.26	121335	21	227	13
>>gga-miR-19a-5p	gga_circ_0004993	142	-10.58	142	-10.58	121337	21	837	669
>>gga-miR-19a-5p	gga_circ_0004993_junction_seq	150	-10.44	150	-10.44	121338	21	56	18
>>gga-miR-19a-5p	gga_circ_0004996	142	-10.58	142	-10.58	121341	21	758	590
>>gga-miR-19a-5p	gga_circ_0005054	147	-12.25	147	-12.25	121369	21	532	74
>>gga-miR-19a-5p	gga_circ_0005886	140	-10.03	140	-10.03	121719	21	329	298
>>gga-miR-19a-5p	gga_circ_0005888	158	-13.26	158	-13.26	121721	21	338	254
>>gga-miR-19a-5p	gga_circ_0002269	153	-13.78	153	-13.78	121801	21	468	158
>>gga-miR-19a-5p	gga_circ_0002435	154	-12.22	154	-12.22	121861	21	352	161
>>gga-miR-19a-5p	gga_circ_0002567	156	-13.54	156	-13.54	121921	21	232	136
>>gga-miR-19a-5p	gga_circ_0002696	155	-10.68	155	-10.68	121975	21	291	159
>>gga-miR-19a-5p	gga_circ_0003086	161	-17.12	161	-17.12	122123	21	291	259
>>gga-miR-19a-5p	gga_circ_0003086_junction_seq	158	-16.57	158	-16.57	122124	21	56	1
>>gga-miR-19a-5p	gga_circ_0003179	146	-11.05	146	-11.05	122161	21	227	134
>>gga-miR-19a-5p	gga_circ_0003308	150	-14.08	150	-14.08	122211	21	424	272
>>gga-miR-19a-5p	gga_circ_0003309	150	-14.08	150	-14.08	122213	21	479	272
>>gga-miR-19a-3p	gga_circ_0006008	149	-15.2	149	-15.2	122893	23	413	366
>>gga-miR-19a-3p	gga_circ_0006014	141	-10.86	141	-10.86	122897	23	408	175
>>gga-miR-19a-3p	gga_circ_0006145	146	-12.37	146	-12.37	122965	23	236	126
>>gga-miR-19a-3p	gga_circ_0006271	146	-10.91	146	-10.91	123015	23	215	90
>>gga-miR-19a-3p	gga_circ_0006272	146	-10.91	146	-10.91	123017	23	608	90
>>gga-miR-19a-3p	gga_circ_0006273	146	-10.91	146	-10.91	123019	23	478	90
>>gga-miR-19a-3p	gga_circ_0006274	146	-10.91	146	-10.91	123021	23	360	90
>>gga-miR-19a-3p	gga_circ_0006275	146	-10.91	146	-10.91	123023	23	503	90
>>gga-miR-19a-3p	gga_circ_0006432	140	-11.21	140	-11.21	123093	23	262	102
>>gga-miR-19a-3p	gga_circ_0006457	158	-17.6	158	-17.6	123101	23	550	245
>>gga-miR-19a-3p	gga_circ_0006555	162	-16.62	162	-16.62	123117	23	329	283
>>gga-miR-19a-3p	gga_circ_0006633	151	-13.84	151	-13.84	123157	23	139	99
>>gga-miR-19a-3p	gga_circ_0006867	146	-12.37	146	-12.37	123239	23	199	60
>>gga-miR-19a-3p	gga_circ_0007061	154	-11.99	154	-11.99	123329	23	359	332
>>gga-miR-19a-3p	gga_circ_0007061_junction_seq	154	-11.99	154	-11.99	123330	23	56	1
>>gga-miR-19a-3p	gga_circ_0007063	154	-11.99	154	-11.99	123331	23	297	270
>>gga-miR-19a-3p	gga_circ_0007063_junction_seq	154	-11.99	154	-11.99	123332	23	56	1
>>gga-miR-19a-3p	gga_circ_0000663	145	-14.31	145	-14.31	123467	23	341	171
>>gga-miR-19a-3p	gga_circ_0000384	155	-13.11	155	-13.11	123535	23	404	26
>>gga-miR-19a-3p	gga_circ_0000385	155	-13.11	155	-13.11	123537	23	499	26
>>gga-miR-19a-3p	gga_circ_0000496	151	-16.66	151	-16.66	123573	23	353	68
>>gga-miR-19a-3p	gga_circ_0001720	145	-12.54	145	-12.54	123931	23	887	224
>>gga-miR-19a-3p	gga_circ_0004120	151	-11.75	151	-11.75	124167	23	398	368
>>gga-miR-19a-3p	gga_circ_0004120_junction_seq	150	-11.5	150	-11.5	124168	23	56	1
>>gga-miR-19a-3p	gga_circ_0010845	160	-15.09	160	-15.09	124251	23	339	22
>>gga-miR-19a-3p	gga_circ_0010847	160	-15.09	160	-15.09	124255	23	494	177
>>gga-miR-19a-3p	gga_circ_0010848	160	-15.09	160	-15.09	124257	23	281	22
>>gga-miR-19a-3p	gga_circ_0010849	160	-15.09	160	-15.09	124259	23	436	177
>>gga-miR-19a-3p	gga_circ_0010929	151	-13.8	151	-13.8	124291	23	605	534
>>gga-miR-19a-3p	gga_circ_0010345	142	-12.45	142	-12.45	124489	23	537	375
>>gga-miR-19a-3p	gga_circ_0009722	140	-12.28	140	-12.28	124877	23	397	273
>>gga-miR-19a-3p	gga_circ_0010053	152	-14.45	152	-14.45	124979	23	341	141
>>gga-miR-19a-3p	gga_circ_0010056	152	-14.45	152	-14.45	124981	23	244	44
>>gga-miR-19a-3p	gga_circ_0008892	142	-11.32	142	-11.32	125063	23	462	190
>>gga-miR-19a-3p	gga_circ_0008046	150	-17.23	150	-17.23	125171	23	394	76
>>gga-miR-19a-3p	gga_circ_0008118	149	-11.91	149	-11.91	125189	23	283	29
>>gga-miR-19a-3p	gga_circ_0008206	142	-13.8	142	-13.8	125215	23	209	70
>>gga-miR-19a-3p	gga_circ_0008241	148	-14.03	148	-14.03	125225	23	228	53
>>gga-miR-19a-3p	gga_circ_0008488	150	-10.58	150	-10.58	125309	23	502	82
>>gga-miR-19a-3p	gga_circ_0008490	150	-10.58	150	-10.58	125311	23	317	82
>>gga-miR-19a-3p	gga_circ_0008666	150	-10.99	150	-10.99	125387	23	416	265
>>gga-miR-19a-3p	gga_circ_0004614	154	-17.07	154	-17.07	125425	23	515	287
>>gga-miR-19a-3p	gga_circ_0005382	162	-17.98	162	-17.98	125723	23	293	115
>>gga-miR-19a-3p	gga_circ_0005383	162	-17.98	162	-17.98	125725	23	488	115
>>gga-miR-19a-3p	gga_circ_0005886	151	-11.49	151	-11.49	125955	23	329	77
>>gga-miR-19a-3p	gga_circ_0005902	146	-11.52	146	-11.52	125971	23	282	173
>>gga-miR-19a-3p	gga_circ_0002374	151	-12.57	151	-12.57	126071	23	334	39
>>gga-miR-19a-3p	gga_circ_0002376	151	-12.57	151	-12.57	126073	23	534	39
>>gga-miR-19a-3p	gga_circ_0002587	142	-11.76	142	-11.76	126171	23	348	196
>>gga-miR-19a-3p	gga_circ_0002605	150	-11.44	150	-11.44	126177	23	244	66
>>gga-miR-19a-3p	gga_circ_0002743	147	-11.63	147	-11.63	126235	23	434	358
>>gga-miR-19a-3p	gga_circ_0007341	144	-10.13	144	-10.13	126731	23	306	36
>>gga-miR-19a-3p	gga_circ_0007783	163	-18.73	163	-18.73	126893	23	608	375
>>gga-miR-19a-3p	gga_circ_0010553	149	-13.09	149	-13.09	126985	23	367	290
>>gga-miR-18a-5p	gga_circ_0006217	146	-16.3	146	-16.3	127225	22	480	278
>>gga-miR-18a-5p	gga_circ_0006241	150	-14.67	150	-14.67	127233	22	230	1
>>gga-miR-18a-5p	gga_circ_0006241_junction_seq	154	-18.07	154	-18.07	127234	22	56	23
>>gga-miR-18a-5p	gga_circ_0006898	146	-15.32	146	-15.32	127489	22	295	240
>>gga-miR-18a-5p	gga_circ_0006899	146	-15.32	146	-15.32	127491	22	485	225
>>gga-miR-18a-5p	gga_circ_0006900	146	-15.32	146	-15.32	127493	22	522	240
>>gga-miR-18a-5p	gga_circ_0006945	148	-11.57	148	-11.57	127511	22	202	52
>>gga-miR-18a-5p	gga_circ_0000369	148	-17.46	148	-17.46	127767	22	471	233
>>gga-miR-18a-5p	gga_circ_0001668	150	-16.68	150	-16.68	127879	22	404	310
>>gga-miR-18a-5p	gga_circ_0001431	149	-15.02	149	-15.02	127951	22	543	416
>>gga-miR-18a-5p	gga_circ_0001431	149	-15.02	149	-15.02	127955	22	543	416
>>gga-miR-18a-5p	gga_circ_0001464	155	-13.48	155	-13.48	127975	22	768	197
>>gga-miR-18a-5p	gga_circ_0001943	144	-15.12	144	-15.12	128011	22	210	157
>>gga-miR-18a-5p	gga_circ_0002022	147	-13.81	147	-13.81	128033	22	363	339
>>gga-miR-18a-5p	gga_circ_0002022_junction_seq	147	-13.81	147	-13.81	128034	22	56	4
>>gga-miR-18a-5p	gga_circ_0000747	154	-22.48	154	-22.48	128069	22	358	55
>>gga-miR-18a-5p	gga_circ_0000921	150	-15.81	150	-15.81	128129	22	429	183
>>gga-miR-18a-5p	gga_circ_0000135_junction_seq	146	-16.04	146	-16.04	128158	22	56	8
>>gga-miR-18a-5p	gga_circ_0000137_junction_seq	146	-16.04	146	-16.04	128162	22	56	8
>>gga-miR-18a-5p	gga_circ_0001842	148	-16.79	148	-16.79	128193	22	309	140
>>gga-miR-18a-5p	gga_circ_0001844	148	-16.79	148	-16.79	128195	22	345	176
>>gga-miR-18a-5p	gga_circ_0001899	153	-14.43	153	-14.43	128199	22	424	374
>>gga-miR-18a-5p	gga_circ_0001168	152	-18.59	152	-18.59	128285	22	307	250
>>gga-miR-18a-5p	gga_circ_0004056	156	-16	156	-16	128375	22	364	95
>>gga-miR-18a-5p	gga_circ_0010803	154	-14.25	154	-14.25	128479	22	305	172
>>gga-miR-18a-5p	gga_circ_0010408	153	-16.05	153	-16.05	128737	22	309	91
>>gga-miR-18a-5p	gga_circ_0004171	145	-13.51	145	-13.51	128835	22	553	258
>>gga-miR-18a-5p	gga_circ_0004512	150	-19.4	150	-19.4	128923	22	361	11
>>gga-miR-18a-5p	gga_circ_0004513	150	-18.98	150	-18.98	128925	22	164	75
>>gga-miR-18a-5p	gga_circ_0009646	147	-15.68	147	-15.68	129079	22	179	112
>>gga-miR-18a-5p	gga_circ_0008115	162	-15.74	162	-15.74	129421	22	408	242
>>gga-miR-18a-5p	gga_circ_0008360	302	-34.6	157	-21.74	129493	22	206	38 1
>>gga-miR-18a-5p	gga_circ_0008360_junction_seq	145	-15.75	145	-15.75	129494	22	56	21
>>gga-miR-18a-5p	gga_circ_0004899	146	-15.94	146	-15.94	129777	22	256	165
>>gga-miR-18a-5p	gga_circ_0005269	158	-17.18	158	-17.18	129915	22	461	419
>>gga-miR-18a-5p	gga_circ_0005269_junction_seq	142	-10.6	142	-10.6	129916	22	56	1
>>gga-miR-18a-5p	gga_circ_0005296	157	-21.52	157	-21.52	129923	22	562	366
>>gga-miR-18a-5p	gga_circ_0005394	142	-14.55	142	-14.55	129963	22	290	38
>>gga-miR-18a-5p	gga_circ_0005801	161	-18.9	161	-18.9	130151	22	357	112
>>gga-miR-18a-5p	gga_circ_0005863	156	-16.67	156	-16.67	130179	22	115	64
>>gga-miR-18a-5p	gga_circ_0002571	143	-11.38	143	-11.38	130397	22	128	1
>>gga-miR-18a-5p	gga_circ_0002571_junction_seq	149	-12.69	149	-12.69	130398	22	56	20
>>gga-miR-18a-5p	gga_circ_0002578	143	-11.38	143	-11.38	130401	22	355	1
>>gga-miR-18a-5p	gga_circ_0002578_junction_seq	155	-14.49	155	-14.49	130402	22	56	19
>>gga-miR-18a-5p	gga_circ_0002581	143	-11.38	143	-11.38	130403	22	351	1
>>gga-miR-18a-5p	gga_circ_0002581_junction_seq	150	-14.21	150	-14.21	130404	22	56	23
>>gga-miR-18a-5p	gga_circ_0002582	143	-11.38	143	-11.38	130405	22	313	1
>>gga-miR-18a-5p	gga_circ_0002582_junction_seq	154	-16.57	154	-16.57	130406	22	56	19
>>gga-miR-18a-5p	gga_circ_0003139	140	-11.55	140	-11.55	130619	22	423	1
>>gga-miR-18a-5p	gga_circ_0003139_junction_seq	146	-13.72	146	-13.72	130620	22	56	17
>>gga-miR-18a-5p	gga_circ_0003438	147	-13.82	147	-13.82	130743	22	366	241
>>gga-miR-18a-5p	gga_circ_0003706	145	-15.58	145	-15.58	130845	22	323	103
>>gga-miR-18a-5p	gga_circ_0003810	155	-18.18	155	-18.18	130877	22	393	340
>>gga-miR-18a-5p	gga_circ_0003814	155	-18.18	155	-18.18	130879	22	256	23
>>gga-miR-18a-5p	gga_circ_0003881	144	-12.82	144	-12.82	130907	22	341	142
>>gga-miR-18a-5p	gga_circ_0007728	158	-18.55	158	-18.55	131097	22	196	141
>>gga-miR-18a-5p	gga_circ_0007754	143	-13.62	143	-13.62	131111	22	424	214
>>gga-miR-18a-5p	gga_circ_0007755	143	-13.62	143	-13.62	131113	22	558	172
>>gga-miR-18a-3p	gga_circ_0005961	145	-17.92	145	-17.92	131337	22	566	280
>>gga-miR-18a-3p	gga_circ_0006045	154	-21.97	154	-21.97	131393	22	376	249
>>gga-miR-18a-3p	gga_circ_0006046	154	-21.97	154	-21.97	131395	22	321	194
>>gga-miR-18a-3p	gga_circ_0006220	159	-24.2	159	-24.2	131465	22	325	266
>>gga-miR-18a-3p	gga_circ_0001009	152	-16.82	152	-16.82	131853	22	167	100
>>gga-miR-18a-3p	gga_circ_0001045	141	-18.86	141	-18.86	131869	22	283	108
>>gga-miR-18a-3p	gga_circ_0000619	148	-17.92	148	-17.92	131909	22	253	201
>>gga-miR-18a-3p	gga_circ_0000635	160	-22.52	160	-22.52	131921	22	266	138
>>gga-miR-18a-3p	gga_circ_0000654	148	-22.54	148	-22.54	131937	22	352	30
>>gga-miR-18a-3p	gga_circ_0000369	150	-20.87	150	-20.87	132003	22	471	149
>>gga-miR-18a-3p	gga_circ_0001442	143	-20.58	143	-20.58	132201	22	422	287
>>gga-miR-18a-3p	gga_circ_0001952	151	-24.17	151	-24.17	132249	22	271	195
>>gga-miR-18a-3p	gga_circ_0000760	142	-17.32	142	-17.32	132307	22	311	66
>>gga-miR-18a-3p	gga_circ_0000774	147	-25.28	147	-25.28	132309	22	401	300
>>gga-miR-18a-3p	gga_circ_0000930	148	-16.26	148	-16.26	132367	22	246	41
>>gga-miR-18a-3p	gga_circ_0001750	143	-15.65	143	-15.65	132417	22	405	376
>>gga-miR-18a-3p	gga_circ_0001750_junction_seq	143	-15.06	143	-15.06	132418	22	56	1
>>gga-miR-18a-3p	gga_circ_0001784	155	-26.41	155	-26.41	132423	22	324	180
>>gga-miR-18a-3p	gga_circ_0000156	140	-16.88	140	-16.88	132495	22	236	184
>>gga-miR-18a-3p	gga_circ_0001160	143	-19.72	143	-19.72	132517	22	177	39
>>gga-miR-18a-3p	gga_circ_0001161	294	-38.41	149	-19.8	132519	22	713	520 214
>>gga-miR-18a-3p	gga_circ_0001168	148	-19.24	148	-19.24	132521	22	307	13
>>gga-miR-18a-3p	gga_circ_0004039	157	-20.02	157	-20.02	132605	22	274	149
>>gga-miR-18a-3p	gga_circ_0004106	155	-21.91	155	-21.91	132633	22	410	80
>>gga-miR-18a-3p	gga_circ_0010803	140	-16.64	140	-16.64	132715	22	305	267
>>gga-miR-18a-3p	gga_circ_0010803_junction_seq	140	-13.3	140	-13.3	132716	22	56	1
>>gga-miR-18a-3p	gga_circ_0010986	158	-21.49	158	-21.49	132781	22	586	34
>>gga-miR-18a-3p	gga_circ_0010151	155	-23.65	155	-23.65	132895	22	422	331
>>gga-miR-18a-3p	gga_circ_0010193	146	-19.15	146	-19.15	132907	22	440	139
>>gga-miR-18a-3p	gga_circ_0010217	156	-20.73	156	-20.73	132919	22	255	24
>>gga-miR-18a-3p	gga_circ_0010408	144	-16.6	144	-16.6	132973	22	309	12
>>gga-miR-18a-3p	gga_circ_0010447	146	-20.9	146	-20.9	132989	22	528	421
>>gga-miR-18a-3p	gga_circ_0010492	165	-23.45	165	-23.45	133001	22	245	151
>>gga-miR-18a-3p	gga_circ_0004254	141	-14.48	141	-14.48	133099	22	468	220
>>gga-miR-18a-3p	gga_circ_0003917	140	-15.74	140	-15.74	133115	22	361	212
>>gga-miR-18a-3p	gga_circ_0009689	140	-15.44	140	-15.44	133333	22	298	126
>>gga-miR-18a-3p	gga_circ_0009748	150	-22.48	150	-22.48	133361	22	363	90
>>gga-miR-18a-3p	gga_circ_0009790_junction_seq	142	-20	142	-20	133374	22	56	15
>>gga-miR-18a-3p	gga_circ_0009814	143	-16.3	143	-16.3	133389	22	292	234
>>gga-miR-18a-3p	gga_circ_0009061	140	-13.76	140	-13.76	133585	22	306	115
>>gga-miR-18a-3p	gga_circ_0009084	140	-17.43	140	-17.43	133591	22	339	80
>>gga-miR-18a-3p	gga_circ_0009138	143	-16.57	143	-16.57	133621	22	376	1
>>gga-miR-18a-3p	gga_circ_0009138_junction_seq	143	-16.57	143	-16.57	133622	22	56	24
>>gga-miR-18a-3p	gga_circ_0009139	149	-19.85	149	-19.85	133623	22	407	159
>>gga-miR-18a-3p	gga_circ_0008134	140	-18.46	140	-18.46	133669	22	463	161
>>gga-miR-18a-3p	gga_circ_0008354	140	-16.64	140	-16.64	133725	22	466	197
>>gga-miR-18a-3p	gga_circ_0008546	150	-24.22	150	-24.22	133805	22	1448	374
>>gga-miR-18a-3p	gga_circ_0008552	147	-17.26	147	-17.26	133811	22	519	272
>>gga-miR-18a-3p	gga_circ_0008554	166	-25.29	166	-25.29	133813	22	400	331
>>gga-miR-18a-3p	gga_circ_0008564	314	-39.26	160	-21.31	133819	22	278	235 79
>>gga-miR-18a-3p	gga_circ_0008565	160	-21.31	160	-21.31	133821	22	274	231
>>gga-miR-18a-3p	gga_circ_0008616	140	-14.99	140	-14.99	133835	22	195	136
>>gga-miR-18a-3p	gga_circ_0004654	140	-15.77	140	-15.77	133907	22	360	61
>>gga-miR-18a-3p	gga_circ_0004711	145	-15.22	145	-15.22	133927	22	102	42
>>gga-miR-18a-3p	gga_circ_0004924	152	-22.65	152	-22.65	134023	22	346	326
>>gga-miR-18a-3p	gga_circ_0004924_junction_seq	152	-23.36	152	-23.36	134024	22	56	8
>>gga-miR-18a-3p	gga_circ_0004993	140	-17.41	140	-17.41	134045	22	837	396
>>gga-miR-18a-3p	gga_circ_0005054	148	-18.59	148	-18.59	134077	22	532	305
>>gga-miR-18a-3p	gga_circ_0005296	140	-14.47	140	-14.47	134159	22	562	343
>>gga-miR-18a-3p	gga_circ_0005320	143	-16.56	143	-16.56	134163	22	289	50
>>gga-miR-18a-3p	gga_circ_0005321	143	-16.56	143	-16.56	134165	22	406	167
>>gga-miR-18a-3p	gga_circ_0002382	147	-16.23	147	-16.23	134549	22	435	385
>>gga-miR-18a-3p	gga_circ_0002482	141	-18	141	-18	134593	22	473	419
>>gga-miR-18a-3p	gga_circ_0002485	141	-18	141	-18	134595	22	482	428
>>gga-miR-18a-3p	gga_circ_0002562	148	-17.68	148	-17.68	134627	22	307	195
>>gga-miR-18a-3p	gga_circ_0002627	291	-38.08	150	-21.4	134659	22	499	83 367
>>gga-miR-18a-3p	gga_circ_0002628	150	-21.4	150	-21.4	134661	22	269	83
>>gga-miR-18a-3p	gga_circ_0003229_junction_seq	144	-19.38	144	-19.38	134894	22	56	13
>>gga-miR-18a-3p	gga_circ_0003253	144	-20.14	144	-20.14	134901	22	571	318
>>gga-miR-18a-3p	gga_circ_0003293	152	-16.85	152	-16.85	134913	22	387	14
>>gga-miR-18a-3p	gga_circ_0003328	140	-17.5	140	-17.5	134927	22	475	26
>>gga-miR-18a-3p	gga_circ_0007220	151	-21.04	151	-21.04	135167	22	683	233
>>gga-miR-18a-3p	gga_circ_0007222	151	-21.04	151	-21.04	135169	22	329	233
>>gga-miR-18a-3p	gga_circ_0007482	146	-20.54	146	-20.54	135257	22	658	134
>>gga-miR-18a-3p	gga_circ_0007526	152	-18.61	152	-18.61	135275	22	347	286
>>gga-miR-18a-3p	gga_circ_0007626	140	-18.74	140	-18.74	135303	22	389	171
>>gga-miR-18a-3p	gga_circ_0007877	142	-16.01	142	-16.01	135395	22	228	206
>>gga-miR-18a-3p	gga_circ_0007877_junction_seq	142	-16.01	142	-16.01	135396	22	56	6
>>gga-miR-18a-3p	gga_circ_0010671	140	-17.22	140	-17.22	135505	22	694	446
>>gga-miR-18a-3p	gga_circ_0010738	157	-23.76	157	-23.76	135537	22	269	221
>>gga-miR-18a-3p	gga_circ_0000018	144	-15.54	144	-15.54	135543	22	229	137
>>gga-miR-18a-3p	gga_circ_0000032	154	-28.25	154	-28.25	135551	22	402	325
>>gga-miR-17-5p	gga_circ_0005943	155	-19.73	155	-19.73	135561	24	445	9
>>gga-miR-17-5p	gga_circ_0005959	153	-19.42	153	-19.42	135569	24	413	163
>>gga-miR-17-5p	gga_circ_0005960	153	-19.42	153	-19.42	135571	24	377	127
>>gga-miR-17-5p	gga_circ_0005961	153	-19.42	153	-19.42	135573	24	566	316
>>gga-miR-17-5p	gga_circ_0006042	168	-22.02	168	-22.02	135623	24	235	95
>>gga-miR-17-5p	gga_circ_0006074	154	-15.14	154	-15.14	135645	24	377	143
>>gga-miR-17-5p	gga_circ_0006174	170	-20.67	170	-20.67	135681	24	388	118
>>gga-miR-17-5p	gga_circ_0006377	165	-13.89	165	-13.89	135773	24	309	47
>>gga-miR-17-5p	gga_circ_0006378	165	-13.89	165	-13.89	135775	24	386	124
>>gga-miR-17-5p	gga_circ_0006379	165	-13.89	165	-13.89	135777	24	389	127
>>gga-miR-17-5p	gga_circ_0006383	165	-13.89	165	-13.89	135781	24	280	127
>>gga-miR-17-5p	gga_circ_0006742	145	-15.1	145	-15.1	135901	24	450	238
>>gga-miR-17-5p	gga_circ_0006853	156	-16.43	156	-16.43	135937	24	328	56
>>gga-miR-17-5p	gga_circ_0006948	147	-19.91	147	-19.91	135985	24	465	149
>>gga-miR-17-5p	gga_circ_0006965	152	-16.12	152	-16.12	135991	24	322	69
>>gga-miR-17-5p	gga_circ_0007029	157	-12.59	157	-12.59	136025	24	385	243
>>gga-miR-17-5p	gga_circ_0007061	148	-11.06	148	-11.06	136037	24	359	330
>>gga-miR-17-5p	gga_circ_0007061_junction_seq	148	-11.06	148	-11.06	136038	24	56	1
>>gga-miR-17-5p	gga_circ_0007063	148	-11.06	148	-11.06	136039	24	297	268
>>gga-miR-17-5p	gga_circ_0007063_junction_seq	148	-11.06	148	-11.06	136040	24	56	1
>>gga-miR-17-5p	gga_circ_0007170	161	-20.13	161	-20.13	136063	24	356	116
>>gga-miR-17-5p	gga_circ_0007171	156	-11.37	156	-11.37	136065	24	390	318
>>gga-miR-17-5p	gga_circ_0000524	152	-14.73	152	-14.73	136295	24	311	74
>>gga-miR-17-5p	gga_circ_0001685	149	-11.6	149	-11.6	136359	24	417	296
>>gga-miR-17-5p	gga_circ_0001427	153	-24.66	153	-24.66	136421	24	238	50
>>gga-miR-17-5p	gga_circ_0001479	142	-22.49	142	-22.49	136453	24	350	201
>>gga-miR-17-5p	gga_circ_0004083	161	-17.09	161	-17.09	136861	24	331	18
>>gga-miR-17-5p	gga_circ_0000181	177	-25.02	177	-25.02	136909	24	237	187
>>gga-miR-17-5p	gga_circ_0010843	147	-13.5	147	-13.5	136957	24	414	1
>>gga-miR-17-5p	gga_circ_0010843_junction_seq	152	-16.11	152	-16.11	136958	24	56	21
>>gga-miR-17-5p	gga_circ_0010857	167	-21.97	167	-21.97	136969	24	404	161
>>gga-miR-17-5p	gga_circ_0010858	151	-20.56	151	-20.56	136971	24	300	218
>>gga-miR-17-5p	gga_circ_0010929	160	-14.61	160	-14.61	136999	24	605	403
>>gga-miR-17-5p	gga_circ_0011148	148	-10.71	148	-10.71	137069	24	327	4
>>gga-miR-17-5p	gga_circ_0011148_junction_seq	148	-10.71	148	-10.71	137070	24	56	32
>>gga-miR-17-5p	gga_circ_0011151	148	-10.71	148	-10.71	137071	24	316	4
>>gga-miR-17-5p	gga_circ_0011151_junction_seq	148	-10.71	148	-10.71	137072	24	56	32
>>gga-miR-17-5p	gga_circ_0010279	158	-13.75	158	-13.75	137177	24	302	1
>>gga-miR-17-5p	gga_circ_0010279_junction_seq	162	-15.05	162	-15.05	137178	24	56	24
>>gga-miR-17-5p	gga_circ_0010280	158	-13.75	158	-13.75	137179	24	368	62
>>gga-miR-17-5p	gga_circ_0010437	145	-14.08	145	-14.08	137219	24	494	80
>>gga-miR-17-5p	gga_circ_0004220	163	-23.35	163	-23.35	137319	24	273	95
>>gga-miR-17-5p	gga_circ_0004008	153	-18.96	153	-18.96	137375	24	537	178
>>gga-miR-17-5p	gga_circ_0004009	153	-18.96	153	-18.96	137377	24	225	178
>>gga-miR-17-5p	gga_circ_0009935	155	-15.62	155	-15.62	137649	24	403	333
>>gga-miR-17-5p	gga_circ_0009938	155	-15.62	155	-15.62	137653	24	667	597
>>gga-miR-17-5p	gga_circ_0009944	155	-15.62	155	-15.62	137659	24	387	317
>>gga-miR-17-5p	gga_circ_0009031	164	-17.92	164	-17.92	137811	24	435	6
>>gga-miR-17-5p	gga_circ_0009031_junction_seq	164	-17.69	164	-17.69	137812	24	56	34
>>gga-miR-17-5p	gga_circ_0009032	164	-17.92	164	-17.92	137813	24	640	6
>>gga-miR-17-5p	gga_circ_0009032_junction_seq	164	-17.69	164	-17.69	137814	24	56	34
>>gga-miR-17-5p	gga_circ_0008630	165	-14.97	165	-14.97	138075	24	347	232
>>gga-miR-17-5p	gga_circ_0008666	164	-25.52	164	-25.52	138095	24	416	79
>>gga-miR-17-5p	gga_circ_0004927	149	-19.4	149	-19.4	138261	24	377	80
>>gga-miR-17-5p	gga_circ_0004956	144	-14.72	144	-14.72	138269	24	469	327
>>gga-miR-17-5p	gga_circ_0005382	159	-23.37	159	-23.37	138431	24	293	126
>>gga-miR-17-5p	gga_circ_0005383	159	-23.37	159	-23.37	138433	24	488	126
>>gga-miR-17-5p	gga_circ_0005437_junction_seq	146	-16.2	146	-16.2	138464	24	56	17
>>gga-miR-17-5p	gga_circ_0005483	150	-11.09	150	-11.09	138495	24	257	129
>>gga-miR-17-5p	gga_circ_0005489	148	-16.64	148	-16.64	138497	24	503	477
>>gga-miR-17-5p	gga_circ_0005489_junction_seq	148	-16.64	148	-16.64	138498	24	56	2
>>gga-miR-17-5p	gga_circ_0005837	154	-12.75	154	-12.75	138641	24	480	288
>>gga-miR-17-5p	gga_circ_0002411	160	-18.32	160	-18.32	138789	24	227	47
>>gga-miR-17-5p	gga_circ_0002412	160	-18.32	160	-18.32	138791	24	304	47
>>gga-miR-17-5p	gga_circ_0002512	148	-16.57	148	-16.57	138843	24	277	245
>>gga-miR-17-5p	gga_circ_0002512_junction_seq	144	-11.34	144	-11.34	138844	24	56	1
>>gga-miR-17-5p	gga_circ_0002558	160	-21.18	160	-21.18	138859	24	491	303
>>gga-miR-17-5p	gga_circ_0002605	152	-16.61	152	-16.61	138885	24	244	67
>>gga-miR-17-5p	gga_circ_0002666	155	-20.16	155	-20.16	138907	24	453	288
>>gga-miR-17-5p	gga_circ_0002730	152	-11.73	152	-11.73	138935	24	437	15
>>gga-miR-17-5p	gga_circ_0002731_junction_seq	149	-12.58	149	-12.58	138938	24	56	12
>>gga-miR-17-5p	gga_circ_0002732	152	-22.39	152	-22.39	138939	24	396	119
>>gga-miR-17-5p	gga_circ_0002743	152	-16.16	152	-16.16	138943	24	434	351
>>gga-miR-17-5p	gga_circ_0002931	157	-12.23	157	-12.23	138995	24	415	14
>>gga-miR-17-5p	gga_circ_0002934	150	-14.7	150	-14.7	138999	24	326	28
>>gga-miR-17-5p	gga_circ_0002970	140	-13.01	140	-13.01	139013	24	508	197
>>gga-miR-17-5p	gga_circ_0003139	148	-10.13	148	-10.13	139091	24	423	162
>>gga-miR-17-5p	gga_circ_0003547	171	-25.89	171	-25.89	139247	24	284	78
>>gga-miR-17-5p	gga_circ_0003866	140	-14.42	140	-14.42	139375	24	516	52
>>gga-miR-17-5p	gga_circ_0007352	155	-14.61	155	-14.61	139445	24	396	137
>>gga-miR-17-5p	gga_circ_0007660	164	-24.72	164	-24.72	139549	24	329	2
>>gga-miR-17-5p	gga_circ_0007660_junction_seq	164	-24.72	164	-24.72	139550	24	56	30
>>gga-miR-17-5p	gga_circ_0007662	164	-24.72	164	-24.72	139551	24	325	2
>>gga-miR-17-5p	gga_circ_0007662_junction_seq	164	-24.72	164	-24.72	139552	24	56	30
>>gga-miR-17-5p	gga_circ_0007663	156	-14.32	156	-14.32	139553	24	193	105
>>gga-miR-17-5p	gga_circ_0007664	156	-14.32	156	-14.32	139555	24	443	102
>>gga-miR-17-5p	gga_circ_0007848	150	-13.8	150	-13.8	139621	24	417	248
>>gga-miR-17-5p	gga_circ_0007922	300	-29.84	154	-15.09	139643	24	531	128 409
>>gga-miR-17-5p	gga_circ_0007925	298	-30.18	154	-15.43	139645	24	390	57 330
>>gga-miR-17-5p	gga_circ_0007926	298	-30.18	154	-15.43	139647	24	461	128 401
>>gga-miR-17-5p	gga_circ_0007929	154	-14.75	154	-14.75	139649	24	314	128
>>gga-miR-17-5p	gga_circ_0010659	153	-12.36	153	-12.36	139731	24	794	387
>>gga-miR-17-5p	gga_circ_0010715	157	-12.45	157	-12.45	139759	24	304	169
>>gga-miR-17-3p	gga_circ_0005933	140	-15.3	140	-15.3	139795	20	306	128
>>gga-miR-17-3p	gga_circ_0005987	141	-14	141	-14	139827	20	288	169
>>gga-miR-17-3p	gga_circ_0006043	295	-33.52	150	-17.47	139861	20	522	334 458
>>gga-miR-17-3p	gga_circ_0006076	146	-14.28	146	-14.28	139883	20	270	172
>>gga-miR-17-3p	gga_circ_0006219	140	-10.94	140	-10.94	139935	20	384	226
>>gga-miR-17-3p	gga_circ_0006303	158	-20.6	158	-20.6	139981	20	410	212
>>gga-miR-17-3p	gga_circ_0006332	149	-18.04	149	-18.04	139997	20	382	55
>>gga-miR-17-3p	gga_circ_0006372	146	-15.37	146	-15.37	140005	20	364	246
>>gga-miR-17-3p	gga_circ_0006373	146	-15.37	146	-15.37	140007	20	473	355
>>gga-miR-17-3p	gga_circ_0006542	146	-13.59	146	-13.59	140057	20	431	339
>>gga-miR-17-3p	gga_circ_0006593	151	-16.32	151	-16.32	140075	20	424	367
>>gga-miR-17-3p	gga_circ_0006594	151	-16.32	151	-16.32	140077	20	401	344
>>gga-miR-17-3p	gga_circ_0006861	144	-17.27	144	-17.27	140179	20	468	5
>>gga-miR-17-3p	gga_circ_0006861_junction_seq	144	-17.27	144	-17.27	140180	20	56	33
>>gga-miR-17-3p	gga_circ_0006866	140	-13.96	140	-13.96	140181	20	627	300
>>gga-miR-17-3p	gga_circ_0007204	140	-13.54	140	-13.54	140311	20	193	105
>>gga-miR-17-3p	gga_circ_0000708	146	-17.53	146	-17.53	140435	20	248	140
>>gga-miR-17-3p	gga_circ_0000384	287	-33.43	145	-18.61	140479	20	404	266 333
>>gga-miR-17-3p	gga_circ_0000385	142	-14.82	142	-14.82	140481	20	499	136
>>gga-miR-17-3p	gga_circ_0000527	145	-15.44	145	-15.44	140535	20	635	422
>>gga-miR-17-3p	gga_circ_0000566	151	-21.02	151	-21.02	140549	20	180	40
>>gga-miR-17-3p	gga_circ_0001694	145	-14.87	145	-14.87	140601	20	264	234
>>gga-miR-17-3p	gga_circ_0001694_junction_seq	145	-13.83	145	-13.83	140602	20	56	1
>>gga-miR-17-3p	gga_circ_0001696	145	-14.87	145	-14.87	140603	20	483	453
>>gga-miR-17-3p	gga_circ_0001696_junction_seq	145	-13.83	145	-13.83	140604	20	56	1
>>gga-miR-17-3p	gga_circ_0001359	154	-18.61	154	-18.61	140629	20	413	395
>>gga-miR-17-3p	gga_circ_0001359_junction_seq	154	-19.41	154	-19.41	140630	20	56	10
>>gga-miR-17-3p	gga_circ_0001426	145	-15.67	145	-15.67	140655	20	158	114
>>gga-miR-17-3p	gga_circ_0001427	140	-12.42	140	-12.42	140657	20	238	118
>>gga-miR-17-3p	gga_circ_0001464	150	-18	150	-18	140683	20	768	232
>>gga-miR-17-3p	gga_circ_0001479	147	-14.73	147	-14.73	140689	20	350	1
>>gga-miR-17-3p	gga_circ_0001479_junction_seq	147	-17.97	147	-17.97	140690	20	56	23
>>gga-miR-17-3p	gga_circ_0001489	140	-13.46	140	-13.46	140693	20	312	144
>>gga-miR-17-3p	gga_circ_0001952	140	-14.18	140	-14.18	140721	20	271	231
>>gga-miR-17-3p	gga_circ_0002037	170	-24.02	170	-24.02	140749	20	554	258
>>gga-miR-17-3p	gga_circ_0000803	140	-12.31	140	-12.31	140793	20	343	143
>>gga-miR-17-3p	gga_circ_0000815	145	-14.66	145	-14.66	140799	20	454	311
>>gga-miR-17-3p	gga_circ_0000942	140	-12.5	140	-12.5	140843	20	557	331
>>gga-miR-17-3p	gga_circ_0000949	140	-11.13	140	-11.13	140845	20	333	1
>>gga-miR-17-3p	gga_circ_0000949_junction_seq	142	-13.33	142	-13.33	140846	20	56	21
>>gga-miR-17-3p	gga_circ_0000208	145	-18.21	145	-18.21	140873	20	432	30
>>gga-miR-17-3p	gga_circ_0001737	146	-16.45	146	-16.45	140883	20	306	204
>>gga-miR-17-3p	gga_circ_0001747	144	-16.48	144	-16.48	140887	20	344	199
>>gga-miR-17-3p	gga_circ_0004371	154	-19.94	154	-19.94	140941	20	356	56
>>gga-miR-17-3p	gga_circ_0004010	146	-16.08	146	-16.08	141065	20	415	388
>>gga-miR-17-3p	gga_circ_0004010_junction_seq	146	-16.08	146	-16.08	141066	20	56	1
>>gga-miR-17-3p	gga_circ_0004110	285	-27.2	145	-14.83	141107	20	523	259 1
>>gga-miR-17-3p	gga_circ_0004110_junction_seq	140	-12.63	140	-12.63	141108	20	56	23
>>gga-miR-17-3p	gga_circ_0004122	145	-19.2	145	-19.2	141113	20	487	194
>>gga-miR-17-3p	gga_circ_0004124	145	-19.2	145	-19.2	141115	20	413	194
>>gga-miR-17-3p	gga_circ_0010845	141	-14.11	141	-14.11	141195	20	339	202
>>gga-miR-17-3p	gga_circ_0010847	141	-14.11	141	-14.11	141199	20	494	357
>>gga-miR-17-3p	gga_circ_0010848	141	-14.11	141	-14.11	141201	20	281	202
>>gga-miR-17-3p	gga_circ_0010849	141	-14.11	141	-14.11	141203	20	436	357
>>gga-miR-17-3p	gga_circ_0010972	148	-17.15	148	-17.15	141249	20	190	46
>>gga-miR-17-3p	gga_circ_0010992	141	-15.22	141	-15.22	141255	20	360	124
>>gga-miR-17-3p	gga_circ_0011040	141	-13.33	141	-13.33	141273	20	439	143
>>gga-miR-17-3p	gga_circ_0011138	289	-31.41	149	-17.21	141299	20	313	58 1
>>gga-miR-17-3p	gga_circ_0011138_junction_seq	140	-14.2	140	-14.2	141300	20	56	29
>>gga-miR-17-3p	gga_circ_0011175	147	-16.23	147	-16.23	141315	20	574	443
>>gga-miR-17-3p	gga_circ_0010081	142	-15.96	142	-15.96	141351	20	117	78
>>gga-miR-17-3p	gga_circ_0010081_junction_seq	141	-13.93	141	-13.93	141352	20	56	1
>>gga-miR-17-3p	gga_circ_0010100	154	-21.92	154	-21.92	141355	20	241	126
>>gga-miR-17-3p	gga_circ_0010387	146	-19.36	146	-19.36	141441	20	310	10
>>gga-miR-17-3p	gga_circ_0010511	145	-16.05	145	-16.05	141481	20	263	37
>>gga-miR-17-3p	gga_circ_0004430	145	-15.68	145	-15.68	141491	20	285	233
>>gga-miR-17-3p	gga_circ_0004291	143	-19.88	143	-19.88	141517	20	548	177
>>gga-miR-17-3p	gga_circ_0004295	158	-19.49	158	-19.49	141519	20	503	59
>>gga-miR-17-3p	gga_circ_0004346	140	-12.73	140	-12.73	141531	20	273	250
>>gga-miR-17-3p	gga_circ_0004346_junction_seq	140	-12.73	140	-12.73	141532	20	56	5
>>gga-miR-17-3p	gga_circ_0004353	149	-17.51	149	-17.51	141535	20	530	274
>>gga-miR-17-3p	gga_circ_0004262	140	-13.33	140	-13.33	141579	20	323	173
>>gga-miR-17-3p	gga_circ_0003999	145	-15.34	145	-15.34	141607	20	282	5
>>gga-miR-17-3p	gga_circ_0003999_junction_seq	145	-15.34	145	-15.34	141608	20	56	33
>>gga-miR-17-3p	gga_circ_0004509	150	-17.32	150	-17.32	141629	20	462	94
>>gga-miR-17-3p	gga_circ_0009348	293	-32.41	148	-18.4	141733	20	603	183 249
>>gga-miR-17-3p	gga_circ_0009349	293	-32.41	148	-18.4	141735	20	618	183 249
>>gga-miR-17-3p	gga_circ_0009350	148	-14.01	148	-14.01	141737	20	576	183
>>gga-miR-17-3p	gga_circ_0009353	148	-14.01	148	-14.01	141739	20	381	183
>>gga-miR-17-3p	gga_circ_0008841	146	-19.36	146	-19.36	141989	20	551	146
>>gga-miR-17-3p	gga_circ_0008862	146	-16.05	146	-16.05	141995	20	188	18
>>gga-miR-17-3p	gga_circ_0009032	285	-28.87	145	-16.05	142049	20	640	501 287
>>gga-miR-17-3p	gga_circ_0009035	140	-12.82	140	-12.82	142051	20	402	167
>>gga-miR-17-3p	gga_circ_0009062	147	-16.79	147	-16.79	142059	20	381	363
>>gga-miR-17-3p	gga_circ_0009062_junction_seq	147	-17.59	147	-17.59	142060	20	56	10
>>gga-miR-17-3p	gga_circ_0009095	145	-17.25	145	-17.25	142071	20	203	21
>>gga-miR-17-3p	gga_circ_0009126	147	-16.12	147	-16.12	142087	20	279	196
>>gga-miR-17-3p	gga_circ_0009145	148	-13.7	148	-13.7	142101	20	425	24
>>gga-miR-17-3p	gga_circ_0009146	148	-13.7	148	-13.7	142103	20	256	69
>>gga-miR-17-3p	gga_circ_0009150	148	-13.7	148	-13.7	142107	20	364	24
>>gga-miR-17-3p	gga_circ_0008055	147	-15.4	147	-15.4	142119	20	292	27
>>gga-miR-17-3p	gga_circ_0008069	147	-15.4	147	-15.4	142121	20	309	27
>>gga-miR-17-3p	gga_circ_0008128	158	-21.43	158	-21.43	142135	20	276	135
>>gga-miR-17-3p	gga_circ_0008130	158	-21.43	158	-21.43	142137	20	673	532
>>gga-miR-17-3p	gga_circ_0008131	158	-21.43	158	-21.43	142139	20	158	17
>>gga-miR-17-3p	gga_circ_0008134	150	-18.38	150	-18.38	142141	20	463	47
>>gga-miR-17-3p	gga_circ_0008173	149	-13.66	149	-13.66	142153	20	807	93
>>gga-miR-17-3p	gga_circ_0008455	143	-16.25	143	-16.25	142235	20	325	90
>>gga-miR-17-3p	gga_circ_0008486	145	-15.93	145	-15.93	142251	20	539	461
>>gga-miR-17-3p	gga_circ_0008488	286	-30.13	145	-15.93	142253	20	502	424 147
>>gga-miR-17-3p	gga_circ_0008490	141	-14.2	141	-14.2	142255	20	317	147
>>gga-miR-17-3p	gga_circ_0008495	140	-13.64	140	-13.64	142259	20	440	69
>>gga-miR-17-3p	gga_circ_0008564	145	-16.67	145	-16.67	142291	20	278	156
>>gga-miR-17-3p	gga_circ_0008613	150	-17.26	150	-17.26	142305	20	517	165
>>gga-miR-17-3p	gga_circ_0008666	140	-17.52	140	-17.52	142331	20	416	18
>>gga-miR-17-3p	gga_circ_0004609	140	-16.23	140	-16.23	142365	20	502	96
>>gga-miR-17-3p	gga_circ_0004648	150	-15.31	150	-15.31	142377	20	383	145
>>gga-miR-17-3p	gga_circ_0004751	147	-12.45	147	-12.45	142421	20	239	151
[truncated: 78,057 more rows]
